# Supplementary material for: Gray whale transcriptome reveals longevity adaptations associated with DNA repair and ubiquitination
Source: Aging Cell. 2020 Jun 9;19(7):e13158. doi: 10.1111/acel.13158 (PMC7433004; doi:10.1111/acel.13158)
Supplement: Supplementary file 2 — Dataset S1 [file ACEL-19-e13158-s002.xlsx]

## Sheet: Dataset S1. List_of_unannotated
transcript	gray_whale_liver_reads	gray_whale_kidney_reads	gray_whale_liver_TPM	gray_whale_kidney_TPM
c19144_g2_i1	25799	26589	5073.31	7749.83
c3812_g2_i1	2590	5	2714.85	8.30457
c31983_g1_i1	22704	7409.91	1919.69	913.877
c71268_g1_i1	13796.8	740.405	1539.72	120.987
c8949_g1_i1	11524	906	1499.58	173.078
c4211_g1_i1	1414.42	587.608	1240.86	811.641
c18980_g3_i1	2487.91	422	1104.75	286.768
c71306_g1_i1	3851	2908	983.748	1110.57
c7678_g1_i1	9758.56	815.591	957.981	117.01
c19059_g3_i1	2953.57	1068.36	914.982	498.562
c14464_g1_i1	1032	263	825.279	329.992
c19059_g3_i8	3086.42	1045.8	795.115	402.896
c14657_g2_i1	3342	743	772.54	255.86
c73549_g1_i1	893	16	738.827	20.7994
c14338_g3_i1	6891	5	737.663	0.783201
c19556_g1_i1	2953	4	564.19	1.13181
c16102_g1_i1	8984.89	4761	546.754	421.191
c4211_g1_i2	1207.72	141.393	507.969	90.7761
c71274_g1_i1	19517.1	81	498.09	2.99054
c16992_g2_i1	7709	2526	471.968	224.839
c6050_g1_i1	767	175	471.932	167.173
c34047_g1_i1	2187	146	453.656	44.9588
c6269_g1_i1	2783	67	446.916	15.8641
c77505_g1_i1	1010	4	436.342	2.64102
c15316_g1_i1	1665	105	406.542	38.2653
c19032_g1_i6	402.204	68.4576	389.627	104.799
c71929_g1_i1	1348	30	345.804	11.5071
c17428_g1_i2	641.239	315.172	343.794	260.805
c45823_g1_i1	2905	62	340.57	10.6514
c18931_g5_i1	1515.31	2104.09	307.991	634.491
c32227_g1_i1	3004	33	287.873	4.62011
c32840_g1_i1	1102	235	279.164	88.9728
c58631_g1_i1	2539	6165	267.991	951.975
c11859_g1_i2	1227.68	558.696	246.22	166.176
c9880_g1_i1	1449.93	41.568	242.511	10.2612
c47222_g1_i1	1560	700	218.036	143.83
c3806_g1_i1	6966	148	212.672	6.54126
c32069_g1_i1	3823	14264	206.599	1119.58
c2333_g1_i2	1221.94	468.983	204.378	115.77
c13320_g1_i1	3449	5165	194.214	422.557
c21775_g1_i1	1648	521	182.902	84.658
c84642_g1_i1	1077	1072	182.666	268.433
c72236_g1_i1	658	4	176.988	1.61158
c59404_g1_i1	493	197	174.574	105.683
c72100_g1_i1	4660	137	169.442	7.2174
c72662_g1_i1	770	645	165.386	205.884
c2003_g1_i1	3658	922	165.025	60.3375
c8519_g1_i1	191	281	156.224	360.964
c77944_g1_i1	258	1	155.906	0.937416
c9836_g1_i3	4608.99	2495.93	153.105	120.074
c10313_g1_i1	1245	3	151.246	0.534383
c11002_g2_i1	2074	20	148.344	2.08279
c85174_g1_i1	1964	315	142.503	33.2821
c79853_g1_i1	187	21	141.607	24.8983
c61420_g1_i1	658	561	141.33	179.071
c5844_g1_i1	1375.96	2	141.28	0.300304
c12147_g1_i1	897	423	140.679	97.7638
c48381_g1_i1	179.003	252	138.507	305.541
c19037_g1_i1	990	770	137.415	157.1
c19249_g1_i1	437	60	136.754	28.2957
c73681_g1_i1	735	59	136.541	16.2199
c5704_g1_i1	526	0	133.249	0
c87517_g1_i1	874	576	132.928	129.013
c66491_g1_i1	318	83	130.293	51.8469
c19545_g1_i1	988	777	129.966	150.082
c15072_g1_i2	293.029	10.6875	126.595	7.0565
c16709_g2_i2	2633.15	2.03303	125.646	0.140776
c17123_g2_i1	644	42	125.016	12.0801
c89676_g1_i1	643	60	124.822	17.2573
c72356_g1_i1	1323	506	124.801	69.7197
c60235_g1_i1	1549	716	124.517	83.9045
c58190_g1_i1	833	231	119.469	48.7296
c11803_g1_i1	3150	15	118.907	0.820536
c19031_g16_i1	193	45	117.68	42.582
c5005_g1_i1	5211	1062	115.63	34.0756
c84359_g1_i1	427	59	115.362	23.8801
c215_g1_i1	840.54	234.169	115.343	47.223
c18151_g1_i2	1065.86	455.061	114.913	71.798
c35559_g1_i1	1849	1	114.714	0.09021
c1235_g1_i1	2951	4	114.696	0.225327
c12498_g1_i1	1413	317	113.888	37.248
c16759_g1_i1	136	345	112.52	448.488
c18870_g1_i1	200	177	111.767	152.955
c4534_g1_i1	544	268	111.695	81.6629
c19063_g1_i4	245.356	31.2733	109.712	21.4071
c18980_g6_i1	304	0	104.09	0
c76756_g1_i1	427	95	103.843	34.4775
c45555_g1_i1	205	116	103.136	89.8106
c11816_g1_i2	255.174	0	100.622	0
c4358_g1_i1	454	0	96.4873	0
c77095_g1_i1	164	74	95.6573	66.857
c45826_g1_i1	1470	997	95.6243	94.3413
c6686_g1_i1	1174	1009	95.5178	119.691
c45387_g1_i1	1769	158.001	95.5133	12.3903
c4478_g1_i1	230	0	95.4732	0
c75648_g1_i1	311	174	93.9769	79.1212
c19014_g1_i1	1650	746	93.1727	61.2042
c86535_g1_i1	651	247	92.9246	51.8535
c19033_g2_i1	1212.45	38.915	92.6509	4.33265
c10855_g1_i1	622	84	92.0501	18.2964
c7530_g1_i1	1396	1017	89.4605	94.7905
c45222_g1_i1	972	936	89.3176	125.586
c555_g1_i1	630	210	88.8763	43.5606
c5698_g1_i1	1843	3117.02	88.0822	216.18
c7250_g1_i1	2658.33	2060.68	85.666	96.158
c12655_g1_i2	1670.64	1187.72	83.7581	86.4393
c45222_g2_i1	694	673	83.636	118.906
c80366_g1_i1	591	207	83.5698	43.0409
c45630_g1_i1	1755	1030	82.6976	70.4248
c62160_g1_i1	348	151	82.326	53.2562
c17296_g1_i1	6514.69	6413.53	81.4377	115.776
c58660_g1_i1	281	54	80.9269	23.3574
c188_g1_i1	2227	83	80.4911	4.34627
c20048_g1_i1	386	421	79.7957	129.186
c19032_g1_i5	1183.21	125.614	79.364	12.2597
c72522_g1_i1	636	6	78.3675	1.08431
c16437_g1_i1	5617	104	77.8964	2.08313
c30761_g1_i1	94	1	77.7713	1.29997
c34345_g1_i1	742	10	77.2381	1.52254
c58672_g1_i1	1308	204.822	76.1403	17.3271
c11325_g1_i1	467	138	75.8008	33.0348
c15846_g2_i1	203	53	75.3083	29.8464
c21919_g1_i1	531	0	74.5615	0
c8254_g1_i1	829	0	74.4764	0
c12655_g1_i1	1090.36	496.285	74.2918	49.209
c10176_g1_i1	351.807	2	74.2481	0.626935
c19287_g1_i1	1227	1626	73.9208	142.399
c18856_g1_i4	416.205	64.9995	72.8406	16.808
c60562_g1_i1	983	806	70.8979	84.6459
c33824_g1_i1	203.171	197	70.7367	103.831
c68217_g1_i1	122	73	70.5462	65.3657
c2115_g1_i1	321	26	70.1902	8.45366
c13398_g1_i1	79	35	69.3063	48.3442
c48125_g1_i1	490	5	69.126	1.03716
c61906_g1_i1	251.112	1	68.4489	0.408502
c72439_g1_i1	550	144	68.3286	26.2414
c51118_g1_i1	420	197	67.9894	47.0291
c12983_g1_i1	287.584	191.618	67.7696	67.3101
c18980_g1_i2	2459.99	0	67.6128	0
c46914_g1_i1	1584	1098	66.9549	67.2992
c14027_g1_i2	440.309	1	66.2992	0.221699
c63039_g1_i1	1586	107	66.2506	6.48068
c60159_g1_i1	1086	1449.98	66.2195	128.537
c33204_g1_i1	532	197	65.4191	35.5276
c8135_g1_i1	542.472	2	65.3749	0.353362
c11375_g1_i1	76	51	65.1184	68.7413
c83490_g1_i1	174	35	64.9356	19.8325
c63646_g1_i1	313	27	64.9265	8.3143
c12797_g1_i1	1510	1825	64.5047	113.054
c23622_g1_i1	684	222	64.3221	30.4919
c10892_g1_i1	1124	12	64.3128	0.997689
c71276_g1_i1	260	613	64.2583	226.22
c58253_g1_i1	227	0	64.1672	0
c21325_g1_i1	634	365	63.4777	53.4224
c84878_g1_i1	479	0	63.1473	0
c17323_g1_i4	203.02	109.596	62.8933	51.1438
c78519_g1_i1	124	0	62.8717	0
c13098_g1_i1	1048.65	544.301	62.8002	47.3817
c19048_g11_i1	1044	6.00122	62.7081	0.523983
c10035_g1_i1	1393	299	62.5623	19.4792
c51298_g1_i1	385	3	62.491	0.718149
c58302_g1_i1	630	1358	62.4555	196.774
c78285_g1_i1	289	51	62.2942	16.3389
c11930_g4_i1	77	75	62.2706	95.2114
c10302_g2_i1	283	6	62.1049	1.95814
c36086_g1_i1	738	76	62.0522	9.32036
c35862_g1_i1	557	235	61.8182	38.1855
c50184_g1_i1	390	175	61.6453	40.7709
c58189_g1_i1	1964	212	61.2626	9.57419
c71684_g1_i1	378	12	61.1904	2.86472
c11281_g1_i1	133	69	61.1817	48.6551
c19054_g1_i2	1882.92	263.789	61.1679	12.409
c19007_g4_i2	622.422	1424.48	61.102	204.365
c9167_g1_i1	95	34	60.6555	33.7553
c15030_g2_i1	174.774	224.688	60.511	117.735
c381_g1_i1	502	347	60.377	61.184
c71527_g1_i1	1510	2976	59.9631	171.303
c19084_g1_i1	1246	808	59.5027	55.994
c7958_g1_i1	1145	283	59.4803	21.3461
c84803_g1_i1	362	64	59.3959	15.4909
c17450_g1_i2	61.0192	13.1661	59.1112	20.1553
c17712_g1_i1	2810.8	28.7505	58.6809	0.86777
c23698_g1_i1	428	1	57.8124	0.198442
c85914_g1_i1	1772	373	57.7511	17.6036
c18980_g1_i1	2294.01	13	57.5709	0.471951
c14964_g2_i1	277	202	56.3011	60.9134
c32221_g1_i1	1290	571	56.1398	36.039
c58628_g1_i1	408	193	56.1155	39.0112
c12031_g1_i1	719	2	56.0794	0.227328
c18978_g11_i1	84.9395	73.7218	55.8	75.405
c15399_g1_i1	118	3	55.4747	2.16408
c163_g1_i1	254.334	89.8336	54.8218	28.78
c11600_g1_i1	494	6	54.6253	0.97132
c17940_g1_i1	100	4	54.0539	3.33843
c68673_g1_i1	155	2	53.9655	1.05412
c11136_g1_i2	126.461	50.2349	53.902	32.7028
c59027_g1_i1	662	100	53.5721	11.798
c66566_g1_i1	73	46	53.5475	52.7631
c32791_g1_i1	465	405	53.3743	68.0984
c64400_g1_i1	313	33	53.2361	8.28717
c85434_g1_i1	777	3	53.0008	0.297804
c69468_g1_i1	98	28	52.9728	23.369
c33743_g1_i1	161	2	52.5135	0.984812
c4775_g1_i1	705	108	52.0925	11.6227
c8799_g1_i1	665	123	51.9347	13.9989
c18274_g2_i1	623	94	51.8769	11.4152
c19054_g1_i1	299.71	261.665	51.8517	66.8684
c60808_g1_i1	982	266	51.5901	20.2925
c9157_g1_i1	720	0	51.5596	0
c19564_g1_i1	470	93	51.4996	14.9167
c19001_g3_i7	131.475	5.5	51.2011	3.25829
c15946_g2_i1	306	59	51.1807	14.5643
c76455_g1_i1	456.002	18	51.1735	2.95799
c10805_g1_i1	733	179	50.687	18.0156
c45728_g1_i1	302	33	50.5117	8.14613
c60939_g1_i1	108	261	50.404	186.844
c18805_g2_i1	2208	106	50.3649	3.49658
c2520_g1_i1	90	99	50.2953	85.5511
c19195_g1_i1	967	374	49.9755	28.064
c4762_g1_i1	1974	280	49.8717	10.2334
c59043_g1_i1	1076	1882	49.7697	126.297
c7687_g1_i1	1047	114	49.4904	7.81917
c88169_g1_i1	288	12	49.2615	3.031
c17222_g1_i1	71	16	48.9846	17.2229
c2548_g1_i1	1233	959	48.9632	55.2016
c89516_g1_i1	123	0	48.8083	0
c131_g1_i1	368	8	48.7268	1.55561
c49646_g1_i1	588	8	48.6937	0.96611
c78681_g1_i1	74	0	48.6134	0
c41146_g1_i1	104	43	48.5372	30.7827
c33508_g1_i1	197	84	48.4909	30.8691
c36735_g1_i1	72	2	48.2277	2.0877
c18936_g3_i1	269	441	48.1944	116.812
c59771_g1_i1	161	0	48.1766	0
c78775_g1_i1	179	4	47.9359	1.60424
c85005_g1_i1	834	761	47.8103	63.3913
c45599_g1_i1	440	691	47.7787	109.82
c2715_g1_i1	389	0	47.6405	0
c3743_g1_i1	579	339	46.9814	40.1039
c15708_g1_i2	843.172	1.37086	46.867	0.110695
c19037_g2_i1	321.284	324.976	46.7448	69.5656
c19005_g3_i1	1009	695	46.4925	46.4607
c72652_g1_i1	367	35	46.4545	6.50066
c5676_g1_i1	225	146	46.3547	44.6438
c97076_g1_i1	107	1	45.9146	0.655592
c61902_g1_i1	182	54	45.9139	20.3569
c66488_g1_i1	117	25	45.8484	14.9069
c90243_g1_i1	196	35	45.8318	12.1966
c8098_g1_i1	254	15	45.7783	3.9975
c58999_g1_i1	644	0	45.6306	0
c215_g1_i2	443.46	11.8308	45.5334	1.77641
c25962_g1_i1	225	172	45.4266	51.5103
c61459_g1_i1	443	71	45.4089	10.6424
c20502_g1_i1	156	0	44.9274	0
c59362_g1_i1	401	12	44.9176	1.96828
c60987_g1_i1	849	172	44.8763	13.2025
c8285_g1_i1	663	0	44.7692	0
c32352_g1_i1	153	15	44.6938	6.58467
c45823_g2_i1	68	61	44.6717	62.3928
c33946_g1_i1	555	354	44.614	41.4835
c19006_g3_i1	358	7	44.5675	1.2783
c6365_g1_i1	317	111	44.5122	22.9156
c37680_g1_i1	81	21	44.1454	17.6782
c71670_g1_i1	411	177	44.0746	27.7753
c78538_g1_i1	140	419	44.0352	198.649
c13986_g1_i1	1038	42	43.9065	2.5761
c40090_g1_i1	229	106	43.8906	30.0906
c469_g1_i1	391	337	43.8789	55.3802
c19527_g2_i1	821	431	43.8185	33.4073
c87223_g1_i1	353	130	43.7645	23.6406
c91656_g1_i1	64	15	43.7195	15.9816
c46838_g1_i1	1131	262	43.5099	14.6076
c19032_g1_i2	408.372	269.175	43.4838	41.9371
c27027_g1_i1	191	6	43.3261	2.02627
c48231_g1_i1	959	146	43.296	9.56172
c71813_g1_i1	883	213	43.2632	15.1469
c1259_g1_i1	804	22	43.1784	1.71595
c59143_g1_i1	241	192	43.1778	50.8567
c11241_g1_i1	381	69	43.1579	11.4471
c14628_g1_i1	860	970	43.1164	70.5944
c18619_g2_i1	182	9	43.0556	3.17421
c12973_g1_i1	320	424	42.9361	83.5676
c45343_g1_i1	448	524	42.6609	72.8925
c8741_g1_i1	304	108	42.5877	22.2435
c17087_g1_i1	1265.28	0	42.4044	0
c15490_g1_i1	1188	274	42.3048	14.1352
c2792_g1_i1	88	1	42.2999	0.738256
c12310_g2_i1	618	0	42.1551	0
c196_g1_i1	574	59	41.9506	6.27954
c13286_g1_i1	377.606	0	41.9082	0
c56645_g1_i1	123	34	41.8844	17.5097
c9849_g1_i1	845	94	41.8086	6.75075
c16199_g2_i1	1870	225	41.7709	7.26766
c35958_g1_i1	719	405	41.7331	34.1617
c18017_g1_i1	273	70	41.7314	15.7598
c75329_g1_i1	155	40	41.6917	16.1158
c35207_g1_i1	184	0	41.5828	0
c15141_g1_i1	978	244	41.5725	15.0401
c12474_g1_i1	833.142	193.263	41.5627	13.995
c49527_g1_i1	328	1	41.431	0.185338
c14283_g1_i1	1322	760.393	41.4295	34.5015
c20265_g1_i1	298.133	191	41.3816	38.969
c19122_g1_i1	168	99.4399	41.3527	36.5431
c27156_g1_i1	69	65	41.3249	60.366
c91250_g1_i1	189	92	41.1785	29.8019
c11212_g1_i1	151	0	41.1601	0
c50740_g1_i1	188	130	40.9606	42.1114
c91178_g1_i1	370	110	40.8388	17.7745
c75638_g1_i1	473	0	40.7354	0
c17087_g1_i2	109.724	0	40.7051	0
c49356_g1_i1	116	66	40.6142	34.9905
c13110_g1_i1	210	267	40.5058	76.2914
c18921_g2_i1	281	307	40.4933	65.0773
c16919_g1_i1	1206	3	40.4852	0.145857
c6425_g1_i1	329	0	40.4565	0
c62458_g1_i1	635	88	40.3078	8.12379
c3035_g1_i1	250	151.018	40.2541	35.8553
c24065_g1_i1	559	3	40.2212	0.3143
c45399_g1_i1	985.005	438	40.1726	25.8974
c20253_g1_i1	150	13	39.9943	5.19015
c1157_g1_i1	59	6	39.9091	6.32755
c18434_g2_i1	1888.06	1424.84	39.8441	43.4733
c18300_g1_i2	580.862	1.77962	39.8018	0.177469
c3621_g1_i1	94	339	39.7997	219.154
c4472_g1_i1	349	35	39.757	5.8399
c17386_g1_i1	78.3978	33.5982	39.75	26.2246
c7530_g3_i1	421	389	39.5901	53.4295
c45411_g1_i1	655	27	39.3427	2.35745
c26149_g1_i1	97	33	39.234	20.3373
c17701_g1_i1	859	56	39.2215	3.7094
c17014_g6_i1	292	11	39.0923	2.16313
c38462_g1_i1	224	0	39.0893	0
c23798_g1_i1	216	0	39.046	0
c9658_g1_i1	629	73	39.0239	6.58533
c18959_g6_i1	131	0	39.0094	0
c16081_g2_i1	227.852	2	38.9733	0.505167
c15202_g1_i1	607.994	802.17	38.9624	74.767
c52339_g1_i1	66	1	38.8341	0.911708
c81814_g1_i1	236	5	38.8276	1.21361
c15274_g1_i1	48	36	38.818	45.7015
c63153_g1_i1	49	49	38.7523	60.7746
c34009_g1_i1	420	1	38.7119	0.134589
c16992_g3_i2	619.162	202.272	38.692	18.3804
c8401_g1_i1	131	10.0004	38.2672	4.38997
c62993_g1_i1	129	0	38.2284	0
c14664_g1_i1	1391	15	38.0928	0.594416
c11484_g1_i1	557	274	38.0371	27.2305
c90540_g1_i1	68	19	38.0009	16.4189
c9789_g2_i2	174.654	278.904	37.9166	90.0128
c5062_g1_i1	786	16	37.7445	1.11501
c71667_g1_i1	512	351	37.7393	37.6807
c18182_g2_i1	200	204	37.5001	56.6188
c71712_g1_i1	634	414	37.4477	35.5411
c18725_g2_i1	222	89	37.4422	22.1584
c78164_g1_i1	161	90	37.3594	31.1149
c62245_g1_i1	300	250	37.2702	45.558
c15786_g1_i2	89.0096	16.7103	37.1914	10.6546
c4870_g1_i1	330	0	37.1716	0
c95054_g1_i1	97	22	37.0849	12.7841
c51135_g1_i1	249	0	37.0311	0
c88552_g1_i1	154	0	37.0075	0
c12281_g2_i1	93	10	36.9038	6.04135
c18907_g4_i3	174.31	46.9052	36.4071	14.5465
c11035_g1_i1	70	2	36.0536	1.58689
c20040_g1_i1	201	139	36.0114	36.8182
c73321_g1_i1	136	18	35.7926	7.08983
c9368_g1_i1	81	15	35.7195	10.1195
c711_g1_i1	324	375	35.6312	60.3705
c7241_g1_i1	559	26	35.4091	2.39513
c61208_g1_i1	59	99	35.3358	91.942
c9365_g1_i1	333	59	35.1481	9.11054
c32252_g1_i1	247	2.00005	35.0912	0.417861
c36301_g1_i1	787	0	34.9297	0
c10183_g1_i1	373	1	34.913	0.136703
c17277_g2_i1	91.8285	55.6335	34.8948	32.1233
c33053_g1_i1	225	16	34.835	3.64946
c17033_g1_i1	436	61	34.8163	7.10047
c70833_g1_i1	54	39	34.8039	39.1021
c13936_g1_i1	2113	198	34.7204	4.70084
c23525_g1_i1	282	7	34.677	1.2624
c10313_g2_i1	159	0	34.6422	0
c19244_g1_i1	265	264	34.6328	50.6557
c5789_g1_i1	434	151	34.5196	17.5063
c6982_g1_i1	254.346	111.092	34.5104	22.1464
c19027_g1_i2	139.563	76.7839	34.4927	28.3362
c31990_g2_i1	524	198	34.3456	18.8795
c45424_g1_i1	291	322	34.3156	55.6481
c86960_g1_i1	541	349	34.2689	32.15
c14232_g1_i1	129	28	34.2455	11.1283
c5287_g1_i1	288	66	34.2294	11.4975
c88960_g1_i1	414	195	34.1438	23.4513
c59603_g1_i1	459	6	34.0825	0.648918
c32631_g1_i1	976	2	33.9736	0.100845
c6649_g1_i1	208	111	33.8523	26.6448
c10289_g1_i1	442	208	33.776	23.158
c6822_g1_i1	233	44	33.7374	9.37269
c92619_g1_i1	38	0	33.7366	0
c39439_g1_i1	352	153	33.7322	21.4205
c9552_g1_i1	301	104	33.7162	17.0584
c17671_g1_i3	199.254	24.6344	33.7	6.15086
c12614_g1_i1	151	38	33.6237	12.5897
c73461_g1_i1	145	35	33.2648	11.9584
c14736_g2_i1	253	108	33.2084	20.8146
c9362_g1_i1	264	3	33.1388	0.552482
c73079_g1_i1	631	1	33.0637	0.076088
c47871_g1_i1	704	8	33.0186	0.544422
c36267_g1_i1	190	90	32.9656	23.0672
c880_g1_i1	510	111	32.857	10.4016
c14610_g1_i1	634.606	5.11176	32.8252	0.383905
c19551_g1_i1	136	43	32.8116	15.4773
c3849_g1_i1	441	10	32.7056	1.08019
c16939_g3_i1	202.659	73.8756	32.3724	17.3975
c10195_g2_i1	241.029	45.0927	32.3401	8.88748
c86973_g1_i1	53	20	32.3163	18.9253
c9951_g1_i1	663	58	32.1449	4.08114
c24349_g1_i1	56	48	32.1047	42.5994
c19392_g1_i1	183	2388	31.8425	613.858
c74697_g1_i1	235.542	181.659	31.8161	36.0488
c815_g1_i1	695	390	31.8055	25.8924
c90818_g1_i1	270	170	31.7772	29.3212
c60921_g1_i1	190	136	31.6911	33.477
c10754_g2_i1	1096	263	31.6667	10.9982
c47543_g1_i1	216	64	31.6556	13.802
c25898_g1_i1	83	38	31.5399	21.9416
c18936_g1_i1	421	305	31.4543	33.193
c76407_g1_i1	92	30	31.3282	15.4498
c33813_g1_i1	97	92	31.3074	44.8088
c18316_g1_i1	1144	84	31.2436	3.31966
c18434_g3_i2	3307.82	925.913	31.1636	12.5916
c19617_g2_i1	144	0	31.1501	0
c15227_g1_i1	261	5	31.143	0.874524
c18978_g4_i6	223.721	719.381	31.1247	147.118
c63361_g1_i1	124	1	31.0245	0.373763
c90629_g1_i1	55	1	30.9976	0.871839
c5328_g1_i1	373	121	30.974	14.6531
c3931_g1_i1	421	1	30.9561	0.107088
c11631_g1_i1	469	250	30.8411	23.9164
c19446_g1_i1	668	185	30.78	12.3673
c81145_g1_i1	126	14	30.7653	5.10203
c3307_g1_i1	198	63	30.6548	14.3697
c15981_g1_i3	1173.78	38	30.6292	1.43463
c18852_g1_i1	142	124	30.6082	39.726
c18686_g3_i1	287	6	30.56	0.934792
c64479_g1_i1	212	30	30.5501	6.35935
c11247_g1_i1	686	122	30.5369	7.87727
c1412_g1_i1	189	5	30.5134	1.19037
c71647_g1_i1	237	0	30.511	0
c7055_g1_i1	756	348	30.4216	20.3001
c18219_g1_i1	159.258	71.5188	30.3315	20.1708
c3687_g1_i1	292	71	30.2391	10.7536
c19056_g2_i5	71.8359	23.6446	30.0156	15.076
c12368_g1_i1	247.245	393.161	29.9156	69.7473
c9761_g1_i2	75.6641	24.4697	29.8363	14.6863
c14261_g1_i1	70.3804	7.24927	29.7991	4.68644
c15755_g1_i1	144	4	29.7683	1.22742
c14925_g1_i1	247	29	29.7667	5.12374
c18627_g2_i1	43	6	29.6668	6.45858
c47654_g1_i1	264	64	29.5169	10.4777
c18855_g1_i1	307	165	29.5135	23.1751
c2493_g1_i1	95	81	29.4299	37.7994
c34467_g1_i1	338	104	29.4026	13.2008
c64608_g1_i1	328	81	29.3797	10.5904
c18907_g12_i1	46	10	29.3701	9.92802
c60134_g1_i1	884	1428	29.317	68.5846
c8219_g1_i2	266.258	240.709	29.2812	38.7512
c12829_g1_i1	1129	3454	29.2332	129.389
c9424_g1_i1	1100	348	28.9291	13.2416
c33619_g1_i1	217	28	28.9232	5.48137
c12454_g1_i1	231	5	28.8764	0.916921
c10267_g1_i1	126	44	28.6889	14.9169
c87228_g1_i1	363	23	28.6833	2.64887
c60410_g1_i1	180	160	28.677	37.5779
c13439_g2_i1	50	2	28.6649	1.77497
c8083_g1_i1	548	11	28.6648	0.835502
c17336_g1_i1	523	141	28.6224	11.2087
c85366_g1_i1	377	123	28.52	13.5556
c8657_g1_i1	357.61	214.642	28.5188	24.9512
c11756_g1_i1	393	0	28.5151	0
c12401_g1_i4	62.7886	18.6694	28.4746	12.9694
c16885_g1_i1	64	26	28.419	17.6681
c44348_g1_i1	86	6	28.35	2.98717
c10316_g1_i1	206	0	28.2043	0
c14741_g1_i1	42	3	28.1328	3.13156
c8994_g1_i1	223	16	28.0506	2.95282
c18765_g1_i3	364.301	0	27.9802	0
c13286_g1_i2	131.394	7	27.9249	2.21016
c12020_g1_i2	62.4213	37.4931	27.912	25.6647
c14582_g1_i2	148.832	42.8909	27.9061	11.9041
c1476_g1_i1	122	73	27.8828	24.8447
c41_g1_i1	254	21	27.8823	3.3745
c18352_g6_i1	572	496	27.8671	35.0709
c71652_g1_i1	73	104	27.7399	60.0506
c72215_g1_i1	267	133	27.6501	20.144
c2372_g1_i1	223	169	27.6472	30.7328
c13972_g2_i1	48	5	27.5183	4.43744
c13192_g2_i1	48	14	27.5183	12.4248
c45919_g1_i1	258	9	27.4721	1.40219
c68306_g1_i1	92	29	27.3959	12.9872
c15866_g1_i2	109.693	18.1433	27.3326	6.7525
c6722_g1_i1	144	61	27.2538	17.0935
c76255_g1_i1	209	58	27.1964	11.08
c1317_g1_i2	311.221	0	27.0342	0
c21275_g1_i1	160	139	26.9102	34.5083
c32975_g1_i1	544	115	26.8938	8.25209
c5625_g1_i1	352	304	26.7967	33.7168
c2333_g1_i1	152.064	63.0168	26.768	16.3926
c18627_g1_i1	330	78	26.7051	9.20242
c584_g1_i1	937	8	26.589	0.328545
c12580_g1_i1	137	0	26.5098	0
c89328_g1_i1	100	0	26.432	0
c33265_g1_i1	113	171	26.4234	59.5889
c39877_g1_i1	91	21	26.3315	9.1281
c14027_g1_i1	131.691	0	26.3244	0
c15915_g1_i1	298	35	26.3021	4.50834
c9810_g1_i1	328	0	26.2268	0
c88309_g1_i1	115	29	26.1843	9.83158
c10810_g1_i1	81	10	26.1433	4.87052
c8711_g1_i1	630	416	26.1356	25.0217
c33936_g1_i1	135	80	26.1228	22.934
c5612_g1_i2	542.792	175.346	25.9621	12.1708
c9836_g1_i1	642.006	422.332	25.9383	24.7356
c23833_g1_i1	92	9	25.8864	3.79983
c13650_g1_i1	64	4	25.8864	2.46513
c5102_g1_i1	96	19	25.822	7.65502
c73703_g1_i1	219	132	25.7246	22.722
c5389_g1_i1	590	572	25.7134	36.1546
c2505_g1_i1	112	1	25.6942	0.341669
c4079_g1_i1	222	2	25.6773	0.338908
c19046_g1_i1	59	35	25.6633	23.2745
c4258_g1_i1	659	278	25.6297	15.6704
c46225_g1_i1	312	16	25.6265	1.91626
c53057_g1_i1	47	56	25.6152	47.1418
c19748_g1_i1	434	143	25.5845	12.2521
c7546_g1_i1	184	44	25.5397	8.97716
c9148_g1_i1	389.895	1995.5	25.5003	189.857
c6975_g1_i1	98	153	25.4621	59.4649
c14264_g1_i1	76	24	25.4604	12.1511
c14218_g2_i1	97.5324	112.485	25.4491	43.9121
c5675_g1_i1	486	43	25.4438	3.26891
c8095_g1_i1	1312	24	25.4044	0.671719
c59210_g1_i1	206	406	25.3315	73.2193
c46043_g1_i1	110	50	25.3311	17.1505
c18133_g1_i1	101	21	25.27	7.84903
c9062_g1_i1	51	16	25.2664	12.1899
c42242_g1_i1	136	45	25.2648	12.3711
c17959_g2_i1	555.294	424.896	25.2398	28.0168
c5552_g1_i1	387	298	25.0934	28.1066
c5524_g1_i1	70	48	25.0728	26.0602
c14165_g1_i1	239.599	4.47046	25.0705	0.684237
c18293_g1_i1	108	24	25.0609	8.2973
c18411_g3_i1	65	46	25.0032	26.902
c9499_g1_i1	427	31	24.9043	2.62758
c13037_g1_i1	46	0	24.8648	0
c17419_g1_i1	355	96	24.8328	9.7751
c47411_g1_i1	226	159	24.8087	25.5498
c14320_g1_i1	333	11	24.7875	1.19265
c26211_g1_i1	50.0034	2	24.7726	1.52374
c18314_g1_i10	63.0938	5.3095	24.7244	3.16592
c13581_g1_i1	979	409	24.6718	14.9105
c1988_g1_i1	111	25	24.6264	8.25139
c595_g1_i1	818	181	24.6002	7.87969
c17735_g1_i1	62	10	24.4482	6.00181
c7780_g1_i1	52.0001	0	24.4465	0
c8254_g2_i1	433	0	24.4051	0
c11167_g1_i1	36	25	24.3513	26.3648
c45937_g1_i1	335	169	24.336	17.8778
c38744_g1_i1	82	12	24.3002	5.34705
c937_g1_i1	105	74	24.2719	25.4827
c21138_g1_i1	97	33	24.2692	12.3342
c66115_g1_i1	31	0	24.2491	0
c1255_g1_i1	187	6	24.2292	1.1412
c64565_g1_i1	294	136	24.2139	16.3332
c13651_g1_i1	275.92	4	24.2117	0.512206
c18956_g3_i2	234.387	36	24.1485	5.42419
c10899_g2_i1	787	1507.4	24.1003	66.8271
c7507_g1_i1	285	2	24.0975	0.246663
c18959_g1_i1	170	24	24.0951	5.0022
c5219_g1_i1	175	61	24.0691	12.33
c67077_g1_i1	104	29	24.0407	9.98645
c13036_g1_i3	73.7797	2.60894	23.9382	1.27764
c85483_g1_i1	391	82	23.9382	7.29883
c11402_g1_i1	198.607	0.299675	23.9347	0.052947
c18385_g2_i1	800	199	23.9277	8.61588
c68404_g1_i1	41	19	23.9143	17.166
c76650_g1_i1	162	21	23.8575	4.55133
c90256_g1_i1	150	89	23.8346	20.8465
c12162_g1_i2	111.611	23.6694	23.8039	7.50043
c2045_g1_i1	376	91	23.7922	8.37408
c17663_g2_i1	326	10	23.7394	1.06044
c40464_g1_i1	67	57	23.7251	30.5783
c20485_g1_i1	698	715	23.6954	35.1555
c49480_g1_i1	46	10	23.6924	7.93444
c14759_g1_i1	84.4954	26.7576	23.6659	11.2433
c3779_g1_i1	572	118	23.632	7.06819
c16582_g2_i3	82.3454	6.67136	23.6041	2.8716
c15609_g1_i2	40.465	28.2571	23.6023	25.5296
c16670_g1_i5	319.269	0	23.5619	0
c82833_g1_i1	45	19	23.549	15.3285
c15379_g2_i1	163	117	23.5452	24.862
c9402_g1_i1	444	234	23.5101	17.9933
c13157_g1_i1	54	30	23.4884	19.9496
c19262_g1_i1	219	0	23.485	0
c15616_g1_i2	49.948	84.4405	23.4818	60.9119
c4539_g1_i1	171	0	23.4655	0
c81156_g1_i1	58	35	23.4595	21.5698
c75124_g1_i1	78	0	23.4545	0
c14698_g1_i2	59.7343	2.09842	23.4079	1.25124
c12817_g1_i1	283	454	23.3718	54.675
c59297_g1_i1	58	16	23.3097	9.7949
c18949_g1_i1	890.334	78.9318	23.3034	2.98902
c16891_g2_i1	326	144.687	23.2897	15.0497
c3773_g1_i1	106	0	23.2619	0
c20319_g1_i1	183	0	23.2126	0
c71885_g1_i1	650	602	23.1739	31.0931
c2379_g1_i1	132	2	23.1686	0.518713
c62813_g1_i1	492	589	23.1474	40.2089
c14431_g2_i1	615	232	23.1285	12.6433
c86334_g1_i1	330	103	23.084	10.4879
c58230_g1_i1	48	3	23.0726	2.21477
c73643_g1_i1	201	191	23.0715	32.1155
c40815_g1_i1	54	26	23.0167	16.9259
c68069_g1_i1	55	40	22.981	25.5043
c30133_g1_i1	60	119	22.9391	69.1504
c14966_g1_i1	123	34	22.9203	9.37668
c10901_g1_i1	173	1	22.9069	0.194451
c11255_g1_i1	81	48	22.8967	20.3632
c11288_g1_i2	421.688	509.442	22.891	40.1674
c4655_g1_i1	486	68	22.8652	4.64211
c8614_g1_i1	549	245	22.8538	14.7875
c15526_g1_i2	113	20	22.8142	5.98957
c4630_g1_i1	26	16	22.8097	22.1002
c15098_g1_i1	137	136	22.788	33.3825
c17222_g2_i1	126	15	22.7089	3.9975
c59182_g1_i1	336	110	22.6126	10.772
c12786_g1_i1	274	189	22.536	22.667
c9847_g1_i1	210	102	22.4799	15.9773
c72841_g1_i1	133	0	22.4316	0
c56298_g1_i1	92	18	22.3737	6.53258
c14499_g1_i4	187.262	29.1656	22.3444	5.1012
c9309_g1_i1	559	0	22.3305	0
c8667_g1_i1	428	318	22.2528	24.0069
c12041_g1_i1	314	0	22.2484	0
c83406_g1_i1	111	56	22.1883	16.5997
c20264_g1_i1	500	489	22.1591	31.4337
c11621_g1_i1	346	70	22.1494	6.51743
c72559_g1_i1	307	158	22.1156	16.5731
c15924_g1_i1	152.317	0	22.1078	0
c20131_g1_i1	330	380	22.0856	37.004
c16556_g1_i1	243.173	111.966	22.0765	14.8397
c11941_g2_i1	186	1	22.063	0.173856
c5420_g1_i1	51	1	22.0331	0.660255
c3277_g1_i1	53	1	22.0003	0.633247
c88521_g1_i1	294	137	21.9657	14.9096
c16179_g1_i1	663	105	21.9636	5.03742
c45970_g1_i1	119	8	21.9047	2.17868
c16402_g1_i1	158	33	21.8805	6.71712
c73963_g1_i1	72	45	21.8642	20.5678
c18172_g1_i1	160	148	21.8073	29.6399
c28439_g1_i1	157	77	21.792	15.71
c260_g1_i1	512	1	21.7639	0.06164
c26664_g1_i1	129	92	21.757	22.9053
c10135_g1_i1	75	0	21.7018	0
c2631_g1_i1	106	0	21.6905	0
c16941_g1_i1	432	13.9724	21.6225	1.01518
c67660_g1_i1	69	0	21.5927	0
c18345_g1_i2	96.593	0	21.588	0
c94860_g1_i1	24	0	21.5655	0
c59787_g1_i1	437	269	21.5511	19.2551
c17649_g1_i1	274	8	21.538	0.916495
c18484_g1_i1	221	2	21.4855	0.284122
c12744_g1_i1	1051	294	21.4229	8.66334
c18670_g1_i1	271.007	96.4524	21.4143	11.1083
c9467_g1_i1	169.828	11.4812	21.4068	2.12338
c45431_g1_i1	826	1518	21.3693	56.8164
c19055_g2_i1	63	5	21.3359	2.5603
c13555_g1_i1	517	51	21.3304	3.05069
c59208_g1_i1	94	42	21.3228	14.1839
c2931_g1_i1	280	7	21.3156	0.776374
c16385_g1_i1	1014	1299	21.2722	39.3988
c45980_g1_i1	706	141	21.2637	6.14755
c31092_g1_i1	101	62	21.2418	19.3654
c21243_g1_i1	173	142	21.2302	25.5557
c18069_g1_i1	366.973	0	21.2187	0
c18914_g1_i1	31	54	21.1766	57.5336
c14670_g1_i1	955	357	21.1755	11.4464
c16787_g3_i1	331	31	21.1667	2.88321
c10677_g1_i1	25.2146	14.7016	21.1043	19.3424
c6246_g1_i1	40	0	21.101	0
c9718_g1_i1	326	133	21.0928	12.5171
c13187_g1_i1	67	3	21.074	1.42231
c10687_g2_i1	22	25	21.0409	37.7693
c3237_g1_i1	72	56	21.0324	24.5828
c13504_g1_i1	384	10	21.0153	0.794943
c15871_g1_i1	413	13	20.9672	0.958134
c17522_g1_i3	252.632	203.431	20.9211	24.5671
c47489_g1_i1	232	0	20.9049	0
c12851_g1_i1	191.033	0	20.8564	0
c12065_g2_i1	45.314	1.16472	20.845	0.8213
c18145_g2_i5	87.0708	0	20.8416	0
c18022_g1_i1	96	111	20.8411	35.8238
c59264_g1_i1	243	55	20.8383	6.88079
c17401_g2_i1	619	131	20.8261	6.38335
c19010_g9_i1	289	71	20.8189	7.44741
c90289_g1_i1	80	32	20.7854	12.4371
c61080_g1_i1	111	0	20.7482	0
c49320_g1_i1	420	80	20.7127	5.72642
c17174_g1_i1	785	106.567	20.708	4.0674
c10943_g2_i1	265	224	20.6958	25.494
c19021_g1_i2	501.219	174.564	20.6935	10.4492
c10387_g1_i1	258	1	20.6844	0.11687
c18196_g1_i1	23	4	20.667	5.66428
c7525_g1_i1	166	97	20.6228	17.6765
c19009_g4_i3	35.6311	25	20.6036	22.3855
c18451_g2_i1	445	449	20.599	30.1547
c17386_g1_i2	51.1986	4.10568	20.5763	2.51342
c75159_g1_i1	107	163	20.573	46.4227
c9254_g1_i2	57.0871	0	20.5659	0
c13628_g1_i1	478	120	20.5503	7.48161
c46181_g1_i1	749	399	20.5395	15.8331
c18352_g5_i1	158.97	0	20.5093	0
c10848_g1_i1	417	99	20.4978	7.06319
c32023_g1_i1	574	5249	20.4886	271.431
c59854_g1_i1	235	130	20.4722	16.5251
c62812_g1_i1	575	610	20.4637	31.4503
c9749_g1_i1	209	7	20.3845	0.997684
c16637_g2_i1	43	5	20.3646	3.6346
c3700_g1_i1	338	228	20.3629	19.9674
c11299_g1_i1	380	116	20.3534	9.02345
c5397_g1_i1	73	5	20.3529	2.09099
c19531_g1_i1	48	0	20.3232	0
c16073_g1_i3	172.618	6.52993	20.3159	1.12627
c22347_g1_i1	154	85	20.3021	16.4548
c41929_g1_i1	160	57	20.2952	10.6094
c8775_g1_i2	162.557	18.9089	20.2786	3.46031
c59661_g1_i1	32	1	20.2414	0.983179
c11816_g1_i4	101.789	0	20.2135	0
c4685_g1_i1	480	776	20.1763	47.2964
c7367_g1_i1	178	0	20.163	0
c11734_g1_i1	70	11	20.1597	4.758
c18719_g2_i1	676	98	20.159	4.23036
c6065_g1_i1	40	15	20.1242	11.6134
c18908_g2_i1	361	387	20.1215	31.337
c1614_g1_i1	630	139	20.1087	6.42415
c3264_g1_i1	139	47	20.0784	9.9873
c11691_g1_i1	271	48	20.0734	5.17847
c6081_g2_i1	106	9	20.0618	2.52199
c18063_g3_i1	488.833	7.33937	20.0586	0.436621
c12165_g1_i1	240	142	20.04	17.2925
c16803_g1_i1	608.676	10.7377	20.032	0.511759
c13909_g1_i1	158.962	169.434	19.9955	31.2692
c5003_g1_i1	100	1	19.9895	0.296424
c12409_g1_i1	98	20	19.9859	6.05197
c24425_g1_i1	92	53	19.9727	17.1051
c59117_g1_i1	87	161	19.9589	55.0087
c16682_g1_i2	276.95	65.6688	19.9509	6.8882
c11864_g1_i1	137.405	1	19.9436	0.213538
c17872_g1_i1	64	32	19.9267	15.0117
c13649_g1_i2	119.048	76.8969	19.9116	18.9822
c7733_g1_i1	183	450	19.9074	71.6491
c18949_g1_i2	392.08	12.8466	19.8884	0.946024
c13487_g1_i1	80	68	19.8525	25.2008
c16745_g1_i1	154	35	19.8257	6.61362
c13978_g2_i1	113	32	19.7763	8.27477
c12760_g2_i1	129	21	19.7192	4.72795
c91950_g1_i1	136	107	19.6922	22.7927
c77974_g1_i1	118	0	19.6818	0
c2373_g1_i1	74	78	19.6447	31.0003
c13492_g1_i1	545	1	19.5808	0.052051
c15417_g1_i2	165.035	0	19.5762	0
c12509_g1_i1	192	118	19.5478	17.5663
c18931_g4_i1	507.026	389.924	19.5428	21.7817
c2309_g1_i1	52	28	19.5226	15.9651
c25680_g1_i1	183	91	19.5204	14.2031
c32228_g1_i1	182	79	19.5172	12.3969
c12666_g2_i1	84	37	19.4918	12.7917
c13065_g2_i1	67	41	19.4789	17.9094
c15030_g1_i1	55	26	19.4758	13.948
c15559_g1_i1	36	18	19.4594	15.0229
c11283_g1_i1	63	25	19.419	11.6057
c9347_g1_i1	600	278	19.3559	12.9863
c15998_g1_i1	235	27	19.3283	3.23815
c15329_g2_i1	443	17	19.2929	1.07374
c15343_g1_i2	72.6286	42.3873	19.2806	16.8464
c6026_g1_i1	339	515.377	19.2508	42.5237
c10099_g1_i1	59	1	19.2441	0.492406
c17163_g2_i1	287.156	13.9827	19.2396	1.36314
c1491_g1_i1	50	5	19.2332	2.92414
c46009_g1_i1	54	0	19.2312	0
c62513_g1_i1	145	63	19.1574	12.2231
c33840_g1_i1	59	54	19.1429	26.4448
c19009_g1_i1	306	31	19.1222	2.81695
c21049_g1_i1	149	36	19.1006	6.77316
c17671_g1_i2	78.7464	12.3656	19.0742	4.4692
c72948_g1_i1	258	137	19.0636	14.7437
c34149_g1_i1	143	74	19.06	14.4865
c8112_g1_i1	180	44	18.9658	6.78226
c46941_g1_i1	250	62	18.96	6.85026
c23327_g1_i1	63	0	18.944	0
c9820_g1_i1	55	14	18.9366	7.29344
c11301_g1_i1	172.965	0	18.9181	0
c20788_g1_i1	364	294	18.8928	22.1566
c9423_g1_i1	373	1	18.8888	0.073516
c5277_g1_i1	157	47	18.8829	8.28717
c8251_g1_i1	22	0	18.8501	0
c4899_g1_i1	194	33	18.8	4.67275
c61986_g1_i1	127	93	18.7948	20.2568
c14681_g1_i1	677	0	18.7784	0
c12281_g1_i1	385	8	18.7416	0.565201
c74062_g1_i1	265	307	18.7326	31.5927
c50382_g1_i1	173	0	18.7184	0
c5161_g2_i1	293	76	18.7168	7.06096
c81632_g1_i1	68	12	18.7026	4.94795
c19026_g1_i1	187	160	18.6919	23.3787
c59337_g1_i1	264	85	18.6838	8.75754
c8237_g1_i1	538	610	18.6734	30.6687
c15465_g1_i1	262	67	18.6734	6.9524
c16394_g1_i1	50	95	18.6596	53.831
c19664_g1_i1	198	97	18.6486	13.3441
c15544_g1_i1	117	41	18.64	9.62934
c60149_g1_i1	75	0	18.6117	0
c5911_g1_i1	399	72	18.598	4.86932
c10747_g1_i1	315	130	18.5876	11.1493
c18469_g2_i1	669.559	783.529	18.5805	31.4651
c87871_g1_i1	47	28	18.5333	16.8051
c614_g1_i1	25	18	18.5321	20.8743
c17250_g1_i4	39.1084	0	18.5216	0
c85014_g1_i1	88	29	18.5077	9.058
c8973_g1_i1	326	191	18.4087	15.6702
c10142_g1_i1	593	2	18.3833	0.089763
c85061_g1_i1	34	5	18.3783	4.17304
c14450_g1_i2	112	59	18.3766	14.2807
c10267_g2_i1	470	263	18.362	14.8924
c46211_g1_i1	350	167	18.3396	12.7066
c58590_g1_i1	98	81	18.3182	22.4095
c7677_g2_i1	175	190	18.2796	29.0299
c8219_g1_i1	127.742	21.2913	18.2772	4.48056
c18243_g1_i1	168.369	5.17421	18.25	0.820834
c19005_g1_i2	143.166	57.9639	18.1982	10.812
c46159_g1_i1	125	0	18.143	0
c8865_g1_i1	46	15	18.139	9.00272
c68712_g1_i1	88	34	18.1298	10.3965
c66158_g1_i1	70	0	18.1099	0
c33376_g1_i1	158	88	18.1013	14.7682
c16775_g1_i1	336	46	18.093	3.59757
c13853_g1_i1	350	226	18.0883	16.9585
c15768_g1_i1	229	0	18.0713	0
c18534_g1_i4	404.324	126.515	17.9058	8.12657
c94223_g1_i1	72	35	17.8672	12.971
c12640_g3_i1	163	109	17.8605	17.483
c32267_g1_i1	55	3	17.8451	1.46915
c12162_g1_i3	236.664	52.9984	17.8365	5.81874
c18638_g1_i1	413	23	17.832	1.44017
c86492_g1_i1	316	950	17.8273	77.8675
c26198_g1_i1	136	29	17.8124	5.57675
c43671_g1_i1	57	10	17.7472	4.69114
c5099_g1_i1	221	26	17.718	3.03863
c18842_g4_i1	152.203	53	17.6721	9.01618
c10576_g1_i1	739	121	17.6716	4.18496
c13985_g1_i1	141	33	17.6624	6.06446
c17323_g1_i3	128.065	46.8829	17.654	9.49853
c85182_g1_i1	74	441	17.6434	156.8
c18218_g1_i2	145.997	62.0336	17.6297	10.9824
c59081_g1_i1	155	45	17.6238	7.49407
c38615_g1_i1	77	33	17.5982	11.2312
c14_g1_i1	170	1	17.5748	0.151196
c12322_g1_i1	317	133	17.5716	10.7097
c18911_g5_i1	213.924	274.878	17.5709	32.9211
c35684_g1_i1	237	160	17.5549	17.2616
c91114_g1_i1	164	1	17.5247	0.156359
c60437_g1_i1	37	38	17.523	27.623
c15525_g1_i1	391	5	17.5084	0.324767
c11859_g1_i1	79.3204	48.3045	17.4702	15.8236
c18888_g1_i1	444.808	65.1364	17.4682	3.70765
c18902_g1_i2	93.3265	4.17176	17.4446	1.15416
c83395_g1_i1	54	26	17.4289	12.6634
c19055_g4_i1	65	4	17.4069	1.60424
c49539_g1_i1	146	40	17.3524	6.96817
c20164_g1_i1	130	0	17.3273	0
c9841_g1_i1	171	186	17.3221	27.5479
c7066_g1_i1	379	190	17.2918	12.5759
c18363_g2_i1	93	0	17.2767	0
c1164_g1_i2	190.462	1	17.2651	0.132337
c11939_g1_i1	110	21	17.2516	4.85352
c93067_g1_i1	25	25	17.2481	26.9108
c16408_g1_i2	46.9384	0	17.2083	0
c4796_g1_i1	84	26	17.1887	7.89496
c15072_g1_i1	458.971	6.31247	17.1857	0.342507
c16223_g3_i2	182.375	74.6777	17.177	10.2733
c19881_g1_i1	315	125	17.1768	9.9006
c58417_g1_i1	298	281	17.1648	23.5199
c14572_g1_i1	117	102	17.1468	21.9969
c33198_g1_i1	108	0	17.1158	0
c49137_g1_i1	117	74	17.0228	15.8407
c25251_g1_i1	115	22	17.0189	4.79193
c15217_g1_i1	57.283	0	16.9755	0
c16626_g1_i1	315.154	81.5037	16.9705	6.37423
c46453_g1_i1	136	246	16.9657	45.0176
c5129_g1_i1	55	2	16.9531	0.928453
c6063_g1_i1	141	13	16.9248	2.28756
c13644_g1_i1	114.851	114.214	16.9139	24.7536
c8052_g1_i1	165	75	16.913	11.242
c7867_g2_i1	234	119	16.8972	12.5124
c4303_g1_i1	196	63	16.8798	7.91578
c75145_g1_i1	78	47	16.873	15.1128
c45921_g1_i1	363	174	16.8549	11.722
c11252_g1_i1	478	235	16.8427	11.9952
c11848_g2_i1	240	219	16.8274	22.3518
c23783_g1_i1	54	0	16.8132	0
c4733_g1_i1	187	100	16.7749	13.0942
c1420_g1_i1	32	3	16.7459	2.42029
c152_g1_i1	100	4	16.7257	0.98741
c8058_g1_i1	175	84	16.7172	11.7226
c5646_g1_i1	193	11	16.7168	1.39015
c87145_g1_i1	85	31	16.715	9.03549
c4176_g1_i1	154	62	16.6925	9.83565
c16738_g1_i1	136	11	16.6897	1.97967
c3758_g1_i1	356	52	16.6452	3.5277
c12060_g1_i1	54	5	16.6448	2.32113
c10335_g1_i1	303	6	16.6427	0.478715
c1410_g1_i1	28	8	16.621	7.36105
c45182_g1_i1	387	158	16.6143	9.83668
c52285_g1_i1	198	72	16.6019	8.80499
c46161_g1_i1	105	10	16.5968	2.32977
c77722_g1_i1	49	0	16.5946	0
c9242_g1_i1	340	314	16.551	22.1841
c541_g1_i1	310	157	16.5453	12.1693
c51469_g1_i1	55	0	16.5384	0
c14030_g1_i1	37.8492	0.820999	16.4633	0.545953
c8477_g1_i1	82	46	16.4457	13.682
c7973_g1_i1	95	60	16.4356	15.333
c4726_g1_i1	361	31	16.4209	2.04563
c5058_g1_i1	74	53	16.4176	17.493
c4864_g1_i1	371	593.751	16.3939	38.0547
c13452_g1_i1	179.206	53.1833	16.3924	7.10293
c3447_g1_i1	444	178	16.3912	9.5215
c9839_g1_i1	382.256	7	16.3873	0.43518
c88846_g1_i1	84	16	16.3589	4.61718
c74619_g1_i1	417	598	16.3443	33.9723
c17900_g1_i5	101.486	0	16.3409	0
c35938_g1_i1	216	132	16.3404	14.5475
c19033_g3_i1	110.449	15.8615	16.3054	3.44624
c10010_g1_i1	128	28	16.3047	5.23405
c11164_g1_i2	216.841	15.5728	16.3018	1.70545
c23464_g1_i1	60	36	16.2823	14.6382
c13328_g1_i1	171	9	16.2579	1.24997
c18173_g2_i1	151	66	16.2506	10.3944
c85406_g1_i1	257	387	16.2452	35.5752
c5655_g1_i1	152	0	16.2424	0
c67745_g1_i1	35	2	16.2167	1.42095
c25287_g1_i1	61	1	16.1936	0.39744
c12461_g1_i1	230	72	16.1826	7.37448
c18931_g10_i1	543	645	16.1608	27.7875
c10761_g1_i1	430	798	16.1309	43.3797
c6247_g1_i1	354	7	16.1268	0.462618
c74778_g1_i1	25	0	16.1129	0
c15038_g2_i1	57.8311	21.0272	16.0504	8.75203
c6389_g1_i1	117.901	35	16.0332	6.99333
c17895_g1_i3	127.876	10.5601	16.0185	1.94065
c5750_g1_i1	674	631	16.0094	21.6775
c18922_g1_i2	110.027	33.6701	16.0083	7.20756
c4660_g1_i1	60	14.4884	15.9977	5.7844
c3668_g1_i1	349	125	15.9835	8.3052
c59073_g1_i1	140	106	15.9484	17.6866
c15492_g2_i1	226	0	15.9384	0
c36908_g1_i1	274	96	15.9345	8.11332
c329_g1_i1	275	119	15.9313	10.0182
c11980_g1_i1	375	503	15.9292	30.9829
c17402_g1_i1	201	2	15.9242	0.230948
c58582_g1_i1	217	212	15.8786	22.5914
c12001_g1_i1	27.2194	0	15.8764	0
c499_g1_i1	99	81	15.8141	19.0753
c47567_g1_i1	241	352	15.8135	33.6004
c5258_g1_i1	269	77	15.8113	6.57785
c16882_g1_i3	311.923	0.801509	15.7826	0.058874
c4533_g1_i1	284	90	15.7714	7.26063
c3123_g1_i1	36	3	15.7664	2.00934
c3948_g1_i1	113	18	15.7572	3.68978
c58618_g1_i1	216	39	15.7482	4.14075
c63454_g1_i1	169	44	15.7453	5.98673
c18600_g2_i1	23.7275	6.01153	15.7391	6.2114
c16452_g2_i2	439.601	2	15.7285	0.103669
c15916_g1_i1	415	139	15.7246	7.63242
c10776_g1_i1	490	101	15.7233	4.69284
c11786_g1_i1	178	1	15.7107	0.12881
c826_g1_i1	147	92	15.7081	14.385
c17112_g1_i4	205.994	39.4714	15.7015	4.38339
c15456_g1_i1	162.353	22.8805	15.6578	3.2241
c15422_g1_i1	84	24	15.6529	6.61883
c87415_g1_i1	79	86	15.6367	25.235
c9923_g1_i1	113.341	17.1514	15.5886	3.46681
c10581_g1_i1	197.197	7.75145	15.582	0.892722
c24647_g1_i1	120	40	15.5816	7.62466
c18922_g1_i1	246.497	38.5994	15.5813	3.54827
c15307_g2_i1	63	18	15.5703	6.64269
c46576_g1_i1	50	57	15.5678	26.7395
c35101_g1_i1	64	52	15.5643	18.8719
c17519_g1_i1	316	29	15.5584	2.07241
c17339_g1_i1	491	2	15.5569	0.091751
c48907_g1_i1	53	12	15.5562	5.29394
c12306_g1_i1	208.946	40	15.5533	4.3369
c17820_g1_i3	153.988	9.75192	15.5466	1.43943
c24404_g1_i1	124	38	15.5329	6.98332
c18299_g1_i3	241.147	10	15.5029	0.935065
c71285_g1_i1	134	35	15.4989	5.93089
c15666_g1_i1	17.235	5.19072	15.4868	7.35042
c60200_g1_i1	40	24	15.4815	14.1264
c78568_g1_i1	20	112	15.4754	135.796
c18886_g1_i1	263	0	15.4737	0
c61092_g1_i1	307	205	15.4172	14.9444
c74879_g1_i1	448	616	15.4166	30.7042
c20901_g1_i1	273	296	15.3727	24.2162
c5176_g1_i1	317	37	15.3571	2.60138
c7553_g1_i1	395	707	15.3031	39.698
c59904_g1_i1	170	63	15.2954	8.27428
c16073_g1_i2	99.5766	8.14835	15.2601	1.83928
c1226_g1_i1	64	1	15.2592	0.355555
c15430_g2_i3	147.331	87	15.2313	13.154
c18911_g5_i2	342.076	459.122	15.2273	29.6445
c8657_g1_i2	142.39	53.3581	15.2155	8.343
c16389_g1_i2	143.319	80.7641	15.2071	12.538
c9660_g1_i1	235	1	15.2049	0.094113
c59649_g1_i1	61	10	15.1995	3.72175
c18288_g1_i1	110	20	15.1984	4.06148
c14840_g2_i1	69	4	15.1972	1.31032
c14773_g1_i2	170.918	6.97676	15.1967	0.905378
c19022_g2_i1	208.933	25.4366	15.1962	2.69411
c76801_g1_i1	78	3	15.1904	0.865721
c8213_g1_i2	468.848	69.7354	15.1899	3.27162
c16129_g2_i1	153	81	15.1678	11.7369
c14038_g2_i1	267	237	15.1622	19.5549
c18090_g1_i7	38.6842	0	15.1591	0
c12709_g1_i2	230.915	134.833	15.1518	12.8706
c3744_g1_i1	216	0	15.1446	0
c77195_g1_i1	68	6	15.1418	1.98785
c14503_g1_i1	72.2206	0	15.1365	0
c22185_g1_i1	378	208	15.1301	12.0686
c1337_g1_i1	128	45	15.1237	7.79239
c11751_g1_i1	140	31	15.1207	4.89996
c14936_g1_i1	172	53	15.1148	6.79673
c4186_g1_i1	289	79	15.1039	5.99519
c14278_g1_i1	167	273	15.093	36.0183
c1720_g1_i1	290.607	43.7212	15.0576	3.28924
c16999_g1_i1	218	135	15.0574	13.5715
c14439_g1_i1	97	126	15.0564	28.815
c14174_g1_i2	122.862	102.963	15.0468	18.492
c4220_g1_i1	223	62	15.0413	6.08518
c4763_g1_i1	112	56	15.0276	11.0372
c71275_g1_i1	243	242	14.9989	21.7182
c14138_g2_i1	400	132	14.9962	7.17112
c15420_g1_i2	267.38	0	14.9863	0
c95613_g1_i1	42	10	14.9576	5.39673
c15511_g1_i1	909	915	14.9569	21.7533
c16732_g1_i2	193.329	71.0818	14.9056	7.98553
c11726_g2_i1	76	46	14.8968	13.3628
c17701_g3_i1	39.1799	297.42	14.8883	171.733
c3088_g1_i1	22	2	14.8814	2.10918
c16787_g1_i1	85	13	14.876	3.36163
c9657_g1_i2	64.5543	14.7935	14.8658	5.07431
c18327_g1_i3	22.6209	0.945903	14.8605	0.9675
c54823_g1_i1	55	20	14.8593	8.09495
c12416_g1_i1	209	96	14.8435	9.92613
c17428_g1_i1	186.761	12.828	14.8351	1.48524
c46729_g1_i1	162	610	14.8186	81.4689
c18978_g2_i3	27.8637	33.3515	14.818	27.3644
c62587_g1_i1	119	346	14.8143	63.1846
c1966_g1_i1	38	12	14.7986	7.10901
c11166_g1_i1	306	94	14.7886	6.59293
c67821_g1_i1	83	43	14.7828	11.3209
c8257_g1_i1	360	71	14.7822	4.2267
c771_g1_i1	160	59	14.77	7.95303
c17465_g2_i1	17	10	14.7387	13.644
c64244_g1_i1	102	20	14.7338	4.24991
c16408_g1_i1	252.062	0	14.7297	0
c1317_g1_i1	135.779	22	14.7175	3.49007
c7509_g1_i1	163	243	14.7094	32.0117
c18892_g3_i1	494.908	409	14.7077	17.5942
c34899_g1_i1	38	8	14.7074	4.70881
c45356_g1_i1	468	673	14.7046	30.616
c14299_g1_i1	593	4	14.6987	0.14342
c11978_g1_i1	36.3266	0	14.6932	0
c13458_g1_i1	114.03	57.4543	14.6801	10.8566
c6408_g1_i1	20	0	14.6705	0
c16265_g1_i5	135.017	53.199	14.6612	8.45488
c17671_g1_i1	61	0	14.6588	0
c17123_g3_i1	427	533	14.6439	26.4761
c19045_g4_i1	145.501	175.32	14.6408	25.7906
c1675_g1_i1	178	21	14.6402	2.51856
c84571_g1_i1	620	5389	14.6232	183.829
c32184_g1_i1	206	214	14.6133	22.1007
c65056_g1_i1	205	269	14.6108	27.9133
c9892_g1_i1	203	215	14.6063	22.5249
c61292_g1_i1	54	14	14.5892	5.66646
c18991_g1_i1	154	126	14.5727	17.4162
c14198_g1_i1	42.4452	12.0662	14.5333	6.2498
c8123_g1_i1	349	288	14.5282	17.3828
c15828_g1_i1	190	10	14.5007	1.11194
c53406_g1_i1	67	21	14.4934	6.75254
c58457_g1_i1	525	576	14.489	23.0037
c20529_g1_i1	184	97	14.4635	11.1125
c41631_g1_i1	25	0	14.4562	0
c13726_g1_i1	508	69	14.4561	2.84175
c13045_g1_i1	359	49	14.4559	2.86026
c63334_g1_i1	71	12	14.431	3.61862
c11139_g1_i1	202	187	14.414	19.4276
c16464_g2_i1	190	163	14.4096	18.0095
c1445_g1_i1	174	1	14.4094	0.120764
c14677_g1_i1	348	1	14.4071	0.060024
c72155_g1_i1	389	156	14.3872	8.3601
c74128_g1_i1	56	23	14.3657	8.82212
c2946_g1_i1	27	0	14.3587	0
c15802_g1_i1	288	1	14.3437	0.072294
c15303_g1_i1	387	174	14.3396	9.34199
c8036_g1_i1	58	17	14.3346	6.27365
c288_g1_i1	74	5	14.3192	1.43338
c73767_g1_i1	115	26	14.3164	4.74797
c83284_g1_i1	34	3	14.3005	1.92603
c14309_g1_i1	386	69	14.2937	3.7023
c18318_g1_i1	84.9774	2	14.2923	0.496522
c3878_g1_i1	93	0	14.2885	0
c11181_g1_i1	115	16	14.2869	2.91571
c9308_g1_i1	148	4	14.2735	0.563642
c63494_g1_i1	47	1	14.2725	0.457063
c3111_g1_i1	425	72	14.2197	3.48886
c15822_g1_i1	44	16	14.2013	7.79284
c9282_g1_i1	90	32	14.1887	7.43535
c20046_g1_i1	199	0	14.1832	0
c15781_g1_i2	126.348	74.8326	14.1791	12.2975
c9641_g1_i1	15	15	14.1648	22.3656
c1794_g1_i1	74.498	19.6942	14.1439	5.53655
c12735_g1_i1	89	43	14.1418	10.0719
c15804_g1_i1	477	18	14.1061	0.770506
c274_g1_i1	286	287	14.0928	20.5266
c58761_g1_i1	188	114	14.081	12.4377
c583_g1_i1	314	265	14.0605	17.2127
c3434_g1_i2	16	1	14.0367	1.38126
c17269_g1_i1	247.626	42.4435	14.0356	3.49538
c62615_g1_i1	108	47	14.0234	8.95897
c15459_g1_i2	51.8719	27.8886	14.0142	11.2878
c11207_g1_i1	175.427	0	14.0085	0
c12921_g1_i1	156	0	13.9733	0
c16985_g2_i1	119	84	13.9511	14.4309
c23913_g1_i1	79	45	13.9471	11.741
c17918_g1_i1	61	32	13.9414	10.8908
c18692_g1_i1	239	97.0006	13.9394	8.22185
c18254_g1_i3	150.201	21.3463	13.9293	2.89086
c15904_g1_i1	416.396	404.106	13.9164	19.5598
c15841_g1_i1	218	2	13.8964	0.185419
c16288_g1_i1	389	29.7564	13.8933	1.53965
c59694_g1_i1	223	170	13.8923	15.3996
c16600_g1_i1	202	66	13.8887	6.60443
c20618_g1_i1	187	166	13.8854	17.9534
c18931_g3_i1	456.862	244.307	13.8778	10.7432
c52943_g1_i1	162	148	13.8725	18.489
c15215_g1_i1	149.558	0	13.8697	0
c18013_g1_i6	126.012	26.0098	13.8579	4.18727
c62926_g1_i1	25	6	13.8539	5.13949
c2555_g1_i1	227	39	13.8415	3.45724
c46819_g1_i1	290	48	13.838	3.32373
c32700_g1_i1	294	286	13.8212	19.5089
c82853_g1_i1	21	10	13.7957	10.2283
c37003_g1_i1	95	75	13.7887	16.0154
c58179_g1_i1	500	741	13.7801	29.5526
c16675_g1_i3	150.299	0	13.7691	0
c7899_g1_i1	70	11	13.7653	3.20614
c86891_g1_i1	46	30	13.7648	13.5031
c11284_g1_i1	450	322	13.7594	14.2534
c295_g1_i1	34	12	13.7521	7.39537
c4503_g1_i1	90.0937	91.5366	13.7371	20.5554
c10544_g1_i1	88.488	67.1587	13.7351	15.3586
c50361_g1_i1	73	102	13.7302	28.3999
c39332_g1_i1	160	0	13.7207	0
c11199_g1_i1	126	0	13.6821	0
c14726_g1_i1	67	6	13.6639	1.81559
c15722_g1_i1	176	25	13.6568	2.82682
c11304_g1_i1	182.201	0	13.6467	0
c8487_g1_i1	69.5953	130.604	13.6414	37.94
c7385_g1_i1	32	1	13.6395	0.650997
c18689_g1_i6	105.486	0	13.6383	0
c4800_g1_i1	182	4	13.6316	0.43641
c14939_g1_i1	338	77	13.6285	4.50074
c72910_g1_i1	73	34	13.6031	9.37668
c59570_g1_i1	285	120	13.5994	8.30932
c12273_g1_i1	377	198	13.5935	10.3433
c1116_g1_i2	33.3894	1	13.5923	0.620442
c18978_g4_i8	76.0402	91.0527	13.5832	24.0448
c15849_g1_i1	249	24	13.5778	1.90091
c18752_g4_i1	105	65	13.5755	12.336
c16305_g1_i1	340	60	13.5462	3.46516
c16573_g1_i2	379.926	7.119	13.5452	0.367694
c1273_g1_i1	102	8	13.5355	1.55909
c7530_g2_i1	108	99	13.5287	18.1934
c18001_g2_i2	141.636	140.403	13.5086	19.5624
c16992_g3_i1	220.838	246.073	13.493	21.8582
c18252_g1_i1	159	3	13.4817	0.371047
c12801_g1_i1	69	33	13.4811	9.55455
c15981_g1_i1	78.592	1	13.4811	0.253319
c19171_g1_i1	201	145	13.4671	14.1358
c59868_g1_i1	252	531	13.4617	41.1951
c3066_g1_i1	147	44	13.4465	5.87645
c318_g1_i1	191	75	13.4386	7.68175
c84344_g1_i1	524	1013	13.4296	37.5596
c16835_g1_i2	88.9239	16.4597	13.4231	3.65842
c15924_g1_i5	65.7953	5.57328	13.4182	1.68647
c10954_g1_i1	347	35	13.4176	1.96145
c5202_g1_i1	68	20	13.4156	5.84891
c16644_g1_i3	476.077	90.976	13.4149	3.70994
c18931_g3_i2	309.138	6.69268	13.4051	0.420886
c38757_g1_i1	89	0	13.4011	0
c18622_g2_i1	470	286	13.4001	11.8012
c1899_g1_i1	223.007	200	13.3816	17.4451
c10257_g1_i1	90	48.557	13.3519	10.603
c292_g1_i1	163	29	13.3518	3.46368
c63892_g1_i1	56	0	13.3518	0
c18922_g1_i3	108.562	23.9111	13.3497	4.31221
c84566_g1_i1	82	151	13.3456	36.2465
c32258_g1_i1	85	235	13.3308	54.3132
c71287_g1_i1	136	28	13.3292	4.01045
c84711_g1_i1	389	6	13.318	0.297533
c72691_g1_i1	185	109	13.2953	11.4058
c36339_g1_i1	25	18	13.2951	14.7687
c34826_g1_i1	70	0	13.2899	0
c12168_g1_i1	116	4	13.2896	0.67128
c17336_g2_i1	150	247	13.2782	31.9105
c12831_g1_i1	91	7	13.2719	1.50214
c13500_g1_i1	279	0	13.2711	0
c15085_g1_i1	169	81	13.2671	9.26731
c10800_g1_i1	165	228	13.2636	26.7182
c15363_g1_i1	459	64	13.2619	2.67637
c18151_g1_i6	127.38	0	13.2595	0
c58794_g1_i1	43	0	13.2542	0
c3036_g1_i1	604	1362	13.2322	43.1446
c4746_g1_i1	218	100	13.2126	8.81086
c2012_g1_i2	476.746	90	13.1995	3.60592
c10806_g1_i1	37	18	13.1769	9.71412
c18956_g2_i2	218.168	30	13.1699	2.63259
c10760_g1_i1	778	1383	13.1676	33.8223
c15699_g1_i1	805	294	13.156	6.94215
c59711_g1_i1	64	48	13.1406	14.6262
c501_g1_i1	148	2	13.1397	0.259154
c19052_g9_i1	59	1	13.1378	0.331308
c1775_g1_i2	34.3156	9.1653	13.1195	5.32591
c85527_g1_i1	177	98	13.0946	10.5596
c11717_g1_i1	396	251	13.0898	12.0153
c17805_g1_i3	220.913	48.4071	13.0868	4.168
c51348_g1_i1	28	17	13.0677	12.1699
c12836_g1_i3	170.772	12	13.0663	1.33775
c24399_g1_i1	143	110	13.0608	14.6686
c5316_g1_i1	359	59	13.0536	3.10822
c1011_g1_i1	94	212	13.0474	43.2536
c75723_g1_i1	144	0	13.0143	0
c18032_g1_i1	241	21	13.0123	1.64681
c77416_g1_i1	76	61	12.9996	15.4076
c23446_g1_i1	76	30.0001	12.9996	7.57753
c40891_g1_i1	50	2	12.9909	0.777318
c18361_g1_i8	237.742	10.1145	12.9874	0.80258
c11539_g1_i1	114	5	12.9865	0.834272
c84370_g1_i1	54	13	12.9767	4.66003
c7416_g1_i1	36	0	12.9692	0
c12392_g1_i1	313.031	88.9273	12.9683	5.34145
c2207_g1_i1	96	10	12.9673	1.98442
c2203_g1_i2	22.4053	0.67806	12.9558	0.607149
c3640_g1_i1	176	0	12.9413	0
c17039_g1_i7	121.512	94.6105	12.9387	14.7402
c1319_g1_i1	156.827	16.9023	12.9163	2.02991
c23984_g1_i1	149	161	12.9057	20.3468
c111_g2_i1	212	91	12.8748	8.03416
c7312_g1_i1	129	0	12.8731	0
c13037_g2_i1	355	157	12.8617	8.24109
c2100_g1_i1	134	12	12.8616	1.68275
c33349_g1_i1	132	120	12.8537	17.0752
c86627_g1_i1	40	0	12.8431	0
c11699_g1_i1	104	36	12.841	6.51938
c9464_g1_i1	84	9	12.8404	2.02626
c3708_g1_i1	311	163	12.8401	9.75697
c1295_g1_i1	54	2	12.8246	0.708235
c1249_g1_i1	138	23	12.8175	3.11967
c7301_g1_i1	159	86	12.8155	10.1051
c19046_g2_i9	110.37	16.5089	12.8149	2.80845
c26979_g1_i1	55	29	12.8116	10.0657
c18372_g1_i3	304.78	52.4443	12.8111	3.19643
c2257_g1_i1	331	44	12.8071	2.46741
c4723_g1_i1	52	7	12.7996	2.57243
c49957_g1_i1	71	81	12.7963	21.5865
c45542_g1_i1	238	8	12.7931	0.624541
c13913_g1_i4	43.9767	36.2147	12.7853	15.8191
c31287_g1_i1	26	10	12.7832	7.55827
c7263_g1_i1	40	0	12.7768	0
c12871_g2_i1	274	82	12.7617	5.54131
c10973_g1_i1	379	303	12.7585	14.7728
c11988_g2_i1	73	59	12.7389	15.2114
c11657_g1_i2	155.685	0	12.7354	0
c6732_g1_i1	221	64	12.7296	5.35684
c11413_g1_i1	430	62	12.7287	2.65658
c9462_g1_i1	85.9881	0	12.7254	0
c29673_g1_i1	22	2	12.7214	1.79084
c3350_g1_i1	115	96	12.7164	15.5411
c63526_g1_i1	54	0	12.676	0
c1131_g1_i1	94	32	12.6688	6.3357
c18389_g1_i4	159.252	10.7287	12.6666	1.24384
c1423_g1_i1	271	63	12.6611	4.27062
c17124_g1_i4	203.372	72.7156	12.6565	6.58014
c38442_g1_i1	39	3	12.6538	1.46915
c17079_g1_i1	216.354	26.3942	12.6308	2.23938
c18666_g1_i1	168	106	12.63	11.6085
c73892_g1_i1	209	315	12.6291	27.6702
c34828_g1_i1	69	4	12.6241	1.08257
c4263_g1_i1	147	56	12.6238	7.01598
c12017_g1_i1	194	46	12.6198	4.35276
c11337_g1_i1	50	1	12.6137	0.37698
c72502_g1_i1	326	73	12.5975	4.08839
c33719_g1_i1	186	14	12.5879	1.37874
c15417_g1_i1	133.984	0	12.58	0
c71382_g1_i1	336	282	12.5734	15.2915
c14423_g1_i3	70.1387	5.75628	12.5661	1.52472
c11646_g1_i1	43	24	12.561	10.5355
c12877_g1_i1	466	0	12.534	0
c16155_g1_i1	160	8	12.528	0.912888
c2623_g1_i1	101	3	12.5218	0.545553
c3255_g1_i1	125.931	18	12.5048	2.61255
c16153_g1_i1	491	9	12.5042	0.331578
c8831_g1_i1	88	36	12.5021	7.52131
c6836_g1_i1	67	42	12.485	11.583
c32327_g1_i1	105	128	12.4795	22.2982
c16802_g2_i1	148	106	12.4788	13.0362
c15144_g1_i1	179.1	173.28	12.4705	17.5618
c51048_g1_i1	76	50	12.4699	12.1023
c16436_g1_i1	436	201	12.466	8.31752
c46609_g1_i1	177	136	12.4536	13.9296
c534_g1_i1	106	58	12.4512	9.9839
c7697_g2_i1	61	0	12.4402	0
c16539_g1_i1	253	73	12.4363	5.20821
c84143_g1_i1	13	1	12.4333	1.51077
c17159_g1_i1	53.3666	7.9816	12.4311	2.77035
c32572_g1_i1	312	10	12.4224	0.577144
c12868_g1_i1	286	328	12.4107	20.642
c4661_g1_i1	270	173	12.3843	11.512
c17758_g1_i6	212.829	2e-06	12.3771	0
c8771_g2_i1	57	20	12.3744	6.45474
c11148_g1_i2	173.265	95	12.3636	9.86964
c51143_g1_i1	50	22	12.3574	8.11884
c3010_g1_i1	545	253	12.3522	8.29215
c10578_g1_i1	33.4892	0	12.3503	0
c72238_g1_i1	208	14	12.3461	1.20783
c1718_g1_i1	76	58	12.3359	13.8842
c3726_g2_i1	217	195	12.3112	16.0742
c44868_g1_i1	49	33	12.3104	12.387
c7271_g1_i1	63	39	12.3088	11.2917
c8972_g1_i1	31	13	12.3013	7.85376
c15915_g2_i1	18	2	12.2961	2.13087
c10665_g1_i1	151.531	339	12.2955	40.1039
c12371_g1_i1	114	0	12.2906	0
c51246_g1_i1	82	46	12.2858	10.1465
c14748_g4_i1	445	312	12.2699	12.4489
c11603_g1_i1	412	21	12.268	0.905159
c14258_g1_i1	564	329	12.258	10.339
c3908_g1_i1	59	0	12.2385	0
c10299_g1_i1	238	106	12.2372	7.91303
c47486_g1_i1	184	60	12.233	5.80376
c7588_g1_i1	144	118	12.227	14.6153
c81830_g1_i1	43	14	12.2114	5.96796
c48786_g1_i1	47	12	12.2114	4.66391
c2163_g1_i1	101	58	12.1961	10.2683
c18733_g1_i4	237.489	28.3858	12.1798	2.1136
c12418_g1_i1	161	9	12.1796	0.991873
c80740_g1_i1	18	0	12.1757	0
c9495_g1_i1	126	152	12.1712	21.4531
c3551_g1_i1	56	25	12.1573	8.06843
c4340_g1_i1	31	16	12.1479	9.54041
c16145_g1_i1	297	32	12.1457	1.8972
c14083_g1_i1	109.338	41.6301	12.1348	6.76454
c18978_g4_i5	313.954	452.252	12.132	25.3285
c249_g1_i1	322	0	12.1247	0
c600_g1_i1	386	527	12.1155	23.9492
c73522_g1_i1	183	187	12.1131	18.0083
c3161_g1_i1	50	55	12.1112	19.8783
c11152_g1_i1	72	5	12.1096	1.2413
c15563_g1_i1	454	97	12.1087	3.74329
c91755_g1_i1	44	0	12.1017	0
c36802_g1_i1	43	11	12.0991	4.64424
c61603_g1_i1	43	44	12.0991	18.577
c12056_g1_i1	216	0	12.0953	0
c92347_g1_i1	38	1	12.0755	0.479206
c19017_g1_i2	79.8241	31.802	12.0495	7.06848
c18175_g1_i1	473	137	12.0458	5.04736
c18499_g1_i11	203.083	0	12.0424	0
c18539_g2_i7	207.93	2.47815	12.0342	0.208426
c24451_g1_i1	25	0	12.017	0
c15464_g1_i1	255	41	12.0159	2.80332
c3018_g1_i1	32	0	12.0139	0
c19437_g1_i1	115	1	12.0123	0.152789
c15649_g1_i4	59.0882	2.50161	12.0099	0.754365
c1790_g1_i1	46	4	12.0028	1.56153
c13539_g1_i1	232.762	32	11.9883	2.39295
c3327_g1_i1	24	0	11.9816	0
c6839_g1_i1	181	46	11.9808	4.42985
c9982_g1_i1	228	31	11.9677	2.36285
c37963_g1_i1	39	0	11.9613	0
c3362_g1_i1	38	1	11.9524	0.474103
c9565_g1_i2	63.914	0	11.9468	0
c11581_g1_i1	105	1	11.9387	0.166535
c21777_g1_i1	68	2	11.9353	0.518713
c21935_g1_i1	42	27	11.9274	11.5096
c15590_g1_i1	472	216	11.9198	7.89104
c12988_g1_i1	461	449	11.906	16.7765
c5597_g1_i1	110	1	11.9018	0.158351
c6959_g2_i1	180	140.344	11.9015	13.5003
c16255_g1_i2	156.981	26.0366	11.8905	2.87308
c73369_g1_i1	53	19	11.889	6.34297
c12558_g1_i1	313	0	11.8747	0
c81931_g1_i1	32	36	11.8713	20.2731
c15886_g1_i5	144.659	11.0984	11.8656	1.32739
c13368_g1_i1	47	26	11.8569	9.80148
c89334_g1_i1	28	16	11.8552	10.3435
c16490_g1_i2	561.528	509.905	11.8542	15.5631
c8308_g1_i1	105	44	11.8494	7.27186
c73939_g1_i1	297	383	11.8486	22.1487
c6723_g1_i1	93	54	11.8464	10.0942
c17804_g2_i1	154.582	75	11.8426	8.37166
c14759_g1_i4	67.5913	30.1065	11.8292	7.78514
c64497_g1_i1	76	12	11.8271	2.75152
c15245_g1_i1	128	14	11.816	1.88716
c10550_g1_i1	134	56	11.8099	7.20269
c88536_g1_i1	87	70	11.8044	13.9546
c17244_g1_i2	46.3843	0	11.7994	0
c596_g1_i1	59	22	11.7938	6.52133
c14569_g1_i2	64.9145	0	11.7697	0
c11489_g1_i1	48	14	11.7674	5.12335
c13266_g1_i2	28.5172	4.28215	11.7604	2.69318
c16897_g1_i1	432	150	11.7504	5.90382
c6142_g1_i1	276	60	11.7487	3.70364
c11426_g1_i1	166	1	11.7481	0.10303
c48558_g1_i1	92	175	11.7438	32.7833
c22142_g1_i1	267	224	11.7381	14.283
c13266_g1_i3	12.4264	0	11.7345	0
c14398_g1_i1	240.026	96	11.7316	6.81006
c15762_g2_i1	183	42	11.7148	3.91046
c48772_g1_i1	192	20	11.6955	1.77114
c7667_g1_i1	55	3	11.689	0.94721
c11249_g1_i1	36.1944	23	11.682	11.2022
c59716_g1_i1	107	63	11.682	10.0677
c14390_g1_i1	145	69	11.6715	8.09668
c26530_g1_i1	27	4	11.6646	2.64102
c74768_g1_i1	95	1	11.6582	0.17997
c11329_g1_i1	428	224	11.6469	8.82037
c71896_g1_i1	124	226	11.6426	30.9924
c2749_g1_i1	208	38	11.6365	3.08851
c32315_g1_i1	256	191	11.636	12.5942
c18790_g1_i1	707	385	11.6331	9.15302
c18403_g1_i3	116.698	21.4814	11.6262	3.12829
c14552_g1_i1	16	23	11.6146	26.0966
c20234_g1_i1	39	3	11.6135	1.3435
c11524_g1_i1	260	188	11.608	12.1749
c32104_g1_i1	82	49	11.5951	10.1884
c34943_g1_i1	109	47	11.586	7.30945
c58692_g1_i1	275	157	11.5836	9.58915
c16508_g1_i1	178	0	11.579	0
c35875_g1_i1	264	1054	11.5725	67.01
c17533_g1_i2	266.012	1	11.5683	0.06307
c6087_g1_i1	123	0	11.5667	0
c86440_g1_i1	20	6	11.5649	5.37253
c47472_g1_i1	36	3	11.5588	1.45324
c13571_g2_i1	347	436	11.5333	20.9867
c45920_g1_i1	55	7	11.5273	2.17861
c15749_g1_i1	278	29	11.5249	1.7431
c15198_g1_i1	247	64	11.522	4.33165
c10749_g1_i1	103	11	11.5161	1.80086
c75194_g1_i1	111	95	11.5148	14.4137
c688_g1_i1	203	9	11.4953	0.740483
c15648_g1_i1	142	21	11.4913	2.47757
c3972_g1_i1	261	219	11.4911	13.9847
c63991_g1_i1	94	42	11.4888	7.5276
c71788_g1_i1	211	273	11.485	21.5836
c46508_g1_i1	127	101	11.4779	13.3255
c13266_g1_i1	42.0564	3.71785	11.4639	1.51875
c15022_g1_i2	115.33	32.3772	11.4521	4.69929
c80998_g1_i1	24	0	11.4507	0
c15060_g1_i1	324.411	0	11.4443	0
c49643_g1_i1	53	42	11.4242	13.4556
c22073_g1_i1	126	22	11.4217	2.91141
c38040_g1_i1	25	1	11.4184	0.699882
c723_g1_i1	127	33	11.4095	4.32761
c3481_g1_i1	213	51	11.4086	3.96721
c16225_g2_i1	51	94	11.3982	31.2616
c16770_g1_i1	42	5	11.3976	2.03308
c76712_g1_i1	54	10	11.3966	3.13468
c17817_g1_i1	110	121	11.3719	18.2947
c14107_g1_i1	263.109	60.8579	11.3602	3.81067
c17839_g2_i1	181	9	11.3579	0.821257
c15149_g1_i1	79	12	11.3571	2.53756
c13680_g1_i1	132	62	11.3518	7.7789
c11393_g1_i1	327	261	11.3498	13.1222
c16546_g1_i1	456	0	11.3495	0
c14961_g1_i1	103	47	11.3479	7.58046
c11174_g1_i1	50	26	11.3419	8.78049
c13270_g1_i1	150	58	11.3333	6.38398
c28731_g1_i1	32	35	11.3314	18.7762
c16270_g1_i1	155	105	11.3281	11.1755
c14821_g1_i1	69	1	11.3213	0.242046
c11026_g1_i2	59	3.45299	11.3081	0.980214
c19010_g4_i1	167	169	11.302	16.6433
c8778_g1_i1	114	20	11.3015	2.898
c13649_g1_i1	79.8873	122.696	11.2964	25.5119
c73252_g1_i1	62	0	11.2751	0
c38049_g1_i1	20	0	11.2719	0
c5519_g1_i1	75	47	11.265	10.3934
c15219_g1_i3	236.812	252.453	11.2644	17.4254
c1594_g1_i1	28	12	11.2529	7.34617
c2299_g1_i2	50.6898	0	11.246	0
c15467_g1_i2	254	175	11.2403	11.2327
c570_g1_i2	180.135	178.789	11.2335	16.2126
c18063_g1_i4	282.883	0	11.2335	0
c10851_g1_i1	114.222	12	11.2312	1.72444
c2066_g1_i1	146	42	11.2279	4.70624
c1345_g1_i1	219	85	11.1935	6.30747
c14373_g1_i1	206	3	11.1926	0.236752
c18658_g2_i1	208	194	11.1805	15.1451
c18329_g1_i2	134.521	14	11.1707	1.6954
c10226_g1_i1	52	6	11.1689	1.9152
c15887_g1_i1	376	242	11.1685	10.4051
c18434_g3_i1	1198.13	452.244	11.1675	6.08449
c24560_g1_i1	128	45	11.1669	5.72859
c61518_g1_i1	71	4	11.1641	0.926943
c26786_g1_i1	38	11	11.1535	4.85278
c8730_g1_i1	481	453	11.1359	15.1672
c9932_g1_i1	73	51	11.1308	11.4525
c20384_g1_i1	30	44	11.1293	24.7782
c1182_g1_i1	37	19	11.1258	8.59557
c35380_g1_i1	129	139	11.1255	17.4902
c18631_g1_i3	147.789	13.4623	11.1244	1.47617
c10334_g1_i1	107	68	11.1189	10.3352
c13932_g1_i1	186	110	11.1168	9.55645
c13747_g1_i1	274	36	11.1148	2.11704
c60385_g1_i1	101	103	11.1073	16.5818
c10218_g1_i1	274	164	11.0998	9.63128
c16916_g1_i3	47.4588	0	11.0976	0
c4710_g1_i1	65.9259	4.19768	11.088	1.04212
c13095_g1_i1	177	0	11.0838	0
c1447_g1_i1	19	4	11.0822	3.61389
c8603_g1_i2	31.7746	10.8485	11.0628	5.71782
c13710_g1_i1	149.679	86.4047	11.0598	9.2987
c9015_g1_i1	130	51	11.0538	6.32579
c92666_g1_i1	40	0	11.0513	0
c66496_g1_i1	36	24	11.0412	11.0836
c7033_g1_i1	34	0	11.0315	0
c17750_g1_i4	139.368	28.8337	11.0269	3.32514
c11775_g1_i1	102	43	11.0165	6.79671
c18469_g2_i2	418.441	550.471	11.0143	20.964
c5893_g1_i2	33.5707	1	11.0079	0.495118
c17258_g1_i1	114.997	101.044	11.0027	14.1238
c11312_g1_i1	40	0	11.0015	0
c12778_g1_i1	201	39	11.0002	3.10028
c11306_g1_i1	168	268	10.9996	25.5261
c72637_g1_i1	131	165	10.9994	20.2065
c59644_g1_i1	294	312	10.9949	16.9077
c32067_g1_i1	214	319.89	10.9938	23.8597
c6250_g1_i1	123	236	10.9848	30.7635
c17922_g1_i4	227.965	370.596	10.982	25.9092
c13776_g1_i2	177.715	76.3458	10.9805	6.8587
c14545_g1_i1	680.96	910.988	10.9801	21.2229
c33801_g1_i1	128	117.049	10.9765	14.6435
c32052_g1_i1	162	17	10.9759	1.67608
c18454_g3_i2	164.671	13.8754	10.9721	1.34515
c14759_g1_i2	82.1127	36.1796	10.9687	7.0986
c18756_g1_i2	69.2076	18.9532	10.968	4.4275
c245_g1_i1	32	0	10.9569	0
c15215_g1_i2	266.442	0	10.9554	0
c17635_g1_i1	292	33	10.9472	1.79278
c10088_g1_i1	143	87	10.9414	9.69868
c17098_g4_i2	308.791	265.446	10.9252	13.6052
c7267_g1_i1	55	1	10.922	0.294422
c11867_g1_i1	391	274	10.9156	11.0698
c18704_g1_i4	328.092	137.903	10.9048	6.63791
c4361_g1_i1	87	8	10.8981	1.47017
c75176_g1_i1	19	28	10.8927	24.8497
c14412_g1_i1	92	0	10.8915	0
c6491_g2_i1	33	6	10.8785	2.98717
c14387_g1_i1	69	1	10.878	0.232355
c8318_g1_i1	117	0	10.867	0
c85742_g1_i1	219	19	10.8623	1.3679
c58824_g1_i1	171	0	10.8545	0
c6256_g1_i1	117	0	10.8503	0
c18409_g1_i1	32	33	10.8373	16.898
c4695_g1_i1	32	13	10.8373	6.65678
c40049_g1_i1	41	8	10.8371	3.16522
c94675_g1_i1	29	2	10.8226	1.13328
c1186_g1_i1	82	34	10.8102	6.5819
c14411_g1_i1	111	84	10.8088	11.9526
c18970_g3_i2	453.034	585.123	10.8034	20.1812
c2565_g1_i1	129	12	10.8014	1.46544
c11826_g1_i1	278	233	10.798	13.1168
c11189_g1_i1	98	18	10.797	2.90316
c10125_g1_i1	31	0	10.7931	0
c88414_g1_i1	236	111	10.7675	7.34696
c58678_g1_i1	43	7	10.7585	2.61634
c18004_g1_i1	214.267	0	10.7513	0
c67867_g1_i1	134	26	10.7288	3.03455
c18976_g4_i1	424	249	10.7255	9.11192
c60537_g1_i1	241	183	10.7201	11.8071
c12752_g2_i1	60	12	10.7179	3.16891
c18727_g1_i11	206.465	0	10.7162	0
c33675_g1_i1	99	2	10.7117	0.316702
c65703_g1_i1	83	111	10.7081	21.0203
c18014_g1_i1	42.6178	7.13073	10.7069	2.67663
c13063_g1_i1	131	1	10.7016	0.11911
c14901_g1_i1	209	75	10.6915	5.57017
c39289_g1_i1	30	0	10.684	0
c86685_g1_i1	64	8	10.6749	1.96923
c3016_g1_i1	31	5	10.6734	2.6048
c10871_g1_i1	186	62	10.6729	5.16955
c6233_g1_i1	108	0	10.6716	0
c8436_g1_i1	112	54	10.6652	7.51183
c61281_g1_i1	159	202	10.6649	19.7147
c58013_g1_i1	11	2	10.656	3.06171
c11834_g1_i1	188	57	10.6559	4.69416
c8959_g1_i1	63	53	10.6553	13.2333
c12438_g1_i1	135	1	10.6534	0.115016
c66600_g1_i1	244	15	10.6494	0.94949
c85620_g1_i1	104	2	10.6423	0.299271
c75838_g1_i1	71	34	10.6377	7.49955
c9821_g1_i1	133	46	10.6346	5.36163
c17772_g2_i1	35	56	10.6284	25.5955
c16241_g1_i1	249.842	15	10.6277	0.925255
c17455_g1_i1	389	101	10.6095	3.98606
c35471_g1_i1	41	0	10.6072	0
c19006_g4_i2	87.6488	70.0479	10.6052	12.4266
c84932_g1_i1	81	160	10.5859	30.7004
c48344_g1_i1	139	144	10.5817	15.9711
c13722_g1_i1	372	181	10.581	7.45092
c16756_g1_i2	33.8095	23.7871	10.5803	11.2179
c12204_g1_i1	114	8	10.5721	1.08341
c90993_g1_i1	48	0	10.5719	0
c16156_g2_i1	98	82	10.5656	12.9377
c2400_g1_i1	71	0	10.5591	0
c372_g1_i1	26.0783	0	10.548	0
c15380_g1_i1	594	41	10.5443	1.05176
c16497_g1_i1	311	220	10.5399	10.7988
c11091_g1_i2	103.036	39.1813	10.5258	5.85285
c35727_g1_i1	35	0	10.5244	0
c12520_g1_i1	35	0	10.5244	0
c18154_g1_i1	208	51	10.5243	3.74614
c4813_g1_i1	46	3	10.5132	1.02102
c18914_g2_i2	27.3224	69.3593	10.5099	40.5632
c15762_g1_i1	64	10	10.5009	2.42046
c18546_g1_i8	41.7831	61	10.4972	22.8973
c86189_g1_i1	661	557	10.4956	12.7778
c7469_g1_i1	250	22	10.4939	1.339
c1431_g1_i1	44	0	10.4907	0
c66911_g1_i1	70	1	10.4879	0.220575
c66332_g1_i1	120	46	10.4841	5.86447
c7800_g1_i1	90	7	10.4699	1.19315
c244_g1_i1	190	171	10.4646	13.681
c11597_g1_i1	337	193	10.4525	8.66664
c14641_g2_i2	250.998	0	10.4486	0
c18914_g3_i1	35	76	10.4224	34.0353
c17361_g1_i1	220.359	0	10.4161	0
c12519_g1_i1	89	21	10.4138	3.60061
c9921_g1_i1	55	30	10.4094	8.40662
c11068_g1_i2	108.892	9.73513	10.402	1.35858
c2201_g1_i1	239	0	10.4011	0
c11972_g1_i2	73.8699	36.6028	10.3968	7.57452
c3899_g1_i1	301	92	10.3877	4.59887
c14554_g1_i1	55	1	10.3769	0.279323
c10326_g1_i1	61	42	10.3751	10.5473
c20049_g1_i1	138	111	10.3618	12.1408
c84235_g1_i1	23	10	10.357	6.89564
c13102_g1_i1	96	42	10.35	6.62661
c2363_g1_i1	156	48	10.3487	4.63271
c47018_g1_i1	41	11	10.3432	4.14678
c15170_g1_i2	61.7914	0	10.3351	0
c14138_g3_i1	445	206	10.3222	6.91052
c92752_g1_i1	63	77	10.3089	18.5858
c18001_g1_i1	201	242	10.3084	18.0192
c16657_g1_i1	47.2935	0	10.3041	0
c16880_g1_i2	174.22	0	10.3005	0
c7491_g1_i1	85	36	10.2847	6.38645
c7976_g1_i1	37.7005	0	10.2765	0
c8855_g1_i1	138	133	10.2723	14.4202
c14899_g1_i2	106.849	0	10.2719	0
c10450_g1_i1	36	0	10.2712	0
c13229_g1_i2	131.464	24.3188	10.267	2.76778
c10824_g1_i1	142.417	0	10.2594	0
c33409_g1_i1	11	4	10.2572	5.8866
c9955_g1_i1	84	0	10.2252	0
c56498_g1_i1	20	3	10.2202	2.36081
c9733_g1_i1	23	8	10.2131	5.43635
c16372_g1_i1	291	79	10.2119	4.01595
c1952_g1_i1	149	21	10.1982	2.09179
c21855_g1_i1	56	18	10.184	4.84146
c7300_g1_i1	236	259	10.1824	16.2059
c10633_g2_i1	59	72	10.1782	18.3457
c16195_g1_i1	207	0	10.1751	0
c7092_g1_i1	48	7	10.1657	2.20219
c18343_g1_i4	256.961	140.977	10.164	8.08279
c10357_g1_i1	173	27	10.1587	2.30426
c14886_g2_i1	77	105	10.151	20.3265
c18921_g1_i2	59.7693	0	10.1372	0
c10554_g1_i1	120	1	10.1321	0.123157
c75766_g1_i1	196	169	10.1295	12.6813
c8930_g1_i1	325	298	10.0907	13.3955
c11292_g1_i1	207	95	10.0848	6.71722
c18308_g1_i1	491	41	10.0797	1.21681
c10568_g1_i1	363	246	10.078	9.88348
c17323_g1_i2	49.7398	27.6616	10.0759	8.31261
c20328_g1_i1	34	36	10.0757	16.0412
c6651_g1_i1	146	63	10.0728	6.32606
c11296_g1_i1	289	86	10.0714	4.34135
c13014_g1_i1	172	271	10.0706	23.06
c14718_g1_i1	303	0	10.0653	0
c14889_g1_i1	426	213	10.0633	7.27723
c18956_g1_i4	53.4775	0	10.0583	0
c51487_g1_i1	39	6	10.0471	2.31152
c3214_g1_i1	38	0	10.0442	0
c15536_g1_i1	81	34	10.0423	6.18293
c5185_g1_i1	60.1468	14.5345	10.0322	3.57772
c14863_g1_i1	100	32	10.0289	4.6915
c6092_g1_i1	152	107	10.0282	10.2701
c13703_g1_i2	114.591	18.503	10.026	2.36238
c1907_g1_i1	30	17	9.99609	8.55872
c11161_g1_i1	48	1	9.99102	0.309027
c4936_g1_i1	91	0	9.98934	0
c18911_g6_i1	122	29	9.97986	3.45894
c92076_g1_i1	42	3	9.97471	1.06235
c19005_g1_i1	100.276	134.229	9.97366	19.5149
c3648_g1_i1	28	10	9.97174	5.39673
c4485_g1_i1	39	6	9.96265	2.29141
c33554_g1_i1	50	55	9.96182	16.2481
c5555_g1_i1	141	83	9.95548	8.53127
c22906_g1_i1	184	129	9.95249	10.1344
c6196_g1_i1	45	14	9.94731	4.60338
c4105_g1_i1	165	0	9.94045	0
c7415_g1_i1	67	0	9.93972	0
c13635_g1_i1	192.287	8	9.93759	0.6003
c10709_g1_i1	23	0	9.93649	0
c3563_g1_i1	29	15	9.92966	7.76937
c15133_g1_i1	137	0	9.92844	0
c21057_g1_i1	137	305	9.92844	32.1864
c36093_g1_i1	153	100	9.92065	9.43175
c58530_g1_i1	76	43	9.91097	8.23258
c7674_g1_i1	153	182	9.91	17.1472
c63925_g1_i1	103	178	9.90193	25.0011
c5148_g1_i1	60	5	9.89837	1.217
c16815_g1_i1	50	25	9.89667	7.33576
c8812_g1_i1	61.7759	25.5931	9.89414	6.04345
c33346_g1_i1	56	76	9.88653	19.8292
c16575_g1_i1	251	105	9.87639	5.9885
c2469_g1_i1	30	0	9.83707	0
c10122_g1_i1	123	5	9.83503	0.582786
c13233_g2_i1	132	55	9.82567	5.96324
c3501_g1_i1	99	57	9.81444	8.25931
c14219_g1_i1	169	84	9.80932	7.08539
c16409_g1_i4	96.8108	45.6788	9.80683	6.76535
c10367_g1_i1	246	207	9.7946	11.9469
c7552_g1_i1	38	113	9.78947	43.5336
c2055_g1_i1	277	4	9.78318	0.204655
c23598_g1_i1	51	6	9.77476	1.70324
c24867_g1_i1	90	66	9.77291	10.4893
c17113_g1_i1	44	2	9.76183	0.660111
c67286_g1_i1	70	0	9.76107	0
c13580_g1_i1	427	687	9.75839	22.7048
c311_g1_i1	453	620	9.75072	19.2957
c90644_g1_i1	193	25	9.74901	1.83325
c13040_g1_i2	75.1448	51.1124	9.73633	9.72156
c33509_g1_i1	92	52	9.7276	8.04391
c17881_g6_i1	76.6851	33.8055	9.72712	6.29224
c10687_g1_i4	49.4362	90.2979	9.72152	26.3189
c1400_g1_i1	55	15	9.70998	3.91366
c10456_g1_i1	105	1	9.70763	0.135006
c8197_g1_i1	88	1	9.69529	0.161286
c17581_g2_i1	162	5	9.69198	0.434818
c14692_g1_i1	62.6583	93.7979	9.67609	21.3385
c2618_g1_i1	54	0	9.6747	0
c77199_g1_i1	62	0	9.67338	0
c15023_g2_i1	103	25	9.67086	3.42836
c41469_g1_i1	73	0	9.66591	0
c53636_g1_i1	68	0	9.66073	0
c1173_g1_i1	83	7	9.65557	1.19315
c12634_g1_i1	100.575	0	9.65338	0
c8362_g1_i1	422	448	9.65144	14.8173
c71065_g1_i1	11	0	9.65024	0
c8363_g1_i1	33	15	9.63983	6.58467
c11535_g1_i1	118	87	9.63959	10.3626
c60984_g1_i1	94	13	9.63531	1.94861
c15786_g1_i1	238.99	36.2897	9.62987	2.11975
c325_g1_i1	130	5	9.62929	0.539424
c18888_g3_i6	11.5043	0	9.62892	0
c37581_g1_i1	88	120	9.625	19.2119
c11006_g2_i1	84	15	9.6235	2.5173
c15038_g1_i2	64.0587	66.2351	9.62159	14.647
c15990_g1_i1	148	83	9.61711	7.84536
c93421_g1_i1	25	0	9.6166	0
c10696_g1_i1	118	2	9.61356	0.23757
c4647_g1_i2	26.3436	0	9.60146	0
c73432_g1_i1	45	3	9.59738	0.95065
c1422_g2_i1	65	42	9.59587	9.12538
c17122_g1_i1	151.433	123.73	9.59233	11.398
c32643_g1_i1	64	43	9.58891	9.48473
c15581_g1_i1	191	1	9.58381	0.072839
c56847_g1_i1	30	0	9.58258	0
c10233_g3_i1	150	44	9.58199	4.08792
c17900_g1_i6	107.241	0	9.57741	0
c18352_g1_i2	237.985	0	9.57656	0
c7742_g1_i1	32	7	9.57548	3.15072
c9975_g1_i1	85	40	9.5745	6.59825
c10165_g1_i1	160	21	9.56285	1.82441
c6689_g1_i1	137	27	9.56119	2.74283
c18119_g1_i1	73	0	9.56106	0
c60743_g1_i1	31	12	9.55536	5.57071
c45749_g1_i1	122	5	9.55259	0.570555
c11385_g1_i1	214	435	9.5472	28.1497
c12006_g1_i1	114	0	9.5454	0
c36422_g1_i1	154	112	9.54453	10.093
c5422_g1_i1	67	0	9.54111	0
c49085_g1_i1	70	67	9.5407	13.418
c18475_g2_i2	34.0519	9.32682	9.53743	3.91906
c15582_g1_i1	457.941	522.069	9.53732	15.7193
c19060_g5_i1	26	21.6116	9.532	12.0215
c18689_g1_i2	90.1318	0	9.53006	0
c11903_g1_i1	91	43	9.52184	6.58148
c2283_g1_i1	123.329	11.1058	9.52077	1.24927
c9802_g1_i1	76	1	9.52017	0.183772
c6589_g1_i2	76.0243	17.7435	9.50348	3.25387
c3860_g1_i1	250	31	9.50248	1.70758
c6479_g1_i1	79	63	9.50156	11.1083
c11075_g1_i1	307	863	9.4879	38.6134
c19022_g3_i5	320.092	2.05882	9.47521	0.088216
c12709_g1_i1	71.085	70.1669	9.47468	13.7361
c10128_g1_i2	110.12	0	9.47019	0
c18262_g3_i1	74.0202	48	9.46868	9.01139
c15948_g1_i1	187	148	9.45385	10.862
c11226_g1_i1	62	1	9.45352	0.224559
c18920_g1_i1	226	252	9.44704	15.2736
c7383_g1_i1	25	2	9.4426	1.14754
c15970_g1_i3	331.07	16.0834	9.43905	0.663649
c2442_g1_i1	87	50	9.43018	7.93198
c69254_g1_i1	23	11	9.4237	6.87128
c93804_g1_i1	33	0	9.41524	0
c16030_g1_i1	331	32	9.41482	1.31729
c17566_g2_i5	93.0919	152.437	9.4143	22.5386
c10787_g1_i1	155	60	9.41317	5.29725
c18980_g4_i1	155.355	33	9.40635	2.90464
c17599_g1_i2	76.9079	3	9.39977	0.537686
c59102_g1_i1	104	1	9.39921	0.131935
c14248_g1_i1	73	0	9.39791	0
c3980_g1_i1	169	22	9.38508	1.77482
c72468_g1_i1	83	18	9.38424	2.98051
c15053_g1_i1	108	0	9.38141	0
c86449_g1_i1	75	10	9.37544	1.83384
c60945_g1_i1	86	81	9.37229	12.9205
c2788_g1_i1	26	0	9.36663	0
c84644_g1_i1	40	6	9.35343	2.09084
c16016_g1_i1	363.787	102.022	9.35134	3.79404
c11160_g1_i3	17.7265	8.969	9.35121	7.29691
c16803_g1_i2	78.5189	0	9.35054	0
c17373_g2_i1	224.897	128.38	9.34268	7.73256
c17516_g2_i1	120	44	9.33543	4.98817
c6357_g1_i1	20	6	9.33408	4.29526
c84306_g1_i1	16	15	9.33242	13.5521
c79725_g1_i1	35	12	9.332	4.79091
c64303_g1_i1	55	10	9.32832	2.50404
c13998_g1_i1	67.9739	10.4702	9.30658	2.10655
c18931_g4_i4	957.961	11.919	9.30552	0.167129
c32878_g1_i1	224	35	9.30543	2.10811
c1757_g1_i1	49	0	9.30296	0
c33941_g1_i1	72	4	9.28899	0.757487
c44140_g1_i1	24	0	9.28888	0
c7870_g1_i1	138	20	9.2873	1.95854
c7298_g1_i1	93	1	9.2806	0.145872
c15555_g1_i4	108.298	4.26304	9.27381	0.532563
c4136_g1_i1	47	13	9.27255	3.80179
c7264_g1_i1	86	0	9.27183	0
c5873_g1_i1	194	32	9.27181	2.21935
c18970_g8_i1	28.5681	20.5733	9.26908	10.0751
c18224_g1_i1	161	67	9.26478	5.60256
c10197_g1_i1	120	52	9.26378	5.84938
c16435_g1_i1	29	4	9.26316	1.92719
c13098_g3_i1	296	38	9.25698	1.7206
c16001_g1_i1	207	77	9.25543	4.99396
c12834_g1_i1	44.7525	13	9.25143	3.9891
c40694_g1_i1	35	0	9.2512	0
c896_g1_i1	35	11	9.2512	4.35217
c10929_g1_i1	51.016	37.4035	9.24976	10.0294
c18794_g1_i4	314.142	34.5488	9.24919	1.47237
c8173_g1_i1	184	128	9.24795	9.33899
c18191_g1_i6	34.8357	7.82506	9.24781	3.10999
c14111_g1_i1	368.85	254.18	9.24521	9.21618
c15220_g1_i1	75	56	9.24145	10.1202
c16459_g1_i1	31.7675	10.4969	9.23577	4.58521
c2334_g1_i1	136	130	9.23509	12.8462
c35781_g1_i1	28	2	9.23024	0.995723
c11866_g1_i1	109	81	9.22918	10.004
c39162_g1_i1	57	0	9.22713	0
c7468_g1_i1	153	117	9.2175	10.2464
c76541_g1_i1	47	7	9.21251	2.03348
c10623_g2_i1	103	111	9.21226	14.491
c1854_g1_i1	40	59	9.21132	20.2376
c58326_g1_i1	108	16	9.19611	1.98739
c3392_g1_i1	185.336	0	9.19261	0
c37661_g1_i1	58	39	9.19183	9.11048
c34230_g1_i1	50	0	9.17569	0
c13015_g1_i1	319	80	9.17293	3.32946
c13728_g1_i1	94	30	9.16816	4.27579
c11222_g1_i1	48.8693	5.50391	9.16302	1.52757
c16039_g1_i1	204	0	9.16202	0
c86397_g1_i1	132	50	9.14877	5.04397
c14009_g1_i2	182.015	117.461	9.14818	8.57003
c10543_g1_i1	90	34	9.14761	5.05284
c16993_g3_i3	75.5869	0	9.14571	0
c12162_g1_i1	87.7249	22.3323	9.11596	3.39424
c16459_g2_i1	244	16	9.1137	0.865981
c4650_g1_i1	14	5	9.10935	5.06313
c40299_g1_i1	40	0	9.10758	0
c15367_g1_i2	42.6856	16.6377	9.10378	5.27221
c15188_g2_i1	75.6921	3	9.10371	0.528968
c24392_g1_i1	48	14	9.08458	3.92309
c14013_g1_i3	412.832	599.951	9.08373	19.0883
c70419_g1_i1	51	2	9.08341	0.526555
c8453_g1_i1	170	36	9.08128	2.79289
c2186_g1_i1	123	37	9.07737	3.97694
c76686_g1_i1	106	12	9.07704	1.49911
c32472_g1_i1	249	295	9.06482	15.56
c90561_g1_i1	42	0	9.05313	0
c93463_g1_i1	26	9	9.05227	4.74356
c71429_g1_i1	67	1	9.05008	0.198442
c90595_g1_i1	50	0	9.03842	0
c16417_g2_i1	413.193	1041.47	9.02915	32.9071
c4801_g1_i1	83	6	9.02904	0.955321
c15728_g1_i1	219.072	207.988	9.02614	12.4242
c6017_g1_i2	40.5231	25.6323	9.02344	8.49219
c36257_g1_i1	14	11	9.02324	11.0288
c1449_g1_i1	170	110	9.00951	8.46589
c16292_g2_i1	362.687	0	9.00841	0
c51313_g1_i1	47	99	9.00812	28.1035
c9348_g1_i1	71	0	9.006	0
c13556_g1_i1	32	9	9.00398	3.79983
c12820_g1_i1	163	161	9.00218	12.9166
c7226_g1_i1	109	65	9.00185	7.82791
c19006_g6_i1	62	13	8.99892	2.776
c17947_g1_i1	33	62	8.99526	25.3271
c19052_g8_i2	38.5732	6.67651	8.98515	2.31736
c82877_g1_i1	50	21	8.98467	5.57943
c12447_g1_i1	54	0	8.98213	0
c96288_g1_i1	43	1	8.98117	0.310124
c13329_g1_i1	119	27	8.97982	2.9681
c58101_g1_i1	88	57	8.97456	8.49998
c42392_g1_i1	40	33	8.97286	11.0167
c7281_g1_i1	82	78	8.96875	12.4877
c17877_g1_i1	112.451	78.4469	8.95597	9.10694
c72267_g1_i1	93	120	8.95485	16.8819
c16160_g2_i1	159	17	8.95333	1.3908
c32_g1_i1	113	39	8.95242	4.50349
c17038_g1_i3	147.467	59.1148	8.94668	5.2138
c13837_g1_i1	267.936	2	8.93989	0.096644
c7817_g1_i1	240	115	8.93113	6.20109
c38903_g1_i1	71	75	8.93091	13.8413
c71659_g1_i1	132	141	8.92331	13.8702
c860_g1_i1	47	3	8.92325	0.843375
c17429_g1_i1	458	131	8.91982	3.68782
c14830_g1_i1	297	224	8.91409	9.73218
c12329_g1_i1	129	137	8.91014	13.7726
c7875_g1_i1	41	5	8.9009	1.61369
c8904_g1_i1	184	25	8.8996	1.75485
c7566_g1_i1	283	76	8.89652	3.45919
c11374_g1_i2	80.1594	17	8.89643	2.76235
c13389_g1_i1	47	48	8.89532	13.4506
c17079_g1_i4	126.494	0	8.88963	0
c18838_g2_i1	198	370	8.88594	24.0867
c32321_g1_i1	83	20	8.88493	3.1328
c21509_g1_i1	32	5	8.88123	2.08112
c4056_g1_i1	19	17	8.86737	12.1699
c15874_g1_i1	136	168	8.86598	15.9317
c11274_g1_i2	34.5586	2	8.86533	0.767141
c18727_g1_i5	107.924	1.47658	8.86446	0.176845
c13513_g2_i3	64.7316	61.8405	8.86266	12.442
c46691_g1_i1	54	47	8.86017	11.3762
c4812_g1_i1	337	199	8.85511	7.56544
c1634_g1_i1	62	48	8.84996	10.0768
c18912_g13_i1	236.043	134.556	8.84935	7.30997
c45207_g2_i1	376	1227	8.8475	41.757
c146_g1_i1	113	12	8.83643	1.36754
c5931_g1_i1	84	31	8.83531	4.76996
c15314_g1_i4	193.361	11.8451	8.82873	0.784613
c5467_g1_i1	174	153	8.8262	11.267
c17816_g1_i1	316	172	8.82594	6.95214
c9310_g1_i1	23.2225	8.10202	8.82452	4.67819
c19219_g1_i1	103	105	8.82015	13.1172
c2508_g1_i1	144	44	8.81611	3.91644
c17426_g1_i4	126.899	38.4484	8.81544	3.88767
c3316_g1_i1	133	38	8.81321	3.6635
c78000_g1_i1	26	1	8.80528	0.51206
c12401_g1_i2	103.213	0	8.80095	0
c10688_g1_i1	111	0	8.79397	0
c82193_g1_i1	36	4	8.79009	1.45772
c90167_g1_i1	39	43	8.78103	14.4102
c13001_g1_i1	278	471	8.7805	21.5393
c12883_g1_i1	107	29	8.77662	3.46845
c46545_g1_i1	50	29	8.77599	7.52134
c68416_g1_i1	21	5	8.77456	3.18803
c33656_g1_i1	14	26	8.77388	25.317
c16526_g1_i3	70.3466	44.5077	8.75746	8.12775
[truncated: 8,390 more rows]
