# Supplementary material for: Gray whale transcriptome reveals longevity adaptations associated with DNA repair and ubiquitination
Source: Aging Cell. 2020 Jun 9;19(7):e13158. doi: 10.1111/acel.13158 (PMC7433004; doi:10.1111/acel.13158)
Supplement: Supplementary file 3 — Dataset S2 [file ACEL-19-e13158-s003.xlsx]

## Sheet: Liver
Name	Length	EffectiveLength	TPM	NumReads
c0_g1_i1	235	90.98	1.56396	2.35775
c0_g1_i2	228	84.87	1.87886	2.64225
c3_g1_i1	245	99.869	1.20857	2
c4_g1_i1	1886	1734.74	1.57192	45.1844
c4_g1_i2	1017	865.737	0.33569	4.81559
c5_g1_i1	382	231.287	1.56558	6
c6_g1_i1	527	375.805	0.80294	5
c7_g1_i1	578	426.79	3.3937	24
c8_g1_i1	674	522.771	3.80959	33
c9_g1_i1	1336	1184.74	0.718535	14.1057
c9_g1_i2	1999	1847.74	0.323162	9.89431
c10_g1_i1	377	226.344	1.8664	7
c11_g1_i1	524	372.807	0	0
c11_g1_i2	458	306.893	0	0
c12_g1_i1	709	557.769	1.83938	17
c13_g1_i1	749	597.759	1.41344	14
c14_g1_i1	735	583.76	17.5748	170
c15_g1_i1	887	735.753	0.738221	9
c16_g1_i1	348	197.753	0	0
c16_g1_i2	234	90.097	0	0
c17_g1_i1	215	73.784	3.27172	4
c18_g1_i1	573	421.791	1.28772	9
c20_g1_i1	859	707.753	0.480227	5.63187
c20_g1_i2	964	812.751	0.547111	7.36813
c21_g1_i1	1090	938.737	0.450018	7
c22_g1_i1	326	176.254	7.19044	21
c23_g1_i1	253	107.08	1.12719	2
c24_g1_i1	431	279.979	0.646652	3
c25_g1_i1	775	623.759	0.387007	4
c26_g1_i1	477	325.861	1.85201	10
c27_g1_i1	300	151.125	0.923333	2.31217
c27_g1_i2	359	208.565	0.488386	1.68783
c28_g1_i1	949	797.751	3.10164	41
c29_g1_i1	624	472.776	4.21244	33
c30_g1_i1	351	200.699	2.70629	9
c31_g1_i1	1634	1482.74	8.18102	201
c32_g1_i1	913	761.752	8.95242	113
c33_g1_i1	882	730.753	6.60686	80
c34_g1_i1	588	436.787	5.38853	39
c36_g1_i1	894	742.753	1.86878	23
c37_g1_i1	1202	1050.74	5.83068	101.517
c37_g1_i2	1082	930.737	9.69262	149.483
c38_g1_i1	1524	1372.74	1.23097	28
c39_g1_i1	1345	1193.74	1.97166	39
c40_g1_i1	724	572.765	1.57018	14.9022
c40_g1_i2	658	506.773	2.86972	24.0978
c41_g1_i1	701	549.769	27.8823	254
c42_g1_i1	252	106.172	5.11575	9
c42_g2_i1	332	182.095	3.64561	11
c43_g1_i1	544	392.799	4.76285	31
c44_g1_i1	673	521.771	0.888791	7.68429
c44_g1_i2	729	577.761	8.59826	82.3157
c45_g1_i1	593	441.786	0.492859	3.60793
c45_g1_i2	493	341.838	1.12849	6.39207
c46_g1_i1	557	405.796	1.63591	11
c47_g1_i1	553	401.797	0	0
c47_g1_i2	344	193.829	0.62271	2
c49_g1_i1	517	365.817	2.96951	18
c50_g1_i1	340	189.912	0.317777	1
c51_g1_i1	430	278.984	0.43264	2
c52_g1_i1	279	131.191	5.06014	11
c53_g1_i1	352	201.681	0	0
c53_g2_i1	221	78.842	0	0
c54_g1_i1	480	328.857	2.93622	16
c56_g1_i1	275	127.429	1.42079	3
c57_g1_i1	399	248.156	1.94554	8
c57_g1_i2	255	108.904	0	0
c58_g1_i1	262	115.323	0.523311	1
c58_g2_i1	277	129.311	1.86681	4
c59_g1_i1	1296	1144.74	23.1438	439
c60_g1_i1	1270	1118.74	1.24442	23.0685
c60_g1_i2	1166	1014.74	5.22957	87.9315
c61_g1_i1	367	216.458	0.836419	3
c62_g1_i1	238	93.636	1.93355	3
c64_g1_i1	289	140.64	1.71643	4
c64_g2_i1	336	186.003	2.59564	8
c65_g1_i1	290	141.588	0	0
c66_g1_i1	358	207.58	1.45365	5
c67_g1_i1	581	429.789	0.280834	2
c69_g1_i1	552	400.797	1.35517	9
c70_g1_i1	345	194.81	0	0
c70_g1_i2	431	279.979	0.646652	3
c71_g1_i1	715	563.767	3.21142	30
c72_g1_i1	263	116.247	0	0
c73_g1_i1	364	213.495	1.1307	4
c73_g2_i1	243	98.082	0	0
c74_g1_i1	595	443.785	1.35989	10
c76_g1_i1	601	449.783	0.939839	7.00456
c76_g1_i2	553	401.797	0.750313	4.99544
c77_g1_i1	220	77.994	1.54754	2
c78_g1_i1	571	419.792	3.73779	26
c79_g1_i1	416	265.053	5.23686	23
c80_g1_i1	384	233.269	0.776139	3
c81_g1_i1	490	338.842	1.78106	10
c83_g1_i1	1388	1236.74	1.46393	30
c84_g1_i1	229	85.736	4.64529	6.59937
c84_g1_i2	206	66.348	4.00278	4.40063
c85_g1_i1	549	397.798	0.15171	1
c86_g1_i1	856	688.755	12.1968	139.199
c86_g1_i2	953	785.751	136.314	1774.8
c87_g1_i1	797	645.758	1.58875	17
c88_g1_i1	731	579.76	3.22693	31
c89_g1_i1	965	813.751	0.259385	3.49752
c89_g1_i2	1129	977.737	1.26549	20.5025
c90_g1_i1	329	179.173	5.05237	15
c91_g1_i1	316	166.551	1.81175	5
c92_g1_i1	789	637.758	4.069	43
c93_g1_i1	407	256.097	3.53478	15
c94_g1_i1	551	399.798	8.30229	55
c95_g1_i1	406	255.104	2.60226	11
c95_g2_i1	339	188.936	2.87477	9
c96_g1_i1	291	142.536	2.96381	7
c97_g1_i1	966	814.751	0.740714	10
c98_g1_i1	1376	1224.74	25.8697	525
c99_g1_i1	1620	1468.74	2.83518	69
c100_g1_i1	3158	3006.74	13.6096	678.056
c100_g1_i2	3244	3092.74	6.39931	327.944
c101_g1_i1	259	112.563	4.28912	8
c102_g1_i1	3906	3754.74	0.971999	60.4741
c102_g1_i2	888	736.753	0.698381	8.52587
c103_g1_i1	398	247.164	3.41837	14
c103_g1_i2	252	106.172	1.13683	2
c104_g1_i1	483	331.853	2.90971	16
c105_g1_i1	1992	1840.74	5.34406	163
c106_g1_i1	2001	1849.74	1.43555	44
c107_g1_i1	480	328.857	4.40433	24
c108_g1_i1	1441	1289.74	1.83309	39.175
c108_g1_i2	585	433.789	3.45372	24.825
c109_g1_i1	1402	1250.74	5.64541	117
c110_g1_i1	530	378.804	0.159316	1
c110_g2_i1	326	176.254	1.71201	5
c111_g1_i1	1125	973.737	6.81752	110
c111_g2_i1	1145	993.737	12.8748	212
c112_g1_i1	1825	1673.74	3.10696	86.1683
c112_g1_i2	3204	3052.74	2.01312	101.832
c113_g1_i1	750	598.759	2.3182	23
c114_g1_i1	903	751.753	3.29143	41
c115_g1_i1	1840	1688.74	1.28652	36
c116_g1_i1	1532	1380.74	1.96688	45
c117_g1_i1	471	319.867	0.694266	3.67976
c117_g1_i2	423	272.018	0.958488	4.32024
c118_g1_i1	466	314.876	7.85814	41
c118_g1_i2	400	249.15	0	0
c119_g1_i1	1861	1709.74	2.75322	78
c120_g1_i1	1641	1475.74	1.93654	47.3544
c120_g1_i2	1620	1454.74	5.12944	123.646
c121_g1_i1	451	299.913	0	0
c121_g1_i2	375	224.366	6.45549	24
c122_g1_i1	1754	1602.74	0.263579	7
c122_g1_i2	1577	1425.74	0	0
c123_g1_i1	882	730.753	30.8871	374
c124_g1_i1	339	188.936	1.5971	5
c125_g1_i1	361	210.537	2.73769	9.55073
c125_g1_i2	385	234.261	0.888592	3.44927
c126_g1_i1	2818	2666.74	13.5783	600
c127_g1_i1	672	520.771	1.10503	9.53551
c127_g1_i2	291	142.536	1.04347	2.46449
c128_g1_i1	2694	2542.74	119.929	5053
c129_g1_i1	1937	1785.74	0.866663	25.6444
c129_g1_i2	2114	1962.74	1.36384	44.3556
c130_g1_i1	1757	1605.74	1.53626	40.8757
c130_g1_i2	3538	3386.74	6.3994	359.124
c131_g1_i1	607	455.78	48.7268	368
c132_g1_i1	4107	3955.74	61.2214	4012.87
c132_g1_i2	3049	2897.74	3.93894	189.131
c133_g1_i1	1639	1487.74	55.4927	1368
c134_g1_i1	766	614.759	7.46078	76
c135_g1_i1	2029	1877.74	7.97063	248
c136_g1_i1	3651	3499.74	2.20724	128
c137_g1_i1	1935	1783.74	7.74783	229
c138_g1_i1	2398	2246.74	1.03519	38.5386
c138_g1_i2	1193	1041.74	1.2433	21.4614
c139_g1_i1	321	171.399	0.060329	0.171341
c139_g1_i2	2641	2489.74	1.35325	55.8287
c140_g1_i1	1666	1514.74	0.568622	14.272
c140_g1_i2	1750	1598.74	1.87715	49.728
c141_g1_i1	424	273.012	7.07364	32
c142_g1_i1	3897	3745.74	19.495	1210
c143_g1_i1	2610	2458.74	2.96775	120.91
c143_g1_i2	2036	1884.74	7.59167	237.09
c144_g1_i1	1444	1292.74	4.43495	95
c145_g1_i1	1003	851.737	0.637694	9
c146_g1_i1	923	771.751	8.83643	113
c147_g1_i1	555	403.797	0.49523	3.31356
c147_g1_i2	452	300.911	2.14324	10.6864
c148_g1_i1	769	617.759	47.8377	489.682
c148_g1_i2	625	473.776	174.679	1371.32
c149_g1_i1	994	842.75	0.390405	5.45179
c149_g1_i2	2186	2034.74	16.8926	569.548
c150_g1_i1	1819	1667.74	0.977039	27
c150_g1_i2	639	487.775	0	0
c151_g1_i1	762	610.759	0	0
c152_g1_i1	512	360.82	16.7257	100
c153_g1_i1	1300	1148.74	0.095338	1.81472
c153_g1_i2	793	641.758	0.957805	10.1853
c154_g1_i1	373	222.388	0.346553	1.27704
c154_g1_i2	761	609.759	1.55615	15.723
c155_g1_i1	635	483.775	1.15265	9.23989
c155_g1_i2	714	562.767	3.94206	36.7601
c156_g1_i1	3503	3351.74	0.68421	38
c157_g1_i1	489	337.844	47.3375	265
c158_g1_i1	508	356.823	4.05915	24
c159_g1_i1	303	154.006	2.42582	6.19042
c159_g1_i2	1567	1415.74	1.05758	24.8096
c160_g1_i1	351	200.699	2.10489	7
c161_g1_i1	2384	2232.74	0.243266	9
c162_g1_i1	1129	977.737	6.48101	105
c163_g1_i1	431	279.979	54.8218	254.334
c163_g1_i2	694	542.769	68.2327	613.666
c164_g1_i1	257	110.732	0	0
c165_g1_i1	416	265.053	5.23686	23
c166_g1_i1	493	341.838	0.70618	4
c167_g1_i1	674	522.771	0	0
c167_g1_i2	529	377.805	0.011486	0.071907
c167_g1_i3	528	376.805	0.148645	0.928093
c168_g1_i1	3151	2985.74	96.5964	4779
c169_g1_i1	1483	1331.74	8.42888	186
c170_g1_i1	967	815.751	5.40059	73
c171_g1_i1	2143	1991.74	53.9947	1782
c172_g1_i1	2254	2102.74	33.1779	1156
c173_g1_i1	396	245.178	0	0
c173_g1_i2	861	709.753	5.61193	66
c174_g1_i1	1239	1087.74	1.60898	29
c174_g2_i1	438	286.949	5.6785	27
c175_g1_i1	1762	1610.74	0.006601	0.176193
c175_g1_i2	1983	1831.74	1.08144	32.8238
c176_g1_i1	1481	1329.74	2.99539	66
c177_g1_i1	233	89.219	8.79353	13
c178_g1_i1	786	634.758	0.360956	3.79653
c178_g1_i2	831	679.756	0.284409	3.20347
c179_g1_i1	1132	980.737	6.90433	112.201
c179_g1_i2	1039	887.737	0.938048	13.7986
c180_g1_i1	783	631.758	4.23103	44.2916
c180_g1_i2	1816	1664.74	2.01953	55.7084
c181_g1_i1	615	463.778	1.9519	15
c181_g1_i2	572	420.791	0	0
c182_g1_i1	2173	2021.74	0.716411	24
c183_g1_i1	1831	1679.74	3.26946	91
c184_g1_i1	383	232.278	1.03927	4
c185_g1_i1	1137	985.737	2.63259	43
c186_g1_i1	421	270.028	3.12892	14
c187_g1_i1	1101	949.737	1.96985	31
c188_g1_i1	1821	1669.74	80.4911	2227
c189_g1_i1	650	498.775	4.71884	39
c190_g1_i1	1486	1334.74	21.8387	483
c191_g1_i1	926	774.751	0.077896	1
c192_g1_i1	2589	2437.74	4.13433	167
c193_g1_i1	2084	1932.74	57.7663	1850
c194_g1_i1	406	255.104	1.18284	5
c195_g1_i1	396	245.178	0.73844	3
c196_g1_i1	977	825.75	41.9506	574
c199_g1_i1	268	120.885	10.9831	22
c199_g2_i1	3903	3751.74	26.3647	1639
c200_g1_i1	251	105.268	4.58639	8
c201_g1_i1	575	423.791	0.937519	6.58349
c201_g1_i2	1040	888.737	2.74449	40.4165
c202_g1_i1	2152	2000.74	18.3697	609
c203_g1_i1	745	593.759	5.99677	59
c204_g1_i1	2760	2608.74	34.3998	1487
c205_g1_i1	2889	2737.74	19.9275	904
c206_g1_i1	911	759.752	1.82697	23
c207_g1_i1	681	529.77	3.98709	35
c208_g1_i1	224	81.412	1.48257	2
c208_g2_i1	271	123.679	0.975907	2
c209_g1_i1	1280	1128.74	1.87133	35
c210_g1_i1	709	557.769	2.05577	19
c211_g1_i1	217	75.467	3.19875	4
c212_g1_i1	987	835.75	5.27135	73
c213_g1_i1	561	409.794	3.68172	25
c213_g2_i1	2124	1972.74	5.99601	196
c214_g1_i1	1673	1521.74	1.70242	42.927
c214_g1_i2	1197	1045.74	0.350474	6.073
c215_g1_i1	591	439.786	115.343	840.54
c215_g1_i2	739	587.759	45.5334	443.46
c216_g1_i1	1591	1428.74	2.9568	70
c217_g1_i1	759	593.759	55.5971	547
c218_g1_i1	2182	2030.74	289.158	9730
c219_g1_i1	727	575.762	5.24086	50
c219_g2_i1	1141	989.737	111.341	1826
c220_g1_i1	534	382.804	1.26122	8
c220_g1_i2	246	100.766	0	0
c221_g1_i1	449	297.917	0.405144	2
c222_g1_i1	1170	1018.74	1.06632	18
c223_g1_i1	3188	3036.74	5.44526	274
c224_g1_i1	2519	2367.74	86.8644	3408
c225_g1_i1	2869	2717.74	0.177647	8
c226_g1_i1	757	605.759	0.64387	6.46283
c226_g1_i2	212	71.267	4.68896	5.53717
c227_g1_i1	831	679.756	7.63521	86
c228_g1_i1	650	498.775	16.3345	135
c229_g1_i1	2972	2820.74	190.138	8887
c230_g1_i1	1024	872.737	6.43095	93
c231_g1_i1	798	627.759	7973.48	82940.2
c232_g1_i1	372	221.399	0.803417	2.94742
c232_g1_i2	289	140.64	0.880782	2.05258
c233_g1_i1	1026	874.737	6.76121	98
c234_g1_i1	1637	1485.74	2.5184	62
c235_g1_i1	1793	1641.74	0.860781	23.4164
c235_g1_i2	4278	4126.74	1.86579	127.584
c236_g1_i1	236	91.865	1.97081	3
c237_g1_i1	1296	1144.74	5.79913	110
c238_g1_i1	535	383.804	0.157241	1
c238_g1_i2	639	487.775	0	0
c239_g1_i1	620	468.778	828.432	6435
c240_g1_i1	654	502.773	5.76162	48
c242_g1_i1	1176	1024.74	1.29564	22
c243_g1_i1	2262	2110.74	38.0557	1331
c244_g1_i1	1247	1095.74	10.4646	190
c245_g1_i1	326	176.254	10.9569	32
c246_g1_i1	1611	1459.74	1.73963	42.0781
c246_g1_i2	2238	2086.74	0.547232	18.9219
c247_g1_i1	2083	1931.74	86.1632	2758
c248_g1_i1	1070	918.737	3.54714	54
c249_g1_i1	1754	1602.74	12.1247	322
c249_g2_i1	886	734.753	6.07808	74
c250_g1_i1	905	753.753	1.76145	22
c251_g1_i1	534	382.804	4.41425	28
c252_g1_i1	887	735.753	2.54276	31
c253_g1_i1	393	242.201	0	0
c253_g1_i2	357	206.595	0.292116	1
c254_g1_i1	1901	1749.74	1.51759	44
c255_g1_i1	1519	1367.74	31.2838	709
c256_g1_i1	2001	1849.74	82.7072	2535
c257_g1_i1	1033	881.737	1.09511	16
c258_g1_i1	1679	1527.74	0.513535	13
c259_g1_i1	1285	1133.74	0.692001	13
c260_g1_i1	1571	1419.74	21.7639	512
c261_g1_i1	843	691.755	73.4773	842.228
c261_g1_i2	741	589.759	17.9866	175.772
c262_g1_i1	841	689.755	6.3871	73
c263_g1_i1	287	138.745	7.82947	18
c264_g1_i1	313	163.645	1.47514	4
c265_g1_i1	904	752.753	0.080172	1
c266_g1_i1	753	601.759	55.7322	555.716
c266_g1_i2	718	566.766	13.3404	125.284
c267_g1_i1	1037	885.737	1.70338	25
c268_g1_i1	338	187.96	5.45833	17
c269_g1_i1	1468	1316.74	131.449	2868
c270_g1_i1	259	112.563	4.82526	9
c271_g1_i1	285	136.853	1.32295	3
c272_g1_i1	2813	2661.74	0	0
c272_g1_i2	2855	2703.74	0.312492	14
c273_g1_i1	1933	1781.74	0.677426	20
c274_g1_i1	1392	1224.74	14.0928	286
c275_g1_i1	618	466.778	1.2929	10
c276_g1_i1	1173	1021.74	3.01236	51
c277_g1_i1	791	639.758	1.50931	16
c278_g1_i1	1075	923.737	1.24131	19
c279_g1_i1	606	454.781	0.316915	2.38819
c279_g1_i2	618	466.778	0.596261	4.61181
c280_g1_i1	317	167.52	0.360255	1
c280_g2_i1	1740	1588.74	1.25354	33
c281_g1_i1	611	459.779	6.16914	47
c282_g1_i1	234	90.097	4.6888	7
c283_g1_i1	339	188.936	2.23594	7
c284_g1_i1	316	166.551	10.5082	29
c285_g1_i1	3463	3311.74	20.9564	1150
c286_g1_i1	1618	1466.74	2.92134	71
c287_g1_i1	1900	1748.74	6.67694	193.476
c287_g1_i2	1716	1564.74	1.83295	47.5243
c288_g1_i1	463	311.881	14.3192	74
c289_g1_i1	2394	2242.74	37.4842	1393
c291_g1_i1	550	398.798	1.21063	8
c292_g1_i1	888	736.753	13.3518	163
c293_g1_i1	761	609.759	0.871924	8.8097
c293_g1_i2	448	296.919	1.05495	5.1903
c294_g1_i1	365	214.482	1.68824	6
c295_g1_i1	298	149.205	13.7521	34
c296_g1_i1	871	719.753	3.60546	43
c298_g1_i1	500	348.83	0	0
c298_g1_i2	594	442.785	2.72592	20
c299_g1_i1	678	526.771	6.8298	59.6148
c299_g1_i2	541	389.8	4.23984	27.3852
c300_g1_i1	830	678.756	0.177825	2
c301_g1_i1	3219	3067.74	5.68532	289
c303_g1_i1	1137	985.737	0	0
c304_g1_i1	264	117.172	3.60536	7
c305_g1_i1	666	514.772	0.234472	2
c305_g1_i2	975	823.75	0	0
c307_g1_i1	2059	1907.74	4.08081	129
c308_g1_i1	4208	4056.74	9.99696	672
c309_g1_i1	662	510.772	2.70256	22.8732
c309_g1_i2	843	691.755	8.03729	92.1268
c310_g1_i1	221	78.842	0	0
c310_g1_i2	248	102.567	0.588395	1
c311_g1_i1	2955	2803.74	9.75072	453
c312_g1_i1	651	499.775	0.241508	2
c312_g1_i2	323	173.337	0	0
c314_g1_i1	1333	1181.74	4.74939	93
c315_g1_i1	1087	935.737	2.45079	38
c316_g1_i1	939	787.751	8.2739	108
c318_g1_i1	1009	857.737	13.4386	191
c319_g1_i1	1234	1082.74	3.90167	70
c320_g1_i1	2452	2300.74	3.56737	136
c322_g1_i1	1067	915.737	1.84528	28
c323_g1_i1	1056	904.737	2.73487	41
c324_g1_i1	1569	1417.74	1.52887	35.9162
c324_g1_i2	1616	1464.74	1.36311	33.0838
c325_g1_i1	966	814.751	9.62929	130
c326_g1_i1	854	702.753	0.601133	7
c327_g1_i1	464	312.88	0.192885	1
c328_g1_i1	693	525.771	72.5691	632.227
c328_g1_i2	600	432.789	6.52227	46.7735
c329_g1_i1	1193	1041.74	15.9313	275
c330_g1_i1	206	66.348	2.73561	3.0075
c330_g1_i2	397	246.171	2.69486	10.9925
c331_g1_i1	1800	1648.74	0.841884	23
c332_g1_i1	2390	2238.74	2.02178	75
c333_g1_i1	1201	1049.74	2.64456	46
c334_g1_i1	397	246.171	3.67731	15
c335_g1_i1	1862	1710.74	1.6933	48
c336_g1_i1	1098	946.737	1.33865	21
c337_g1_i1	777	625.759	87.0876	903
c338_g1_i1	457	305.896	4.73492	24
c339_g1_i1	2953	2801.74	1.46473	68
c340_g1_i1	338	187.96	0.321079	1
c341_g1_i1	2271	2119.74	4.64068	163
c342_g1_i1	285	136.853	1.76393	4
c343_g1_i1	267	119.955	5.03104	10
c344_g1_i1	1068	916.737	3.94986	60
c345_g1_i1	356	205.612	2.05459	7
c346_g1_i1	262	115.323	4.18649	8
c347_g1_i1	2404	2252.74	1.23232	46
c348_g1_i1	1058	906.737	1.66393	25
c349_g1_i1	212	71.267	0	0
c349_g1_i2	219	77.151	0	0
c350_g1_i1	229	85.736	2.12688	3.02158
c351_g1_i1	2189	2037.74	0.088848	3
c352_g1_i1	4567	4415.74	4.33243	317
c353_g1_i1	270	122.747	0.491661	1
c353_g1_i2	208	67.976	1.77561	2
c354_g1_i1	319	169.458	3.56134	10
c356_g1_i1	348	197.753	1.52589	5
c357_g1_i1	516	364.817	0.992548	6
c358_g1_i1	512	360.82	6.85755	41
c359_g1_i1	210	69.609	0	0
c359_g2_i1	213	72.104	0.836985	1
c360_g1_i1	313	163.645	1.47514	4
c361_g1_i1	339	188.936	8.94374	28
c362_g1_i1	846	694.755	2.25849	26
c363_g1_i1	422	271.023	0.761239	3.41863
c363_g1_i2	737	585.759	0.575039	5.58137
c364_g1_i1	305	155.928	0.387037	1
c366_g1_i1	1191	1039.74	7.42954	128
c367_g1_i1	300	151.125	1.59735	4
c370_g1_i1	433	281.971	5.77877	27
c371_g1_i1	913	761.752	0.823016	10.3883
c371_g1_i2	473	321.864	0.489687	2.61166
c372_g1_i1	298	149.205	10.548	26.0783
c372_g1_i2	522	370.81	3.07954	18.9217
c373_g1_i1	639	487.775	0.912734	7.37715
c373_g1_i2	698	546.769	1.1725	10.6229
c374_g1_i1	374	223.377	1.62102	6
c375_g1_i1	201	62.298	0.968731	1
c375_g1_i2	318	168.489	1.07455	3
c376_g1_i1	1372	1220.74	8.35488	169
c377_g1_i1	304	154.967	5.45212	14
c378_g1_i1	331	181.12	1.66602	5
c379_g1_i1	460	308.887	4.68908	24
c380_g1_i1	292	143.484	0	0
c380_g1_i2	295	146.339	2.88678	7
c381_g1_i1	653	501.773	60.377	502
c382_g1_i1	409	258.086	3.50687	14.9972
c382_g1_i2	735	583.76	7.34036	71.0028
c383_g1_i1	395	244.185	1.48289	6
c384_g1_i1	1195	1043.74	1.04078	18
c385_g1_i1	941	789.751	5.27272	69
c386_g1_i1	1572	1420.74	1.01947	24
c386_g1_i2	1537	1385.74	0	0
c387_g1_i1	760	608.759	2.7758	28
c388_g1_i1	393	242.201	3.48842	14
c391_g1_i1	3211	3059.74	2.56602	130.097
c391_g1_i2	2292	2140.74	0.476512	16.9029
c392_g1_i1	684	532.77	104.166	919.581
c392_g1_i2	585	433.789	36.2301	260.419
c394_g1_i1	1391	1239.74	2.09322	43
c395_g1_i1	267	119.955	7.54656	15
c396_g1_i1	304	154.967	1.55775	4
c397_g1_i1	382	231.287	0.661603	2.53556
c397_g1_i2	890	738.753	4.2859	52.4644
c399_g1_i1	781	629.759	1.9166	20
c400_g1_i1	352	201.681	0.742527	2.48143
c400_g1_i2	350	199.717	0.761053	2.51857
c401_g1_i1	694	542.769	1.0007	9
c402_g1_i1	206	66.348	2.72878	3
c403_g1_i1	379	228.321	0.26432	1
c403_g2_i1	551	399.798	0.905705	6
c404_g1_i1	257	110.732	3.81504	7
c405_g1_i1	739	587.759	3.16777	30.8516
c405_g1_i2	924	772.751	1.18305	15.1484
c406_g1_i1	204	64.72	6.52734	7
c407_g1_i1	202	63.101	5.73843	6
c407_g2_i1	261	114.401	5.80279	11
c408_g1_i1	352	201.681	0.603406	2.0165
c408_g1_i2	459	307.89	0.584798	2.9835
c409_g1_i1	386	235.253	5.90021	23
c411_g1_i1	281	133.076	4.535	10
c412_g1_i1	258	111.647	0	0
c412_g1_i2	345	194.81	0	0
c413_g1_i1	265	118.099	0.511011	1
c414_g1_i1	6864	6712.74	3.43431	382
c415_g1_i1	405	254.112	0	0
c416_g1_i1	414	263.063	0	0
c417_g1_i1	760	608.759	0.284677	2.87159
c417_g1_i2	2147	1995.74	2.45327	81.1284
c418_g1_i1	2489	2327.74	8.14088	314
c420_g1_i1	604	452.782	3.9986	30
c421_g1_i1	339	188.936	0	0
c422_g1_i1	720	568.766	2.22824	21
c423_g1_i1	340	189.912	3.81332	12
c424_g1_i1	231	87.473	4.98707	7.22842
c424_g1_i2	445	293.928	4.90424	23.8856
c426_g1_i1	1618	1466.74	0.864057	21
c427_g1_i1	755	603.759	0.297837	2.97966
c427_g1_i2	619	467.778	0.90572	7.02034
c428_g1_i1	658	506.773	3.81077	32
c429_g1_i1	3715	3563.74	1.63882	96.7747
c429_g1_i2	3516	3364.74	1.36717	76.2253
c430_g1_i1	367	216.458	1.39403	5
c431_g1_i1	1701	1533.74	14.4408	367
c433_g1_i1	2247	2095.74	2.57946	89.5756
c433_g1_i2	2599	2447.74	11.6478	472.424
c434_g1_i1	250	104.367	2.81617	4.87018
c434_g1_i2	205	65.534	15.7748	17.1298
c435_g1_i1	2221	2069.74	3.58646	123
c436_g1_i1	330	180.146	1.67502	5
c437_g1_i1	519	367.813	1.62188	9.88485
c437_g1_i2	555	403.797	0.465577	3.11515
c438_g1_i1	284	135.908	2.22024	5
c439_g1_i1	584	412.793	2070.9	14165
c440_g1_i1	207	67.162	0	0
c441_g1_i1	283	134.964	3.55172	7.94292
c441_g1_i2	952	800.751	7.84241	104.057
c442_g1_i1	207	67.162	1.79713	2
c443_g1_i1	1017	865.737	1.67302	24
c444_g1_i1	285	136.853	0.440982	1
c444_g1_i2	285	136.853	0.440982	1
c445_g1_i1	418	267.042	0.225993	1
c446_g1_i1	211	70.434	2.57046	3
c447_g1_i1	376	225.355	0.814329	3.04083
c447_g1_i2	308	158.815	0.744484	1.95917
c448_g1_i1	283	134.964	10.7317	24
c449_g1_i1	250	104.367	3.46949	6
c450_g1_i1	1192	1040.74	14.5549	251
c451_g1_i1	1589	1437.74	2.51853	60
c453_g1_i1	488	336.846	0.781647	4.36282
c453_g1_i2	266	119.026	1.33713	2.63719
c454_g1_i1	295	146.339	1.23719	3
c455_g1_i1	519	367.813	3.6097	22
c456_g1_i1	502	350.828	2.40829	14
c457_g1_i1	306	156.89	2.30798	6
c457_g1_i2	209	68.791	0	0
c458_g1_i1	513	361.819	1.16757	7
c458_g2_i1	225	82.273	0	0
c459_g1_i1	368	217.446	0.277539	1
c460_g1_i1	211	70.434	1.71364	2
c460_g2_i1	209	68.791	3.50918	4
c461_g1_i1	273	125.551	1.60078	3.33023
c461_g1_i2	674	522.771	2.03984	17.6698
c463_g1_i1	1201	1049.74	2.24212	39
c464_g1_i1	233	89.219	0	0
c465_g1_i1	411	260.077	1.85637	8
c466_g1_i1	243	98.082	2.46118	4
c466_g1_i2	311	161.712	0	0
c467_g1_i1	557	405.796	2.37951	16
c469_g1_i1	689	537.77	43.8789	391
c470_g1_i1	605	453.781	0	0
c470_g1_i2	845	693.755	1.39184	16
c471_g1_i1	462	310.883	4.27072	22
c472_g1_i1	927	775.751	0.155591	2
c472_g1_i2	1049	897.737	0	0
c473_g1_i1	659	507.773	0.713112	6
c476_g1_i1	653	501.773	2.76628	23
c477_g1_i1	201	62.298	1.93746	2
c478_g1_i1	784	632.758	1.33526	14
c479_g1_i1	340	189.912	1.90666	6
c480_g1_i1	359	208.565	0.868071	3
c481_g1_i1	248	102.567	0	0
c481_g1_i2	223	80.553	0	0
c482_g1_i1	322	172.368	1.40049	4
c483_g1_i1	697	545.769	3.53848	32
c484_g1_i1	205	65.534	0.920899	1
c485_g1_i1	245	99.869	0	0
c486_g1_i1	206	66.348	2.72878	3
c487_g1_i1	268	120.885	6.49004	13
c488_g1_i1	410	259.081	3.95994	17
c489_g1_i1	770	618.759	1.95262	20.02
c489_g1_i2	243	98.082	1.83357	2.97998
c490_g1_i1	223	80.553	6.74276	9
c491_g1_i1	1239	1087.74	7.04621	127
c491_g1_i2	545	393.799	0	0
c492_g1_i1	1485	1333.74	5.33934	118
c493_g1_i1	881	729.753	0.989376	11.9636
c493_g1_i2	866	714.753	0.171943	2.03641
c494_g1_i1	646	494.775	5.57527	45.7086
c494_g1_i2	1106	954.737	5.01208	79.2914
c495_g1_i1	1263	1111.74	1.95423	36
c496_g1_i1	1605	1453.74	0.309233	7.44897
c496_g1_i2	434	282.967	0.117522	0.551034
c497_g1_i1	382	231.287	3.13116	12
c498_g1_i1	1019	867.737	13.0361	187.439
c498_g1_i2	1007	855.737	55.4007	785.561
c499_g1_i1	529	377.805	15.8141	99
c500_g1_i1	1387	1235.74	0.927904	19
c501_g1_i1	831	679.756	13.1397	148
c502_g1_i1	878	726.753	3971.23	47823
c503_g1_i1	251	105.268	2.86649	5
c504_g1_i1	762	610.759	2.17385	22
c505_g1_i1	571	419.792	4.74412	33
c506_g1_i1	1285	1133.74	1.70339	32
c507_g1_i1	1619	1467.74	1.76805	43
c508_g1_i1	416	265.053	0.625535	2.74732
c508_g1_i2	285	136.853	1.87536	4.25268
c509_g1_i1	438	286.949	6.09913	29
c510_g1_i1	232	88.345	6.83117	10
c511_g1_i1	1462	1310.74	1.19711	26
c512_g1_i1	4382	4230.74	8.07623	566.173
c512_g1_i2	4445	4293.74	2.94918	209.827
c515_g1_i1	806	654.757	3.87119	42
c516_g1_i1	677	525.771	4.59134	40
c517_g1_i1	665	513.772	94.3237	803
c518_g1_i1	328	178.199	2.54393	7.51164
c518_g1_i2	561	409.794	2.42822	16.4884
c519_g1_i1	323	173.337	2.43715	7
c520_g1_i1	506	354.824	0.072912	0.428684
c520_g1_i2	1058	906.737	0.437368	6.57132
c521_g1_i1	415	264.058	2.51402	11
c522_g1_i1	540	388.801	2.23847	14.4213
c522_g1_i2	606	454.781	2.46541	18.5787
c523_g1_i1	551	399.798	7.66075	50.75
c523_g1_i2	551	399.798	1.09439	7.25
c524_g1_i1	669	517.771	2.68081	23
c525_g1_i1	372	221.399	1.09033	4
c526_g1_i1	1058	906.737	0.931799	14
c527_g1_i1	530	378.804	2.38975	15
c528_g1_i1	1684	1532.74	2.56312	65.0969
c528_g1_i2	1166	1014.74	5.34683	89.9031
c529_g1_i1	342	191.869	5.66167	18
c530_g1_i1	204	64.72	3.72991	4
c532_g1_i1	1285	1133.74	3.56647	67
c533_g1_i1	224	81.412	0.741286	1
c534_g1_i1	665	513.772	12.4512	106
c535_g1_i1	1913	1761.74	4.9671	145
c536_g1_i1	957	805.751	1.04858	14
c537_g1_i1	433	281.971	4.28057	20
c538_g1_i1	629	477.776	0.505256	4
c539_g1_i1	651	499.775	4.22639	35
c540_g1_i1	403	252.126	4.30854	18
c541_g1_i1	1282	1130.74	16.5453	310
c542_g1_i1	485	333.851	0.361537	2
c543_g1_i1	653	501.773	0.240546	2
c544_g1_i1	408	257.091	0.938962	4
c545_g1_i1	973	821.75	2.57042	35
c546_g1_i1	281	133.076	2.721	6
c547_g1_i1	1165	1013.74	0.654852	11
c548_g1_i1	417	266.048	3.62941	16
c549_g1_i1	1725	1573.74	1.26549	33
c550_g1_i1	317	167.52	3.9628	11
c551_g1_i1	759	607.759	5.16354	52
c552_g1_i1	922	770.751	3.20682	40.9556
c552_g1_i2	1128	976.737	1.23849	20.0444
c553_g1_i1	398	247.164	2.44169	10
c553_g1_i2	374	223.377	0	0
c554_g1_i1	401	250.142	0	0
c555_g1_i1	579	427.789	88.8763	630
c556_g1_i1	512	360.82	0.167257	1
c557_g1_i1	2630	2478.74	1.57629	64.7428
c557_g1_i2	2540	2388.74	1.37077	54.2572
c558_g1_i1	3018	2866.74	1.11574	53
c559_g1_i1	1446	1294.74	1.67802	36
c560_g1_i1	789	637.758	4.25826	45
c561_g1_i1	1062	910.737	1.60017	24.1481
c561_g1_i2	819	667.756	1.52302	16.8519
c562_g1_i1	831	679.756	2.30832	26
c563_g1_i1	821	669.756	0.538138	5.9722
c563_g1_i2	819	667.756	1.90043	21.0278
c564_g1_i1	767	615.759	3.92035	40
c565_g1_i1	913	761.752	1.98062	25
c566_g1_i1	403	252.126	6.70217	28
c567_g1_i1	712	560.768	5.38099	50
c568_g1_i1	2509	2357.74	84.5964	3305
c569_g1_i1	525	373.806	1.53505	9.50811
c569_g1_i2	657	505.773	1.25191	10.4919
c570_g1_i1	1553	1401.74	4.90229	113.865
c570_g1_i2	1119	967.737	11.2335	180.135
c571_g1_i1	1478	1326.74	1.22816	27
c572_g1_i1	757	605.759	18.85	189.206
c572_g1_i2	1738	1586.74	10.6797	280.794
c574_g1_i1	213	72.104	6.69588	8
c575_g1_i1	1056	904.737	1.33408	20
c576_g1_i1	1419	1267.74	1.90417	40
c577_g1_i1	1080	928.737	1.01596	15.6349
c577_g1_i2	1695	1543.74	3.53267	90.3651
c578_g1_i1	1560	1408.74	7.62545	178
c579_g1_i1	2703	2551.74	6.85774	289.962
c579_g1_i2	2596	2444.74	6.81416	276.038
c580_g1_i1	2110	1958.74	3.23511	105
c581_g1_i1	1022	870.737	2.84166	41
c581_g2_i1	1136	984.737	0.306426	5
c582_g1_i1	254	107.992	4.47069	8
c583_g1_i1	1499	1347.74	14.0605	314
c584_g1_i1	2278	2126.74	26.589	937
c585_g1_i1	1755	1603.74	1.16655	31
c586_g1_i1	1248	1096.74	0.895059	16.2659
c586_g1_i2	206	66.348	5.21568	5.73407
c587_g1_i1	212	71.267	0	0
c587_g1_i2	776	624.759	2.22173	23
c588_g1_i1	521	369.811	8.86765	54.3392
c588_g1_i2	2165	2013.74	1.12866	37.6608
c589_g1_i1	839	687.755	114.776	1308
c590_g1_i1	348	197.753	0.305178	1
c591_g1_i1	1957	1805.74	108.686	3252
c592_g1_i1	1755	1603.74	54.6405	1452.02
c592_g1_i2	1707	1534.74	208.016	5289.98
c593_g1_i1	843	691.755	2.35552	27
c593_g1_i2	950	798.751	0	0
c594_g1_i1	998	846.748	0.783997	11
c595_g1_i1	2158	2006.74	24.6002	818
c596_g1_i1	453	301.908	11.7938	59
c596_g2_i1	228	84.87	5.68866	8
c597_g1_i1	292	143.484	3.78542	9
c598_g1_i1	789	637.758	1.13554	12
c599_g1_i1	716	564.767	3.84688	36
c600_g1_i1	2074	1922.74	12.1155	386
c601_g1_i1	219	77.151	0.78223	1
c602_g1_i1	3242	3090.74	2.9289	150
c603_g1_i1	1372	1220.74	3.9298	79.4907
c603_g1_i2	1187	1035.74	3.99186	68.5093
c604_g1_i1	2439	2287.74	0.517746	19.6267
c604_g1_i2	601	449.783	1.39184	10.3733
c605_g1_i1	1109	957.737	0.126026	2
c606_g1_i1	298	149.205	1.6179	4
c607_g1_i1	2966	2814.74	2.37991	111
c608_g1_i1	1477	1325.74	7.87525	173
c610_g1_i1	660	508.772	3.2027	27
c611_g1_i1	231	87.473	0	0
c611_g1_i2	298	149.205	0.404475	1
c612_g1_i1	613	461.778	3.65932	28
c613_g1_i1	3607	3455.74	3.37048	193
c614_g1_i1	224	81.412	18.5321	25
c615_g1_i1	506	354.824	2.21109	13
c616_g1_i1	352	201.681	1.49617	5
c617_g1_i1	484	332.852	1.26918	7
c618_g1_i1	589	437.787	0.964964	7
c619_g1_i1	1284	1132.74	0.266389	5
c619_g1_i2	463	311.881	0.193502	1
c620_g1_i1	594	442.785	0	0
c620_g1_i2	795	643.758	1.03121	11
c621_g1_i1	1644	1492.74	1.73844	43
c623_g1_i1	2734	2582.74	3.87885	166
c624_g1_i1	1835	1683.74	0.071686	2
c624_g1_i2	1216	1064.74	0	0
c625_g1_i1	278	130.251	1.39	3
c625_g2_i1	504	352.826	0.684187	4
c626_g1_i1	957	805.751	0	0
c626_g1_i2	885	733.753	0	0
c627_g1_i1	2812	2660.74	41.9156	1848
c628_g1_i1	570	418.792	3.89082	27
c629_g1_i1	510	358.821	3.70016	22
c631_g1_i1	1685	1533.74	1.34645	34.219
c631_g1_i2	665	513.772	0.326671	2.78103
c632_g1_i1	740	588.759	1.31657	12.8442
c632_g1_i2	690	538.77	0.68954	6.15585
c633_g1_i1	351	200.699	0.601397	2
c634_g1_i1	665	513.772	1.40957	12
c636_g1_i1	1354	1202.74	1.35478	27
c637_g1_i1	1726	1574.74	2.37607	62
c638_g1_i1	1057	905.737	7.12947	107
c639_g1_i1	532	380.804	1.5848	10
c640_g1_i1	1506	1354.74	24.011	539
c641_g1_i1	714	562.767	3.00265	28
c642_g1_i1	1033	881.737	2.04157	29.8283
c642_g1_i2	1116	964.737	5.82842	93.1717
c643_g1_i1	644	492.775	0.728973	5.9523
c643_g1_i2	798	646.758	0.377696	4.0477
c644_g1_i1	698	546.769	2.53863	23
c645_g1_i1	318	168.489	7.16366	20
c646_g1_i1	243	98.082	3.07648	5
c647_g1_i1	363	212.509	1.70392	6
c648_g1_i1	727	575.762	1.15299	11
c649_g1_i1	310	160.746	4.88065	13
c650_g1_i1	516	364.817	3.30849	20
c651_g1_i1	578	426.79	1.41404	10
c652_g1_i1	313	163.645	3.31906	9
c653_g1_i1	386	235.253	0	0
c653_g1_i2	723	571.765	3.27205	31
c654_g1_i1	352	201.681	3.59081	12
c655_g1_i1	683	531.77	0	0
c655_g1_i2	701	549.769	0	0
c656_g1_i1	837	685.755	2.6472	30.0801
c656_g1_i2	961	809.751	0.366672	4.91987
c657_g1_i1	511	359.821	2.18038	13
c658_g1_i1	316	166.551	1.08705	3
c658_g1_i2	214	72.943	0	0
c659_g1_i1	730	578.76	7.09065	68
c660_g1_i1	869	717.753	0.252245	3
c661_g1_i1	1439	1287.74	0.328055	7
c662_g1_i1	2522	2370.74	44.65	1754
c663_g1_i1	249	103.467	3.49966	6
c664_g1_i1	768	616.759	5.47959	56
c665_g1_i1	501	349.829	1.89763	11
c666_g1_i1	305	155.928	0	0
c666_g1_i2	317	167.52	1.44102	4
c667_g1_i1	520	368.812	0.712813	4.35617
c667_g1_i2	348	197.753	1.4172	4.64383
c669_g1_i1	208	67.976	2.66342	3
c670_g1_i1	820	668.756	3.79016	42
c671_g1_i1	354	203.647	1.29289	4.36278
c671_g1_i2	463	311.881	0.897311	4.63722
c672_g1_i1	202	63.101	5.73843	6
c673_g1_i1	422	271.023	4.89882	22
c674_g1_i1	386	235.253	0	0
c676_g1_i1	1160	1008.74	0.239308	4
c679_g1_i1	216	74.625	0.930321	1.15038
c679_g1_i2	207	67.162	5.25626	5.84962
c681_g1_i1	514	362.819	4.15839	25
c682_g1_i1	1518	1366.74	5.65198	128
c683_g1_i1	324	174.308	0.73824	2.13226
c683_g1_i2	457	305.896	0.565772	2.86774
c684_g1_i1	582	430.789	0.619595	4.4228
c684_g1_i2	671	519.771	0.64756	5.5772
c685_g1_i1	2022	1870.74	1.58073	49
c686_g1_i1	1025	873.737	0.64311	9.31088
c686_g1_i2	698	546.769	0.848689	7.68912
c687_g1_i1	210	69.609	2.60094	3
c688_g1_i1	1217	1065.74	11.4953	203
c689_g1_i1	625	473.776	5.2226	41
c690_g1_i1	316	166.551	1.81175	5
c693_g1_i1	384	233.269	3.62198	14
c694_g1_i1	1256	1104.74	4.09711	75
c695_g1_i1	556	404.797	5.21803	35
c696_g1_i1	465	313.878	0.576814	3
c697_g1_i1	370	219.423	2.47535	9
c698_g1_i1	288	139.692	6.0483	14
c700_g1_i1	299	150.165	3.61702	9
c701_g1_i1	1432	1280.74	3.15712	67
c702_g1_i1	312	162.678	2.59684	7
c703_g1_i1	478	326.859	1.66172	9
c703_g1_i2	300	151.125	0	0
c704_g1_i1	246	100.766	6.58802	11
c705_g1_i1	397	246.171	0	0
c706_g1_i1	208	67.976	5.32684	6
c707_g1_i1	434	282.967	2.5593	12
c708_g1_i1	275	127.429	1.42079	3
c708_g2_i1	749	597.759	0.60576	6
c709_g1_i1	326	176.254	0	0
c710_g1_i1	605	453.781	0.797959	6
c711_g1_i1	700	548.769	35.6312	324
c712_g1_i1	1483	1331.74	1.85798	41
c713_g1_i1	553	401.797	0	0
c713_g1_i2	588	436.787	0.690837	5
c714_g1_i1	945	793.751	0.228093	3
c715_g1_i1	710	558.769	0.756034	7
c716_g1_i1	489	337.844	4.10854	23
c717_g1_i1	1814	1662.74	5.20559	143.423
c717_g1_i2	1378	1226.74	0.91391	18.5772
c718_g1_i1	466	314.876	0.447238	2.33347
c718_g1_i2	763	611.759	0.559001	5.66653
c719_g1_i1	391	240.216	5.27587	21
c720_g1_i1	217	75.467	5.59782	7
c722_g1_i1	861	709.753	2.68757	31.6076
c722_g1_i2	792	640.758	0.225328	2.3924
c723_g1_i1	823	671.756	11.4095	127
c724_g1_i1	365	214.482	3.65787	13
c725_g1_i1	709	557.769	1.51478	14
c726_g1_i1	682	530.77	3.00194	26.4018
c726_g1_i2	632	480.776	1.33035	10.5982
c727_g1_i1	883	731.753	0.164946	2
c727_g2_i1	219	77.151	0.78223	1
c728_g1_i1	266	119.026	2.02812	4
c728_g2_i1	1161	1009.74	2.68955	45
c729_g1_i1	707	555.769	4.45211	41
c731_g1_i1	722	570.766	3.27778	31
c732_g1_i1	202	63.101	0	0
c733_g1_i1	332	182.095	2.98277	9
c734_g1_i1	962	810.751	2.0098	27
c735_g1_i1	648	496.775	0.607415	5
c736_g1_i1	776	624.759	0	0
c737_g1_i1	274	126.489	4.77114	10
c738_g1_i1	519	367.813	2.09205	12.7504
c738_g1_i2	696	544.769	1.80013	16.2496
c739_g1_i1	681	529.77	2.0505	18
c739_g1_i2	206	66.348	1.3e-05	1.5e-05
c740_g1_i1	256	109.818	1.22513	2.22936
c740_g1_i2	222	79.695	19.515	25.7706
c741_g1_i1	599	447.784	0.94342	7
c742_g1_i1	626	474.776	6.35561	50
c743_g1_i1	783	631.758	0.764213	8
c744_g1_i1	1360	1208.74	1.84733	37
c745_g1_i1	887	735.753	3.11693	38
c746_g1_i1	273	125.551	0	0
c746_g1_i2	630	478.776	4.28571	34
c748_g1_i1	1229	1077.74	6.71961	120
c749_g1_i1	548	396.798	7.4525	49
c750_g1_i1	459	307.89	2.94016	15
c751_g1_i1	2210	2058.74	122.532	4180
c752_g1_i1	912	760.752	7.3776	93
c753_g1_i1	1709	1557.74	2.55697	66
c754_g1_i1	2516	2364.74	0.969787	38
c755_g1_i1	544	392.799	0.30728	2
c755_g1_i2	571	419.792	0	0
c756_g1_i1	242	97.189	0	0
c757_g1_i1	848	696.754	2.07877	24
c758_g1_i1	1211	1059.74	1.3098	23
c760_g1_i1	722	570.766	1.90322	18
c761_g1_i1	297	148.248	1.87761	4.61232
c761_g1_i2	371	220.411	1.20137	4.38768
c762_g1_i1	3687	3535.74	3.46491	203
c763_g1_i1	311	161.712	2.98554	8
c765_g1_i1	463	311.881	3.77824	19.5256
c765_g1_i2	1743	1591.74	1.23125	32.4744
c766_g1_i1	1124	972.737	0.744494	12
c767_g1_i1	919	767.752	1.88932	24.0354
c767_g1_i2	877	725.753	3.32325	39.9646
c768_g1_i1	943	791.751	5.94541	78
c769_g1_i1	547	395.798	1.67724	11
c770_g1_i1	363	212.509	2.55588	9
c771_g1_i1	805	653.757	14.77	160
c772_g1_i1	716	564.767	3.0719	28.7476
c772_g1_i2	396	245.178	1.78516	7.25242
c773_g1_i1	226	83.137	4.35546	6
c774_g1_i1	217	75.467	0.799689	1
c775_g1_i1	684	532.77	0.679652	6
c776_g1_i1	1011	859.737	1.47411	21
c778_g1_i1	2134	1982.74	0.334814	11
c784_g1_i1	1556	1404.74	129.787	3021
c785_g1_i1	1006	854.737	0.282425	4
c786_g1_i1	384	233.269	0	0
c787_g1_i1	2199	2047.74	0.514022	17.4413
c787_g1_i2	541	389.8	1.17025	7.55865
c788_g1_i1	245	99.869	0	0
c788_g1_i2	202	63.101	0.956405	1
c789_g1_i1	770	618.759	0.292601	3
c790_g1_i1	532	380.804	3.1696	20
c790_g2_i1	214	72.943	1.65471	2
c791_g1_i1	797	645.758	3.96777	42.4562
c791_g1_i2	798	646.758	0.983857	10.5438
c792_g1_i1	1714	1562.74	2.8733	74.4031
c792_g1_i2	1830	1678.74	1.06399	29.5969
c793_g1_i1	282	134.019	2.25153	5
c794_g1_i1	634	482.775	1.62508	13
c795_g1_i1	282	134.019	0.900613	2
c796_g1_i1	608	456.78	0.6606	5
c797_g1_i1	649	497.775	0.727434	6
c798_g1_i1	226	83.137	2.17773	3
c799_g1_i1	727	575.762	1.04817	10
c800_g1_i1	2870	2718.74	10.2331	461
c801_g1_i1	508	356.823	3.04436	18
c802_g1_i1	366	215.47	0.840255	3
c802_g2_i1	231	87.473	0.689925	1
c805_g1_i1	228	84.87	4.97758	7
c806_g1_i1	1206	1054.74	1.02992	18
c808_g1_i1	1494	1342.74	8.97203	199.621
c808_g1_i2	1457	1305.74	22.295	482.379
c809_g1_i1	208	67.976	0.887806	1
c810_g1_i1	1694	1542.74	4.73336	121
c811_g1_i1	1031	879.737	0.617398	9
c812_g1_i1	395	244.185	0	0
c813_g1_i1	471	319.867	1.13203	6
c814_g1_i1	454	302.905	30.9717	155.452
c814_g1_i2	657	505.773	67.4822	565.548
c815_g1_i1	1470	1318.74	31.8055	695
c816_g1_i1	240	95.408	0.632545	1
c816_g1_i2	715	563.767	1.17752	11
c819_g1_i1	436	271.023	63.8038	286.535
c819_g1_i2	418	253.119	51.3723	215.465
c820_g1_i1	208	67.976	5.32684	6
c822_g1_i1	1004	852.737	0.183534	2.59332
c822_g1_i2	1456	1304.74	1.31393	28.4067
c825_g1_i1	270	122.747	0	0
c825_g1_i2	488	336.846	6.4498	36
c826_g1_i1	716	564.767	15.7081	147
c827_g1_i1	500	348.83	0.98281	5.68079
c827_g1_i2	343	192.849	1.35165	4.31921
c828_g1_i1	723	571.765	1.75548	16.6318
c828_g1_i2	512	360.82	0.396105	2.36824
c829_g1_i1	457	305.896	5.32679	27
c830_g1_i1	210	69.609	0	0
c831_g1_i1	577	425.79	0.491411	3.46709
c831_g1_i2	684	532.77	0.513468	4.53291
c832_g1_i1	255	108.904	0	0
c832_g1_i2	447	295.922	0	0
c833_g1_i1	285	136.853	2.64589	6
c834_g1_i1	1346	1194.74	1.1618	23
c835_g1_i1	344	193.829	2.49084	8
c836_g1_i1	254	107.992	0.558836	1
c837_g1_i1	653	501.773	1.80409	15
c838_g1_i1	637	485.775	4.26001	34.2903
c838_g1_i2	623	471.776	9.55689	74.7097
c839_g1_i1	345	194.81	1.54894	5
c840_g1_i1	1172	1020.74	6.14887	104
c840_g2_i1	1085	933.737	4.00722	62
c841_g1_i1	891	739.753	5.86821	71.9312
c841_g1_i2	314	164.613	0.391856	1.06885
c842_g1_i1	315	165.582	4.00917	11
c843_g1_i1	354	203.647	2.37075	8
c844_g1_i1	519	367.813	2.46116	15
c845_g1_i1	673	521.771	1.43598	12.4152
c845_g1_i2	312	162.678	0.587929	1.58481
c846_g1_i1	295	146.339	2.06199	5
c847_g1_i1	1133	981.737	7.92994	129
c849_g1_i1	218	76.309	3.16345	4
c850_g1_i1	472	320.865	6.58295	35
c852_g1_i1	318	168.489	4.27536	11.9362
c852_g1_i2	398	247.164	0.992245	4.06376
c853_g1_i1	374	223.377	0.54034	2
c853_g2_i1	384	233.269	1.03485	4
c855_g1_i1	534	382.804	1.89182	12
c856_g1_i1	802	650.757	0.185476	2
c857_g1_i1	591	439.786	0	0
c857_g1_i2	323	173.337	0	0
c859_g1_i1	570	418.792	5.47597	38
c860_g1_i1	469	317.871	8.92325	47
c862_g1_i1	569	417.792	1.44449	10
c863_g1_i1	3527	3375.74	1.57322	88
c865_g1_i1	388	237.239	1.98805	7.81517
c865_g1_i2	298	149.205	1.28818	3.18483
c866_g1_i1	323	173.337	0	0
c867_g1_i1	554	402.797	4.04532	27
c868_g1_i1	249	103.467	2.91638	5
c869_g1_i1	1027	875.737	2.13631	31
c870_g1_i1	2389	2237.74	0.59332	22
c871_g1_i1	547	395.798	2.89704	19
c872_g1_i1	1109	947.737	27.6361	434
c874_g1_i1	598	446.784	3.9172	29
c875_g1_i1	530	378.804	2.21887	13.9274
c875_g1_i2	599	447.784	2.30094	17.0726
c876_g1_i1	280	132.133	5.02408	11
c877_g1_i1	1134	982.737	1.72187	28.0389
c877_g1_i2	1092	940.737	4.29566	66.9611
c878_g1_i1	1698	1546.74	2.92631	75
c879_g1_i1	1789	1637.74	3.75865	102
c880_g1_i1	1088	936.737	32.857	510
c881_g1_i1	1737	1585.74	6.31761	166
c882_g1_i1	334	184.048	0.983707	3
c884_g1_i1	323	173.337	0	0
c887_g1_i1	1316	1164.74	1.70986	33
c888_g1_i1	1129	977.737	33.3309	540
c889_g1_i1	745	593.759	0	0
c890_g1_i1	228	84.87	9.95516	14
c891_g1_i1	204	64.72	4.66238	5
c892_g1_i1	261	114.401	1.58282	3.00046
c892_g1_i2	218	76.309	1.58136	1.99954
c893_g1_i1	273	125.551	0.48068	1
c894_g1_i1	216	74.625	6.46967	8
c895_g1_i1	391	240.216	1.50739	6
c896_g1_i1	379	228.321	9.2512	35
c897_g1_i1	687	535.77	0.337923	3
c899_g1_i1	3345	3193.74	0.499791	26.4492
c899_g1_i2	3221	3069.74	0.168105	8.55081
c900_g1_i1	1171	1019.74	8.04921	136.008
c900_g1_i2	978	826.75	1.31332	17.9916
c901_g1_i1	457	305.896	0.394577	2
c902_g1_i1	211	70.434	5.14093	6
c903_g1_i1	310	160.746	7.13326	19
c904_g1_i1	353	202.664	3.87117	13
c905_g1_i1	1066	914.737	5.14605	78
c906_g1_i1	244	98.976	0	0
c906_g1_i2	297	148.248	0.814172	2
c907_g1_i1	202	63.101	2.86922	3
c908_g1_i1	1204	1052.74	1.43316	25
c909_g1_i1	683	531.77	1.0214	9
c910_g1_i1	1374	1222.74	0	0
c910_g1_i2	1446	1294.74	4.24166	91
c911_g1_i1	1214	1062.74	1.19253	21
c912_g1_i1	390	239.223	0.756822	3
c913_g1_i1	303	154.006	0	0
c913_g1_i2	203	63.908	2.83295	3
c914_g1_i1	222	79.695	1.51452	2
c914_g1_i2	221	78.842	0	0
c915_g1_i1	236	91.865	5.2555	8
c916_g1_i1	201	62.298	2.92665	3.02111
c916_g1_i2	1022	870.737	3.18674	45.9789
c918_g1_i1	218	76.309	1.58173	2
c919_g1_i1	307	157.852	0	0
c919_g1_i2	335	185.025	0.978513	3
c920_g1_i1	1314	1162.74	0.451499	8.69887
c920_g1_i2	1280	1128.74	2.4221	45.3011
c921_g1_i1	515	363.818	3.31758	20
c922_g1_i1	343	192.849	6.88464	22
c923_g1_i1	341	190.89	2.5292	8
c924_g1_i1	211	70.434	0	0
c925_g1_i1	1996	1844.74	0.177892	5.43769
c925_g1_i2	639	487.775	0.069571	0.562305
c926_g1_i1	545	393.799	0	0
c927_g1_i1	474	322.864	1.01002	5.40346
c927_g1_i2	370	219.423	3.18949	11.5965
c928_g1_i1	718	566.766	3.73563	35.0826
c928_g1_i2	233	89.219	11.4434	16.9174
c929_g1_i1	1049	897.737	4.90738	73
c929_g2_i1	498	346.832	1.39202	8
c930_g1_i1	913	761.752	3.08977	39
c931_g1_i1	369	218.435	2.76282	10
c933_g1_i1	535	383.804	5.81792	37
c934_g1_i1	358	207.58	3.77949	13
c935_g1_i1	295	146.339	1.64959	4
c936_g1_i1	616	464.778	1.688	13
c937_g1_i1	412	261.073	24.2719	105
c938_g1_i1	525	373.806	3.22893	20
c938_g2_i1	251	105.268	4.01309	7
c939_g1_i1	572	420.791	1.72104	12
c940_g1_i1	247	101.666	4.15526	7
c940_g2_i1	245	99.869	2.41715	4
c941_g1_i1	823	671.756	0.185056	2.05987
c941_g1_i2	732	580.76	0.513355	4.94013
c942_g1_i1	409	258.086	1.40301	6
c943_g1_i1	750	598.759	1.00791	10
c944_g1_i1	1191	1039.74	0	0
c944_g1_i2	1264	1112.74	0.976238	18
c945_g1_i1	1222	1057.74	144.179	2527
c946_g1_i1	679	527.771	4.68829	41
c947_g1_i1	1009	857.737	0.620547	8.81969
c947_g1_i2	994	842.75	0.872238	12.1803
c948_g1_i1	608	456.78	8.05932	61
c949_g1_i1	339	188.936	3.19419	10
c949_g1_i2	256	109.818	2.74772	5
c950_g1_i1	346	195.79	0.667614	2.16591
c950_g1_i2	650	498.775	27.567	227.834
c951_g1_i1	606	454.781	3.14246	23.6808
c951_g1_i2	780	628.759	16.5396	172.319
c952_g1_i1	860	708.753	7.66343	90
c953_g1_i1	1489	1337.74	4.0602	90
c954_g1_i1	505	353.825	4.43466	26
c955_g1_i1	786	634.758	55.1505	580.072
c955_g1_i2	667	515.771	69.0267	589.928
c956_g1_i1	424	273.012	4.86313	22
c957_g1_i1	446	294.925	0.613883	3
c957_g1_i2	380	229.309	0	0
c958_g1_i1	311	161.712	1.11958	3
c959_g1_i1	355	204.63	0.294922	1
c960_g1_i1	447	295.922	2.03938	10
c961_g1_i1	230	86.603	2.78741	4
c961_g2_i1	281	133.076	2.2675	5
c962_g1_i1	362	211.523	0.416784	1.46081
c962_g1_i2	214	72.943	2.10081	2.53919
c963_g1_i1	535	383.804	0	0
c963_g1_i2	637	485.775	1.1181	9
c964_g1_i1	242	97.189	9.93529	16
c965_g1_i1	262	115.323	3.13986	6
c966_g1_i1	419	268.037	2.25155	10
c967_g1_i1	353	202.664	0.595564	2
c967_g1_i2	341	190.89	0	0
c968_g1_i1	204	64.72	37.2991	40
c969_g1_i1	3427	3275.74	5.17694	281
c970_g1_i1	239	94.521	9.57719	15
c970_g2_i1	301	152.085	2.77771	7
c971_g1_i1	630	478.776	7.05881	56
c973_g1_i1	367	216.458	3.90329	14
c974_g1_i1	502	350.828	7.39689	43
c975_g1_i1	219	77.151	0	0
c975_g1_i2	232	88.345	2.73247	4
c976_g1_i1	465	313.878	0.930115	4.83751
c976_g1_i2	1071	919.737	3.68518	56.1625
c977_g1_i1	2446	2294.74	4.18157	159
c978_g1_i1	1998	1846.74	4.69898	143.791
c978_g1_i2	1932	1780.74	0.684874	20.2085
c979_g1_i1	256	109.818	0	0
c979_g1_i2	292	143.484	0	0
c980_g1_i1	892	740.753	0.081471	1
c981_g1_i1	376	225.355	2.67798	10
c981_g1_i2	270	122.747	0	0
c982_g1_i1	251	105.268	4.58639	8
c985_g1_i1	503	351.827	1.88686	11
c986_g1_i1	413	262.068	0.230283	1
c986_g2_i1	238	93.636	1.28903	2
c988_g1_i1	974	822.75	0.220054	3
c989_g1_i1	396	245.178	0.984587	4
c990_g1_i1	320	170.429	3.89517	11
c991_g1_i1	242	97.189	3.10478	5
c991_g2_i1	540	388.801	2.48352	16
c992_g1_i1	2937	2785.74	0.866554	40
c993_g1_i1	548	396.798	1.06954	7.0322
c993_g1_i2	494	342.836	3.16289	17.9678
c994_g1_i1	413	262.068	1.50881	6.55196
c994_g1_i2	243	98.082	3.35216	5.44804
c995_g1_i1	292	143.484	0.650814	1.54734
c995_g1_i2	426	275.002	0.538242	2.45266
c996_g1_i1	931	779.751	1.85751	24
c997_g1_i1	400	249.15	0	0
c998_g1_i1	338	187.96	2.85977	8.90676
c998_g1_i2	403	252.126	1.69786	7.09324
c999_g1_i1	952	800.751	1.05513	14
c1000_g1_i1	495	343.835	2.28176	13
c1001_g1_i1	342	191.869	0.314537	1
c1002_g1_i1	1032	880.737	3.7687	55
c1003_g1_i1	2424	2272.74	2.7099	102.053
c1003_g1_i2	1342	1190.74	6.53536	128.947
c1004_g1_i1	314	164.613	0	0
c1005_g1_i1	973	821.75	0.220321	3
c1006_g1_i1	321	171.399	3.52102	10
c1007_g1_i1	564	412.793	1.60818	11
c1008_g1_i1	409	258.086	1.63685	7
c1009_g1_i1	407	256.097	5.89129	25
c1010_g1_i1	2132	1980.74	3.28262	107.739
c1010_g1_i2	1443	1291.74	4.31044	92.2614
c1011_g1_i1	586	434.788	13.0474	94
c1012_g1_i1	468	316.872	0	0
c1013_g1_i1	342	191.869	0	0
c1014_g1_i1	655	503.773	4.55223	38
c1015_g1_i1	565	413.793	2.33352	16
c1016_g1_i1	431	279.979	0.646652	3
c1017_g1_i1	516	364.817	1.213	7.33262
c1017_g1_i2	633	481.775	1.58678	12.6674
c1018_g1_i1	977	825.75	11.9859	164
c1019_g1_i1	756	604.759	2.59458	26
c1020_g1_i1	1269	1117.74	1.13385	21
c1021_g1_i1	398	247.164	1.66187	6.8062
c1021_g1_i2	342	191.869	2.26272	7.1938
c1022_g1_i1	1264	1112.74	4.39307	81
c1024_g1_i1	312	162.678	2.06311	5.56129
c1024_g1_i2	339	188.936	1.41781	4.43871
c1025_g1_i1	237	92.751	1.30133	2
c1026_g1_i1	936	784.751	0.99974	13
c1028_g1_i1	260	113.482	2.12721	4
c1029_g1_i1	439	287.946	2.69797	12.8728
c1029_g1_i2	300	151.125	2.84617	7.12724
c1030_g1_i1	1091	939.737	1.02752	16
c1031_g1_i1	1628	1476.74	1.71641	42
c1032_g1_i1	938	786.751	4.44904	58
c1033_g1_i1	266	119.026	1.26757	2.5
c1033_g1_i2	266	119.026	1.26757	2.5
c1034_g1_i1	3167	3015.74	3.46201	173
c1035_g1_i1	366	215.47	2.12876	7.6004
c1035_g1_i2	226	83.137	4.64553	6.3996
c1036_g1_i1	428	276.992	2.83238	13
c1037_g1_i1	668	516.771	0.668575	5.72497
c1037_g1_i2	811	659.757	1.30578	14.275
c1038_g1_i1	590	438.787	2.47568	18
c1039_g1_i1	891	739.753	0.978972	12
c1040_g1_i1	323	173.337	2.35516	6.7645
c1040_g1_i2	501	349.829	0.730675	4.2355
c1041_g1_i1	308	158.815	0.379999	1
c1042_g1_i1	518	366.815	0	0
c1042_g1_i2	423	272.018	5.10277	23
c1043_g1_i1	626	474.776	2.28802	18
c1044_g1_i1	344	193.829	3.42491	11
c1044_g1_i2	313	163.645	0	0
c1045_g1_i1	396	245.178	0.492294	2
c1046_g1_i1	422	271.023	0	0
c1046_g1_i2	234	90.097	0.669829	1
c1047_g1_i1	586	434.788	8.39626	60.4906
c1047_g1_i2	690	538.77	2.74539	24.5094
c1048_g1_i1	465	313.878	1.92271	10
c1049_g1_i1	301	152.085	0.396815	1
c1051_g1_i1	1303	1151.74	3.21774	61.4085
c1051_g1_i2	430	278.984	1.85851	8.59147
c1052_g1_i1	634	482.775	1.62508	13
c1053_g1_i1	2021	1855.74	56.1957	1728
c1054_g1_i1	1835	1683.74	1.14216	31.8658
c1054_g1_i2	1280	1128.74	5.03304	94.1342
c1055_g1_i1	423	272.018	0.887439	4
c1056_g1_i1	362	211.523	0.28531	1
c1057_g1_i1	264	117.172	2.0602	4
c1057_g1_i2	232	88.345	0	0
c1058_g1_i1	303	154.006	7.44547	19
c1059_g1_i1	271	123.679	0.975907	2
c1060_g1_i1	2324	2172.74	4.36082	157
c1060_g1_i2	1093	941.737	0	0
c1062_g1_i1	498	346.832	1.56603	9
c1062_g1_i2	405	254.112	0	0
c1063_g1_i1	257	110.732	3.27003	6
c1064_g1_i1	266	119.026	5.0703	10
c1067_g1_i1	370	219.423	0.275038	1
c1068_g1_i1	362	211.523	2.28248	8
c1069_g1_i1	687	535.77	0.563206	5
c1070_g1_i1	490	338.842	1.85838	10.4341
c1070_g1_i2	462	310.883	2.24521	11.5659
c1071_g1_i1	263	116.247	3.63406	7
c1072_g1_i1	459	307.89	2.54814	13
c1073_g1_i1	252	106.172	1.13683	2
c1075_g1_i1	425	274.007	3.52398	16
c1076_g1_i1	561	409.794	3.68172	25
c1077_g1_i1	243	98.082	0.77521	1.2599
c1077_g1_i2	719	567.766	2.31083	21.7401
c1078_g1_i1	404	253.119	0.715274	3
c1079_g1_i1	1807	1655.74	0	0
c1079_g1_i2	1748	1596.74	0.718118	19
c1080_g1_i1	427	275.997	1.89716	8.67628
c1080_g1_i2	535	383.804	25.0523	159.324
c1081_g1_i1	499	347.831	3.12305	18
c1082_g1_i1	459	307.89	3.5282	18
c1082_g1_i2	285	136.853	0	0
c1083_g1_i1	253	107.08	2.8928	5.13279
c1083_g1_i2	366	215.47	2.76366	9.86721
c1084_g1_i1	273	125.551	2.88408	6
c1086_g1_i1	376	225.355	0.48387	1.80684
c1086_g1_i2	250	104.367	0.111692	0.193156
c1087_g1_i1	291	142.536	8.04462	19
c1088_g1_i1	574	422.791	0.428224	3
c1089_g1_i1	452	300.911	1.00279	5
c1090_g1_i1	465	313.878	1.3459	7
c1094_g1_i1	608	456.78	1.4774	11.1822
c1094_g1_i2	583	431.789	0.673363	4.81776
c1095_g1_i1	890	738.753	1.96059	24
c1098_g1_i1	204	64.72	6.52734	7
c1099_g1_i1	309	159.781	0.755408	2
c1100_g1_i1	269	121.816	1.98168	4
c1101_g1_i1	284	135.908	2.66428	6
c1102_g1_i1	426	275.002	3.07233	14
c1103_g1_i1	516	364.817	2.48137	15
c1104_g1_i1	254	107.992	2.81175	5.03143
c1104_g1_i2	278	130.251	2.76545	5.96857
c1105_g1_i1	744	592.759	7.22862	71
c1106_g1_i1	546	394.798	0	0
c1107_g1_i1	260	113.482	23.9311	45
c1107_g2_i1	555	403.797	2.54075	17
c1108_g1_i1	454	302.905	0	0
c1108_g1_i2	5262	5110.74	1.21627	103
c1109_g1_i1	444	292.93	1.85419	9
c1110_g1_i1	453	301.908	2.39873	12
c1111_g1_i1	991	839.75	0.718457	9.99713
c1111_g1_i2	823	671.756	0.269774	3.00287
c1112_g1_i1	251	105.268	1.7199	3
c1113_g1_i1	415	264.058	1.37129	6
c1115_g1_i1	631	479.776	2.26417	18
c1116_g1_i1	285	136.853	2.03321	4.61064
c1116_g1_i2	297	148.248	13.5923	33.3894
c1117_g1_i1	1010	858.737	2.45802	34.976
c1117_g1_i2	1022	870.737	2.21955	32.024
c1118_g1_i1	1210	1058.74	45.1453	792
c1119_g1_i1	337	186.982	0	0
c1120_g1_i1	501	349.829	0.517536	3
c1121_g1_i1	385	234.261	3.34903	13
c1122_g1_i1	363	212.509	4.2598	15
c1123_g1_i1	683	531.77	1.54177	13.5853
c1123_g1_i2	451	299.913	2.29691	11.4147
c1125_g1_i1	207	67.162	8.98564	10
c1126_g1_i1	2205	2053.74	3.05608	104
c1127_g1_i1	476	324.862	5.38734	29
c1128_g1_i1	309	159.781	4.15474	11
c1129_g1_i1	289	140.64	3.00376	7
c1130_g1_i1	235	90.98	1.32665	2
c1131_g1_i1	599	447.784	12.6688	94
c1132_g1_i1	2229	2077.74	26.9256	927
c1133_g1_i1	462	310.883	0.194124	1
c1134_g1_i1	658	506.773	1.33643	11.2223
c1134_g1_i2	242	97.189	2.96672	4.77767
c1135_g1_i1	259	112.563	0.705699	1.31626
c1135_g1_i2	424	273.012	0.372193	1.68374
c1136_g1_i1	502	350.828	5.33265	31
c1137_g1_i1	977	825.75	2.92339	40
c1138_g1_i1	541	389.8	25.7005	166
c1138_g1_i2	301	152.085	0	0
c1139_g1_i1	273	125.551	0.96136	2
c1141_g1_i1	709	557.769	0.846816	7.8265
c1141_g1_i2	874	722.753	1.93498	23.1735
c1143_g1_i1	346	195.79	0	0
c1144_g1_i1	295	146.339	1.2263	2.97358
c1144_g1_i2	294	145.386	2.50157	6.02642
c1145_g1_i1	503	351.827	1.37226	8
c1146_g1_i1	268	120.885	0.499234	1
c1147_g1_i1	398	247.164	2.93003	12
c1147_g2_i1	372	221.399	1.36292	5
c1148_g1_i1	484	332.852	1.6318	9
c1149_g1_i1	612	460.778	1.30974	10
c1151_g1_i1	797	645.758	1.6822	18
c1152_g1_i1	519	367.813	3.6097	22
c1153_g1_i1	363	212.509	0	0
c1153_g1_i2	338	187.96	0	0
c1154_g1_i1	869	717.753	7.14133	84.9333
c1154_g1_i2	869	717.753	1.09867	13.0667
c1155_g1_i1	278	130.251	0.926669	2
c1156_g1_i1	561	409.794	1.32542	9
c1157_g1_i1	233	89.219	39.9091	59
c1158_g1_i1	1016	864.737	1.32601	19
c1159_g1_i1	307	157.852	3.05855	8
c1159_g2_i1	339	188.936	0.958258	3
c1160_g1_i1	658	506.773	3.45351	29
c1161_g1_i1	261	114.401	4.74773	9
c1162_g1_i1	326	176.254	3.08162	9
c1163_g1_i1	206	66.348	1.81919	2
c1164_g1_i1	202	63.101	5.29691	5.53835
c1164_g1_i2	817	665.756	17.2651	190.462
c1165_g1_i1	258	111.647	0.540539	1
c1167_g1_i1	251	105.268	1.1466	2
c1168_g1_i1	439	287.946	5.23968	25
c1169_g1_i1	565	413.793	1.89599	13
c1170_g1_i1	540	388.801	1.72894	11.1387
c1170_g1_i2	2180	2028.74	1.24527	41.8613
c1171_g1_i1	1118	966.737	5.43108	87
c1172_g1_i1	540	388.801	1.5522	10
c1172_g1_i2	479	327.858	0	0
c1173_g1_i1	670	518.771	9.65557	83
c1174_g1_i1	622	470.777	3.2048	25
c1175_g1_i1	909	757.753	0.796431	10
c1176_g1_i1	1117	965.737	2.24967	36
c1177_g1_i1	391	240.216	0	0
c1177_g1_i2	483	331.853	0	0
c1178_g1_i1	1097	945.737	0.382875	6
c1179_g1_i1	558	406.796	0.593416	4
c1180_g1_i1	985	833.75	1.59244	22
c1181_g1_i1	284	135.908	14.6536	33
c1182_g1_i1	351	200.699	11.1258	37
c1183_g1_i1	616	464.778	5.06401	39
c1184_g1_i1	611	459.779	15.4128	117.424
c1184_g1_i2	260	113.482	1.37012	2.57638
c1185_g1_i1	347	196.771	0	0
c1185_g1_i2	234	90.097	2.00949	3
c1186_g1_i1	609	457.779	10.8102	82
c1187_g1_i1	223	80.553	2.24759	3
c1188_g1_i1	548	396.798	4.56276	30
c1189_g1_i1	2707	2555.74	1.44042	61
c1190_g1_i1	312	162.678	2.96781	8
c1192_g1_i1	289	124.614	0.484294	1
c1192_g1_i2	494	325.861	0	0
c1193_g1_i1	523	371.808	1.1362	7
c1193_g1_i2	233	89.219	0	0
c1194_g1_i1	1157	1005.74	24.1222	402
c1195_g1_i1	411	260.077	1.16023	5
c1196_g1_i1	587	435.788	1.38484	10
c1197_g1_i1	333	183.071	3.29652	10
c1198_g1_i1	832	680.756	1.59572	18
c1199_g1_i1	261	114.401	3.16516	6
c1200_g1_i1	348	197.753	2.13625	7
c1201_g1_i1	823	671.756	0	0
c1201_g1_i2	1259	1107.74	2.94193	54
c1202_g1_i1	1025	873.737	0.82885	12
c1203_g1_i1	240	95.408	5.06036	8
c1204_g1_i1	1226	1074.74	0.954602	17
c1205_g1_i1	502	350.828	7.05285	41
c1206_g1_i1	304	154.967	1.20707	3.09951
c1206_g1_i2	615	463.778	1.67869	12.9005
c1207_g1_i1	395	244.185	2.22433	9
c1208_g1_i1	971	819.75	120.221	1633
c1210_g1_i1	301	152.085	0.793631	2
c1211_g1_i1	1091	939.737	0.642198	10
c1211_g2_i1	242	97.189	2.48382	4
c1212_g1_i1	303	154.006	1.95933	5
c1213_g1_i1	691	539.77	3.57781	32
c1214_g1_i1	1575	1423.74	0.654522	15.4411
c1214_g1_i2	1655	1503.74	2.51069	62.5589
c1215_g1_i1	1612	1460.74	3.47043	84
c1216_g1_i1	933	781.751	7.48822	97
c1217_g1_i1	829	677.756	2.93844	33
c1218_g1_i1	1998	1846.74	4.80383	147
c1219_g1_i1	338	187.96	0	0
c1219_g1_i2	669	517.771	0.815898	7
c1220_g1_i1	689	537.77	0.561111	5
c1221_g1_i1	737	585.759	0.412113	4
c1221_g1_i2	646	494.775	0	0
c1222_g1_i1	1073	921.737	1.11306	17
c1223_g1_i1	289	140.64	3.86198	9
c1224_g1_i1	465	313.878	1.73044	9
c1225_g1_i1	1108	956.737	3.97396	63
c1226_g1_i1	404	253.119	15.2592	64
c1227_g1_i1	318	168.489	0.716366	2
c1228_g1_i1	434	282.967	3.2466	15.2226
c1228_g1_i2	447	295.922	1.38217	6.77742
c1229_g1_i1	514	362.819	0.681306	4.09597
c1229_g1_i2	463	311.881	0.561937	2.90403
c1230_g1_i1	1149	997.737	37.6227	622
c1231_g1_i1	390	239.223	7.31595	29
c1232_g1_i1	1011	859.737	0.561565	8
c1234_g1_i1	858	706.753	0.768511	9
c1235_g1_i1	1704	1552.74	114.696	2951
c1236_g1_i1	2396	2244.74	0.113867	4.23535
c1236_g1_i2	1866	1714.74	0.026912	0.764647
c1237_g1_i1	474	322.864	3.73841	20
c1238_g1_i1	494	342.836	1.93634	11
c1239_g1_i1	1060	908.737	4.84797	73
c1241_g1_i1	252	106.172	0.568416	1
c1242_g1_i1	361	210.537	4.58635	16
c1243_g1_i1	747	595.759	0.275798	2.72261
c1243_g1_i2	1115	963.737	1.6455	26.2774
c1245_g1_i1	423	272.018	6.87765	31
c1246_g1_i1	1999	1847.74	3.07018	94
c1247_g1_i1	1497	1345.74	6.23348	139
c1248_g1_i1	234	90.097	1.33966	2
c1249_g1_i1	801	649.757	12.8175	138
c1250_g1_i1	1974	1822.74	2.4501	74
c1251_g1_i1	480	328.857	9.3592	51
c1252_g1_i1	2907	2755.74	0	0
c1252_g1_i2	2940	2788.74	0.865621	40
c1253_g1_i1	891	739.753	2.69217	33
c1254_g1_i1	1000	848.737	3.69748	52
c1255_g1_i1	617	465.778	24.2292	187
c1256_g1_i1	522	370.81	0.976507	6
c1257_g1_i1	1028	876.737	0	0
c1257_g1_i2	1014	862.737	0.069952	1
c1258_g1_i1	1877	1725.74	25.6683	734
c1258_g1_i2	1798	1646.74	0	0
c1259_g1_i1	1275	1123.74	43.1784	804
c1260_g1_i1	245	99.869	5.43859	9
c1261_g1_i1	2718	2566.74	5.68996	242
c1262_g1_i1	2980	2828.74	10.1552	476
c1263_g1_i1	348	197.753	1.83107	6
c1264_g1_i1	400	249.15	2.18001	9
c1265_g1_i1	1277	1125.74	0.375264	7
c1266_g1_i1	585	421.791	4.29239	30
c1267_g1_i1	1029	877.737	1.7189	25
c1268_g1_i1	1595	1443.74	0.601678	14.3938
c1268_g1_i2	1813	1661.74	1.8742	51.6062
c1269_g1_i1	228	84.87	14.9327	21
c1270_g1_i1	1086	934.737	7.87673	122
c1271_g1_i1	1352	1200.74	0.050261	1
c1272_g1_i1	315	165.582	1.09341	3
c1273_g1_i1	606	454.781	13.5355	102
c1274_g1_i1	1365	1213.74	7.01084	141
c1275_g1_i1	299	150.165	3.61702	9
c1276_g1_i1	379	228.321	1.58592	6
c1277_g1_i1	427	275.997	3.27992	15
c1278_g1_i1	305	155.928	0.774073	2
c1280_g1_i1	337	186.982	2.2593	7
c1281_g1_i1	2172	2020.74	1.34394	45
c1282_g1_i1	2425	2273.74	65.9571	2485
c1283_g1_i1	966	814.751	6.81457	92
c1284_g1_i1	1843	1691.74	29.2164	819
c1285_g1_i1	232	88.345	5.46494	8
c1286_g1_i1	577	425.79	11.1971	79
c1287_g1_i1	344	193.829	0	0
c1287_g1_i2	1253	1101.74	1.53375	28
c1288_g1_i1	1352	1200.74	0.703648	14
c1289_g1_i1	259	112.563	4.82526	9
c1290_g1_i1	2975	2823.74	4.16719	194.981
c1290_g1_i2	3026	2874.74	5.68954	271.019
c1291_g1_i1	2043	1891.74	3.76441	118
c1292_g1_i1	1419	1267.74	23.2785	489
c1293_g1_i1	1080	928.737	0.18917	2.91119
c1293_g1_i2	1143	991.737	1.70928	28.0888
c1294_g1_i1	265	118.099	3.57708	7
c1294_g1_i2	202	63.101	0	0
c1295_g1_i1	405	254.112	12.8246	54
c1296_g1_i1	457	305.896	1.57831	8
c1297_g1_i1	468	316.872	1.90454	10
c1298_g1_i1	1248	1096.74	1.59577	29
c1299_g1_i1	222	79.695	4.54354	6
c1300_g1_i1	222	79.695	3.02903	4
c1301_g1_i1	1537	1385.74	4.00666	92
c1302_g1_i1	1282	1130.74	4.42988	83
c1304_g1_i1	636	484.775	1.61837	13
c1305_g1_i1	1407	1255.74	1.15342	24
c1306_g1_i1	1428	1276.74	11.7227	248
c1307_g1_i1	279	131.191	2.76008	6
c1308_g1_i1	528	376.805	1.2813	8
c1309_g1_i1	313	163.645	0	0
c1310_g1_i1	233	89.219	4.05855	6
c1311_g1_i1	3098	2946.74	1.41313	69
c1312_g1_i1	583	431.789	2.37603	17
c1313_g1_i1	1103	951.737	0	0
c1313_g1_i2	1034	882.737	0.4102	6
c1314_g1_i1	509	357.822	2.8672	17
c1315_g1_i1	635	483.775	0.99798	8
c1316_g1_i1	1689	1537.74	4.67025	119
c1317_g1_i1	708	556.769	14.7175	135.779
c1317_g1_i2	846	694.755	27.0342	311.221
c1319_g1_i1	884	732.753	12.9163	156.827
c1319_g1_i2	1521	1369.74	2.91556	66.1734
c1320_g1_i1	2240	2088.74	9.70803	336
c1321_g1_i1	698	546.769	4.08388	37
c1322_g1_i1	1709	1557.74	3.91294	101
c1323_g1_i1	2226	2074.74	6.95201	239
c1324_g1_i1	862	710.753	1.95437	23.0171
c1324_g1_i2	845	693.755	4.34802	49.9829
c1325_g1_i1	275	127.429	6.63034	14
c1326_g1_i1	2547	2395.74	1.65821	65.8269
c1326_g1_i2	2552	2400.74	4.65488	185.173
c1327_g1_i1	4579	4427.74	34.402	2524
c1328_g1_i1	1177	1025.74	8.53115	145
c1329_g1_i1	577	425.79	1.27562	9
c1330_g1_i1	1715	1563.74	1.92966	50
c1331_g1_i1	1096	944.737	9.45424	148
c1332_g1_i1	514	362.819	5.98809	36
c1333_g1_i1	3135	2983.74	12.0751	597
c1334_g1_i1	3440	3288.74	0.183571	10.0036
c1334_g1_i2	3339	3187.74	0.264977	13.9964
c1335_g1_i1	1497	1345.74	23.6782	528
c1336_g1_i1	1559	1397.74	51.2508	1187
c1337_g1_i1	662	510.772	15.1237	128
c1338_g1_i1	380	229.309	0.526362	2
c1338_g1_i2	305	155.928	0	0
c1339_g1_i1	574	422.791	7.22128	50.59
c1339_g1_i2	615	463.778	2.91614	22.41
c1340_g1_i1	570	418.792	3.74672	26
c1341_g1_i1	2450	2298.74	0	0
c1341_g1_i2	2384	2232.74	0.594649	22
c1342_g1_i1	1782	1630.74	4.21887	114
c1343_g1_i1	471	319.867	0	0
c1344_g1_i1	1859	1707.74	1.90831	54
c1345_g1_i1	1332	1180.74	11.1935	219
c1346_g1_i1	2270	2118.74	1.50964	53
c1347_g1_i1	858	706.753	0.853902	10
c1348_g1_i1	1056	904.737	167.027	2504
c1349_g1_i1	245	99.869	0	0
c1351_g1_i1	456	304.899	8.3132	42
c1352_g1_i1	571	419.792	7.18806	50
c1353_g1_i1	236	91.865	4.44467	6.76574
c1353_g1_i2	1370	1218.74	0.605819	12.2343
c1355_g1_i1	1028	876.737	2.13387	31
c1356_g1_i1	440	288.942	0.626593	3
c1357_g1_i1	501	349.829	2.07014	12
c1358_g1_i1	362	211.523	0	0
c1358_g1_i2	411	260.077	0	0
c1359_g1_i1	1021	869.737	1.32692	19.123
c1359_g1_i2	690	538.77	0.770316	6.87697
c1363_g1_i1	823	671.756	5.83953	65
c1365_g1_i1	392	241.208	2.36998	9.47241
c1365_g1_i2	461	309.885	2.82924	14.5276
c1367_g1_i1	1123	971.737	1.11789	18
c1368_g1_i1	577	425.79	4.25208	30
c1369_g1_i1	1079	927.737	0.910707	14
c1370_g1_i1	294	145.386	3.73591	9
c1373_g1_i1	480	328.857	1.65162	9
c1374_g1_i1	462	310.883	0.194124	1
c1375_g1_i1	1153	1001.74	2.28932	38
c1376_g1_i1	347	196.771	0	0
c1376_g1_i2	401	250.142	2.41262	10
c1377_g1_i1	743	591.759	2.44761	24
c1378_g1_i1	581	429.789	2.24667	16
c1379_g1_i1	376	225.355	0.821802	3.06873
c1379_g1_i2	252	106.172	2.2346	3.93127
c1381_g1_i1	322	172.368	109.588	313
c1382_g1_i1	392	241.208	2.25178	9
c1383_g1_i1	305	155.928	6.50994	16.82
c1383_g1_i2	336	186.003	7.84535	24.18
c1384_g1_i1	223	80.553	2.24759	3
c1385_g1_i1	630	478.776	0	0
c1386_g1_i1	1611	1459.74	5.53995	134
c1387_g1_i1	237	92.751	2.60267	4
c1388_g1_i1	313	163.645	0.386929	1.0492
c1388_g1_i2	847	695.754	1.47031	16.9508
c1389_g1_i1	397	246.171	0	0
c1389_g1_i2	676	524.771	0.575011	5
c1392_g1_i1	209	68.791	9.65024	11
c1393_g1_i1	506	354.824	1.70084	10
c1395_g1_i1	1275	1123.74	0.912977	17
c1395_g1_i2	473	321.864	0	0
c1396_g1_i1	215	73.784	0.817929	1
c1396_g1_i2	572	420.791	1.14736	8
c1397_g1_i1	494	342.836	0	0
c1397_g1_i2	467	315.874	1.33739	7
c1398_g1_i1	5182	5030.74	13.6517	1138
c1400_g1_i1	493	341.838	9.70998	55
c1401_g1_i1	242	97.189	4.34669	7
c1402_g1_i1	553	401.797	0	0
c1402_g1_i2	446	294.925	0.204628	1
c1403_g1_i1	433	281.971	0	0
c1403_g1_i2	302	153.045	0.788651	2
c1404_g1_i1	882	730.753	5.53324	67
c1405_g1_i1	295	146.339	0.412398	1
c1406_g1_i1	293	144.434	0.835672	2
c1406_g1_i2	210	69.609	0	0
c1407_g1_i1	515	363.818	0	0
c1408_g1_i1	3404	3252.74	513.933	27700
c1410_g1_i1	247	101.666	16.621	28
c1411_g1_i1	806	654.757	1.65908	18
c1412_g1_i1	525	373.806	30.5134	189
c1414_g1_i1	240	95.408	0	0
c1414_g1_i2	284	135.908	0	0
c1415_g1_i1	985	833.75	0.868602	12
c1417_g1_i1	829	677.756	0.534261	6
c1417_g1_i2	417	266.048	0	0
c1418_g1_i1	202	63.101	0.956405	1
c1419_g1_i1	930	778.751	3.09982	40
c1420_g1_i1	262	115.323	16.7459	32
c1421_g1_i1	432	280.975	2.14787	10
c1422_g1_i1	1256	1104.74	52.1265	954.205
c1422_g1_i2	229	85.736	11.1178	15.7946
c1422_g2_i1	560	408.794	9.59587	65
c1423_g1_i1	1443	1291.74	12.6611	271
c1425_g1_i1	343	192.849	1.87763	6
c1426_g1_i1	424	273.012	3.97892	18
c1427_g1_i1	253	107.08	1.12719	2
c1431_g1_i1	404	253.119	10.4907	44
c1432_g1_i1	1346	1194.74	8.32065	164.723
c1432_g1_i2	1324	1172.74	0.528863	10.277
c1433_g1_i1	461	309.885	3.70023	19
c1435_g1_i1	1411	1259.74	1.77255	37
c1436_g1_i1	386	235.253	1.28265	5
c1437_g1_i1	354	203.647	6.51958	22
c1438_g1_i1	493	341.838	0	0
c1438_g1_i2	525	373.806	0.322893	2
c1439_g1_i1	569	417.792	0.433348	3
c1440_g1_i1	438	286.949	0.630945	3
c1441_g1_i1	345	194.81	3.71746	12
c1442_g1_i1	382	231.287	2.08744	8
c1443_g1_i1	221	78.842	1.53091	2
c1445_g1_i1	880	728.753	14.4094	174
c1446_g1_i1	1197	1045.74	12.8694	223
c1447_g1_i1	249	103.467	11.0822	19
c1448_g1_i1	481	329.856	0.91479	5
c1449_g1_i1	1290	1138.74	9.00951	170
c1450_g1_i1	292	143.484	3.78542	9
c1451_g1_i1	477	325.861	4.25963	23
c1452_g1_i1	686	534.77	2.14418	19
c1453_g1_i1	310	160.746	4.44383	11.8365
c1453_g1_i2	1269	1117.74	1.57462	29.1635
c1454_g1_i1	436	284.958	2.96499	14
c1455_g1_i1	526	374.805	1.61016	10
c1456_g1_i1	295	146.339	1.49382	3.62229
c1456_g1_i2	1489	1337.74	1.28021	28.3777
c1457_g1_i1	1122	970.737	2.67327	43
c1458_g1_i1	294	145.386	1.6604	4
c1459_g1_i1	563	411.793	1.9052	13
c1461_g1_i1	314	164.613	4.766	13
c1462_g1_i1	240	95.408	4.42781	7
c1463_g1_i1	424	273.012	2.50585	11.336
c1463_g1_i2	349	198.735	2.63098	8.66396
c1464_g1_i1	207	67.162	4.49282	5
c1465_g1_i1	313	163.645	0	0
c1465_g1_i2	422	271.023	3.56278	16
c1466_g1_i1	227	84.003	1.43685	2
c1466_g1_i2	919	767.752	2.27957	29
c1467_g1_i1	409	258.086	0.935343	4
c1468_g1_i1	212	71.267	0	0
c1469_g1_i1	206	66.348	4.54797	5
c1470_g1_i1	2598	2446.74	0.443977	18
c1472_g1_i1	223	80.553	11.9871	16
c1473_g1_i1	388	237.239	0	0
c1473_g1_i2	911	759.752	3.49507	44
c1475_g1_i1	2146	1994.74	1.54298	51
c1476_g1_i1	415	264.058	27.8828	122
c1477_g1_i1	591	439.786	0.960577	7
c1480_g1_i1	552	400.797	0	0
c1481_g1_i1	302	153.045	0.788651	2
c1483_g1_i1	415	264.058	2.28547	10
c1484_g1_i1	966	814.751	29.4804	398
c1485_g1_i1	1033	881.737	1.09511	16
c1486_g1_i1	576	424.79	2.98346	21
c1487_g1_i1	1120	968.737	4.7969	77
c1488_g1_i1	608	456.78	0	0
c1488_g1_i2	730	578.76	4.79662	46
c1489_g1_i1	2628	2476.74	0	0
c1489_g1_i2	2360	2208.74	0	0
c1490_g1_i1	1628	1476.74	23.2332	568.507
c1490_g1_i2	1902	1750.74	1.74053	50.4925
c1491_g1_i1	306	156.89	19.2332	50
c1492_g1_i1	323	173.337	0	0
c1493_g1_i1	552	400.797	13.4011	89
c1494_g1_i1	431	279.979	0	0
c1494_g1_i2	586	434.788	0	0
c1495_g1_i1	469	317.871	7.59425	40
c1496_g1_i1	1228	1076.74	1.96171	35
c1497_g1_i1	1182	1030.74	8.99444	153.62
c1497_g1_i2	1111	959.737	0.401211	6.38042
c1499_g1_i1	612	460.778	8.51328	65
c1500_g1_i1	257	110.732	2.18002	4
c1501_g1_i1	1173	1021.74	0.718468	12.1638
c1501_g1_i2	1144	992.737	3.39435	55.8362
c1502_g1_i1	324	174.308	0.066225	0.191278
c1502_g1_i2	510	358.821	0.976963	5.80872
c1505_g1_i1	401	250.142	1.18801	4.92416
c1505_g1_i2	350	199.717	0.929446	3.07584
c1506_g1_i1	1673	1521.74	3.21234	81
c1507_g1_i1	240	95.408	2.53018	4
c1508_g1_i1	570	418.792	0.333113	2.31161
c1508_g1_i2	654	502.773	0.682799	5.68839
c1509_g1_i1	205	65.534	4.6045	5
c1510_g1_i1	1569	1417.74	142.602	3350
c1511_g1_i1	222	79.695	2.66886	3.52438
c1511_g1_i2	440	288.942	6.36527	30.4756
c1512_g1_i1	306	156.89	2.69265	7
c1513_g1_i1	1672	1520.74	8.13533	205
c1514_g1_i1	216	74.625	4.04355	5
c1515_g1_i1	2823	2671.74	13.9929	619.479
c1515_g1_i2	2849	2697.74	1.95789	87.5212
c1517_g1_i1	718	566.766	2.7685	26
c1517_g1_i2	734	582.76	0	0
c1518_g1_i1	994	842.75	5.4424	76
c1519_g1_i1	731	579.76	0.416378	4
c1519_g1_i2	374	223.377	0	0
c1520_g1_i1	525	373.806	7.74944	48
c1521_g1_i1	1865	1713.74	2.00727	57
c1522_g1_i1	627	475.776	1.39529	11
c1523_g1_i1	1287	1135.74	7.49233	141
c1524_g1_i1	1138	986.737	1.4067	23
c1525_g1_i1	5830	5678.74	436.804	41102
c1527_g1_i1	765	613.759	0	0
c1527_g1_i2	749	597.759	2.0192	20
c1528_g1_i1	237	92.751	2.94748	4.52993
c1528_g1_i2	371	220.411	0.402515	1.47008
c1529_g1_i1	1231	1079.74	91.1615	1631
c1530_g1_i1	736	584.759	1.34166	13
c1531_g1_i1	558	406.796	4.74733	32
c1532_g1_i1	1198	1046.74	6.28441	109
c1533_g1_i1	233	89.219	1.64247	2.42816
c1533_g1_i2	919	767.752	2.32452	29.5718
c1534_g1_i1	354	203.647	0.977103	3.29719
c1534_g1_i2	349	198.735	2.03544	6.70281
c1535_g1_i1	2618	2466.74	2.51994	103
c1536_g1_i1	323	173.337	1.39266	4
c1538_g1_i1	1851	1699.74	5.78737	163
c1539_g1_i1	1208	1056.74	3.76923	66
c1541_g1_i1	269	121.816	0.990839	2
c1542_g1_i1	237	92.751	1.30133	2
c1543_g1_i1	222	79.695	4.54354	6
c1544_g1_i1	400	249.15	4.60224	19
c1545_g1_i1	263	116.247	2.80109	5.3955
c1545_g1_i2	494	342.836	1.33863	7.6045
c1546_g1_i1	1407	1255.74	6.53606	136
c1547_g1_i1	304	154.967	3.1155	8
c1549_g1_i1	219	77.151	2.34669	3
c1550_g1_i1	220	77.994	0	0
c1550_g1_i2	221	78.842	1.53091	2
c1551_g1_i1	222	79.695	3.02903	4
c1553_g1_i1	866	714.753	0.30178	3.57413
c1553_g1_i2	466	314.876	1.80658	9.42587
c1554_g1_i1	282	134.019	1.84754	4.10286
c1554_g1_i2	474	322.864	0.541534	2.89714
c1555_g1_i1	325	175.281	3.09872	9
c1556_g1_i1	372	221.399	2.45325	9
c1559_g1_i1	2496	2332.74	40.2032	1554
c1560_g1_i1	202	63.101	3.82562	4
c1561_g1_i1	351	200.699	1.20279	4
c1562_g1_i1	416	265.053	1.82152	8
c1562_g1_i2	242	97.189	0	0
c1563_g1_i1	1312	1160.74	110.016	2116
c1564_g1_i1	205	65.534	4.6045	5
c1565_g1_i1	474	322.864	0.447077	2.3918
c1565_g1_i2	869	717.753	1.48052	17.6082
c1566_g1_i1	1800	1648.74	5.71017	156
c1567_g1_i1	2216	2064.74	1.2434	42.5402
c1567_g1_i2	1974	1822.74	0.412537	12.4598
c1568_g1_i1	416	265.053	2.2769	10
c1569_g1_i1	538	386.802	4.36862	28
c1571_g1_i1	534	382.804	0.058369	0.370243
c1571_g1_i2	533	381.804	0.731802	4.62976
c1572_g1_i1	605	453.781	3.59081	27
c1574_g1_i1	276	128.37	0	0
c1574_g1_i2	272	124.614	0	0
c1576_g1_i1	1261	1109.74	1.41393	26
c1577_g1_i1	446	294.925	2.2509	11
c1579_g1_i1	334	184.048	2.29532	7
c1580_g1_i1	383	232.278	0.779451	3
c1581_g1_i1	526	374.805	0.644065	4
c1582_g1_i1	890	738.753	2.45074	30
c1583_g1_i1	1293	1141.74	0	0
c1583_g1_i2	1288	1136.74	0.530904	10
c1584_g1_i1	1004	852.737	0.251901	3.55934
c1584_g1_i2	1175	1023.74	1.32289	22.4407
c1585_g1_i1	342	191.869	1.25815	4
c1587_g1_i1	404	253.119	1.66897	7
c1588_g1_i1	1484	1332.74	0.724521	16
c1589_g1_i1	234	90.097	3.34915	5
c1590_g1_i1	590	438.787	4.40121	32
c1591_g1_i1	596	444.785	4.20617	31
c1593_g1_i1	226	83.137	0.725909	1
c1594_g1_i1	299	150.165	11.2529	28
c1595_g1_i1	1294	1142.74	3.32713	63
c1596_g1_i1	619	467.778	3.87041	30
c1597_g1_i1	358	207.58	2.61657	9
c1598_g1_i1	862	710.753	0	0
c1598_g1_i2	1369	1217.74	11.7455	237
c1599_g1_i1	778	626.759	7.99196	83
c1600_g1_i1	1399	1247.74	1.35429	28
c1603_g1_i1	341	190.89	3.28252	10.3828
c1603_g1_i2	318	168.489	2.37017	6.6172
c1605_g1_i1	219	77.151	4.69338	6
c1607_g1_i1	283	134.964	5.36586	12
c1608_g1_i1	358	207.58	0.58146	2
c1609_g1_i1	308	158.815	3.03999	8
c1610_g1_i1	206	66.348	2.72878	3
c1611_g1_i1	1995	1843.74	2.58585	79
c1612_g1_i1	598	446.784	4.72765	35
c1613_g1_i1	764	612.759	1.47733	15
c1614_g1_i1	2042	1890.74	20.1087	630
c1615_g1_i1	313	163.645	7.37569	20
c1618_g1_i1	488	336.846	1.79161	10
c1619_g1_i1	1255	1103.74	0.984198	18
c1620_g1_i1	1306	1154.74	5.59212	107
c1621_g1_i1	751	599.759	1.10686	11
c1622_g1_i1	285	136.853	2.64589	6
c1623_g1_i1	2283	2131.74	0.566203	20
c1624_g1_i1	794	642.758	0.563351	6
c1625_g1_i1	922	770.751	1.7226	22
c1626_g1_i1	214	72.943	3.30942	4
c1627_g1_i1	2308	2156.74	0.951387	34
c1628_g1_i1	664	512.772	3.4131	29
c1629_g1_i1	525	373.806	3.87472	24
c1630_g1_i1	201	62.298	4.84366	5
c1631_g1_i1	210	69.609	0.997117	1.1501
c1631_g1_i2	1989	1837.74	3.47602	105.85
c1632_g1_i1	555	403.797	0.448367	3
c1633_g1_i1	213	72.104	4.18492	5
c1634_g1_i1	574	422.791	8.84996	62
c1635_g1_i1	678	526.771	6.18654	54
c1638_g1_i1	212	71.267	6.77451	8
c1639_g1_i1	814	662.757	0	0
c1640_g1_i1	292	143.484	1.68241	4
c1641_g1_i1	249	103.467	9.33242	16
c1642_g1_i1	229	85.736	3.51949	5
c1643_g1_i1	837	685.755	0.792043	9
c1644_g1_i1	287	138.745	4.3497	10
c1645_g1_i1	990	838.75	2.01466	28
c1646_g1_i1	528	376.805	0.960971	6
c1647_g1_i1	230	86.603	0.696852	1
c1647_g1_i2	308	158.815	0.759998	2
c1648_g1_i1	1477	1325.74	35.1883	773
c1649_g1_i1	1167	1015.74	8.02099	135
c1650_g1_i1	203	63.908	0	0
c1650_g1_i2	229	85.736	6.33508	9
c1651_g1_i1	1657	1505.74	9.93904	247.981
c1651_g1_i2	1684	1532.74	1.26073	32.0193
c1652_g1_i1	245	99.869	2.41715	4
c1653_g1_i1	286	137.799	17.5183	40
c1654_g1_i1	502	350.828	0	0
c1655_g1_i1	896	744.753	5.99646	74
c1656_g1_i1	871	719.753	0.310887	3.70774
c1656_g1_i2	772	620.759	0.41729	4.29226
c1658_g1_i1	1262	1110.74	154.578	2845
c1660_g1_i1	328	178.199	0	0
c1660_g1_i2	328	178.199	0	0
c1661_g1_i1	2321	2169.74	1.83574	66
c1662_g1_i1	611	459.779	2.23139	17
c1662_g1_i2	365	214.482	0	0
c1663_g1_i1	1891	1739.74	0.138756	4
c1666_g1_i1	1867	1715.74	8.89909	253
c1667_g1_i1	238	93.636	0	0
c1668_g1_i1	291	142.536	0	0
c1669_g1_i1	356	205.612	3.22865	11
c1672_g1_i1	1567	1403.74	40.4987	942
c1673_g1_i1	2357	2205.74	1.20386	44
c1674_g1_i1	838	686.755	2.6363	30
c1675_g1_i1	885	733.753	14.6402	178
c1676_g1_i1	1531	1379.74	1.23016	28.1245
c1676_g1_i2	1375	1223.74	1.27608	25.8755
c1677_g1_i1	818	666.756	0.633588	7
c1677_g1_i2	253	107.08	1.12719	2
c1678_g1_i1	229	85.736	4.92729	7
c1679_g1_i1	365	214.482	0.281374	1
c1679_g1_i2	306	156.89	0	0
c1680_g1_i1	266	119.026	2.53515	5
c1681_g1_i1	307	157.852	0.382319	1
c1681_g1_i2	352	201.681	0	0
c1682_g1_i1	315	165.582	4.37364	12
c1683_g1_i1	279	131.191	16.1005	35
c1683_g2_i1	215	73.784	13.0869	16
c1684_g1_i1	255	108.904	4.02884	7.27024
c1684_g1_i2	320	170.429	5.92411	16.7298
c1685_g1_i1	1322	1170.74	0.515485	10
c1686_g1_i1	273	125.551	3.36476	7
c1688_g1_i1	440	288.942	0.417729	2
c1689_g1_i1	227	84.003	5.02896	7
c1690_g1_i1	423	272.018	1.33116	6
c1691_g1_i1	267	119.955	2.01242	4
c1692_g1_i1	688	536.77	1.49795	13.3233
c1692_g1_i2	745	593.759	0.678623	6.67673
c1693_g1_i1	3171	3019.74	0.094243	4.71566
c1693_g1_i2	3086	2934.74	0.108667	5.28434
c1694_g1_i1	331	181.12	2.99883	9
c1694_g1_i2	227	84.003	1.43685	2
c1696_g1_i1	1401	1238.74	6.62749	136.036
c1696_g1_i2	1037	874.737	2.48124	35.9643
c1698_g1_i1	977	825.75	7.37524	100.914
c1698_g1_i2	558	406.796	3.72168	25.0865
c1699_g1_i1	1436	1284.74	1.12739	24
c1699_g1_i2	764	612.759	0	0
c1700_g1_i1	263	116.247	4.15322	8
c1701_g1_i1	218	76.309	1.58173	2
c1703_g1_i1	247	101.666	3.56165	6
c1704_g1_i1	266	119.026	3.54921	7
c1705_g1_i1	212	71.267	6.77451	8
c1706_g1_i1	212	71.267	0	0
c1706_g1_i2	358	207.58	0.58146	2
c1707_g1_i1	475	323.863	0.019914	0.106867
c1707_g1_i2	891	739.753	0.725511	8.89313
c1708_g1_i1	508	356.823	0.676524	4
c1710_g1_i1	347	196.771	5.82732	19
c1713_g1_i1	296	147.293	6.96535	17
c1714_g1_i1	300	151.125	1.99668	5
c1714_g1_i2	214	72.943	4.13677	5
c1715_g1_i1	1224	1072.74	0.716627	12.7383
c1715_g1_i2	1237	1085.74	0.681557	12.2617
c1716_g1_i1	528	376.805	0.480486	3
c1718_g1_i1	523	371.808	12.3359	76
c1719_g1_i1	661	509.772	9.70763	82
c1720_g1_i1	1316	1164.74	15.0576	290.607
c1720_g1_i2	2040	1888.74	1.83383	57.3926
c1721_g1_i1	938	786.751	0.997199	13
c1722_g1_i1	310	160.746	1.50174	4
c1722_g2_i1	283	134.964	2.68293	6
c1724_g1_i1	394	243.193	3.22603	13
c1725_g1_i1	246	100.766	4.79129	8
c1726_g1_i1	509	357.822	2.02391	12
c1727_g1_i1	347	196.771	0.651255	2.12342
c1727_g1_i2	252	106.172	4.47718	7.87658
c1728_g1_i1	403	252.126	1.91491	8
c1729_g1_i1	481	329.856	0	0
c1729_g1_i2	291	142.536	0	0
c1730_g1_i1	351	200.699	4.81118	16
c1732_g1_i1	232	88.345	2.73247	4
c1732_g1_i2	204	64.72	0	0
c1733_g1_i1	714	562.767	0.766419	7.14693
c1733_g1_i2	695	543.769	0.871567	7.85307
c1735_g1_i1	317	167.52	0.360255	1
c1736_g1_i1	749	597.759	7.37008	73
c1737_g1_i1	374	223.377	4.59289	17
c1738_g1_i1	785	633.758	3.42811	36
c1739_g1_i1	739	587.759	0.75864	7.38856
c1739_g1_i2	623	471.776	0.334056	2.61144
c1743_g1_i1	382	231.287	2.34837	9
c1744_g1_i1	447	295.922	4.89452	24
c1745_g1_i1	432	280.975	1.95181	9.08718
c1745_g1_i2	311	161.712	1.83343	4.91282
c1746_g1_i1	373	222.388	4.88469	18
c1747_g1_i1	906	754.753	1.67915	21
c1748_g1_i1	530	378.804	4.62018	29
c1749_g1_i1	389	238.231	2.98809	11.7955
c1749_g1_i2	676	524.771	1.28854	11.2045
c1752_g1_i1	325	175.281	1.72151	5
[truncated: 112,234 more rows]

## Sheet: Kidney
Name	Length	EffectiveLength	TPM	NumReads
c0_g1_i1	235	84.2	0	0
c0_g1_i2	228	78.331	1.11066	1
c3_g1_i1	245	92.807	5.62449	6
c4_g1_i1	1886	1726.41	1.64772	32.6974
c4_g1_i2	1017	857.406	1.45125	14.3026
c5_g1_i1	382	222.855	0.780767	2
c6_g1_i1	527	367.428	2.131	9
c7_g1_i1	578	418.411	3.53476	17
c8_g1_i1	674	514.408	2.02949	12
c9_g1_i1	1336	1176.41	1.81579	24.5532
c9_g1_i2	1999	1839.41	3.42654	72.4468
c10_g1_i1	377	217.91	3.19394	8
c11_g1_i1	524	364.429	2.11996	8.88028
c11_g1_i2	458	298.486	2.6581	9.11972
c12_g1_i1	709	549.406	3.95877	25
c13_g1_i1	749	589.406	0.295209	2
c14_g1_i1	735	575.406	0.151196	1
c15_g1_i1	887	727.406	34.8041	291
c16_g1_i1	348	189.364	5.32949	11.6003
c16_g1_i2	234	83.344	3.5488	3.39972
c17_g1_i1	215	67.726	1.28457	1
c18_g1_i1	573	413.413	3.57749	17
c20_g1_i1	859	699.406	1.84406	14.8249
c20_g1_i2	964	804.406	2.182	20.1751
c21_g1_i1	1090	930.406	3.45974	37
c22_g1_i1	326	167.965	0.517958	1
c23_g1_i1	253	99.788	0.871839	1
c24_g1_i1	431	271.557	1.60185	5
c25_g1_i1	775	615.406	4.09968	29
c26_g1_i1	477	317.458	4.11073	15
c27_g1_i1	300	143.059	0	0
c27_g1_i2	359	200.149	1.30401	3
c28_g1_i1	949	789.406	3.74708	34
c29_g1_i1	624	464.408	0.561999	3
c30_g1_i1	351	192.306	1.35719	3
c31_g1_i1	1634	1474.41	0.295031	5
c32_g1_i1	913	753.406	4.50349	39
c33_g1_i1	882	722.406	8.1892	68
c34_g1_i1	588	428.41	5.483	27
c36_g1_i1	894	734.406	1.65846	14
c37_g1_i1	1202	1042.41	21.5395	258.082
c37_g1_i2	1082	922.406	8.10359	85.9182
c38_g1_i1	1524	1364.41	3.31569	52
c39_g1_i1	1345	1185.41	1.46784	20
c40_g1_i1	724	564.406	0.944769	6.1292
c40_g1_i2	658	498.408	2.94486	16.8708
c41_g1_i1	701	541.406	3.3745	21
c42_g1_i1	252	98.905	0	0
c42_g2_i1	332	173.775	0	0
c43_g1_i1	544	384.421	6.33672	28
c44_g1_i1	673	513.408	3.9253	23.1644
c44_g1_i2	729	569.406	26.4074	172.836
c45_g1_i1	593	433.41	1.51493	7.54706
c45_g1_i2	493	333.444	1.42273	5.45294
c46_g1_i1	557	397.418	1.31346	6
c47_g1_i1	553	393.419	2.15214	9.73221
c47_g1_i2	344	185.454	5.28588	11.2678
c49_g1_i1	517	357.432	0	0
c50_g1_i1	340	181.548	2.39603	5
c51_g1_i1	430	270.562	4.18014	13
c52_g1_i1	279	123.377	14.8081	21
c53_g1_i1	352	193.287	2.25051	5
c53_g2_i1	221	72.563	5.99468	5
c54_g1_i1	480	320.455	0.271485	1
c56_g1_i1	275	119.682	1.45384	2
c57_g1_i1	399	239.719	1.86945	5.15113
c57_g1_i2	255	101.565	0.727131	0.848875
c58_g1_i1	262	107.837	0.806763	1
c58_g2_i1	277	121.528	4.29526	6
c59_g1_i1	1296	1136.41	41.2638	539
c60_g1_i1	1270	1110.41	0.303244	3.87044
c60_g1_i2	1166	1006.41	4.07413	47.1296
c61_g1_i1	367	208.033	1.67279	4
c62_g1_i1	238	86.772	4.01047	4
c64_g1_i1	289	132.703	1.31118	2
c64_g2_i1	336	177.651	0	0
c65_g1_i1	290	133.64	4.55698	7
c66_g1_i1	358	199.167	2.62089	6
c67_g1_i1	581	421.41	4.33539	21
c69_g1_i1	552	392.419	6.42927	29
c70_g1_i1	345	186.429	0	0
c70_g1_i2	431	271.557	2.88334	9
c71_g1_i1	715	555.406	0.31328	2
c72_g1_i1	263	108.741	5.60039	7
c73_g1_i1	364	205.073	1.2727	3
c73_g2_i1	243	91.072	1.91055	2
c74_g1_i1	595	435.41	3.39676	17
c76_g1_i1	601	441.41	0.743345	3.77154
c76_g1_i2	553	393.419	0.935065	4.22846
c77_g1_i1	220	71.754	2.42493	2
c78_g1_i1	571	411.414	0.63439	3
c79_g1_i1	416	256.619	3.3902	10
c80_g1_i1	384	224.833	3.09559	8
c81_g1_i1	490	330.446	2.10622	8
c83_g1_i1	1388	1228.41	4.6743	66
c84_g1_i1	229	79.159	3.29711	3
c84_g1_i2	206	60.664	0	0
c85_g1_i1	549	389.42	4.69153	21
c86_g1_i1	856	680.406	0	0
c86_g1_i2	953	777.406	0.111909	1
c87_g1_i1	797	637.406	2.59329	19
c88_g1_i1	731	571.406	0	0
c89_g1_i1	965	805.406	0.860209	7.96351
c89_g1_i2	1129	969.406	4.13153	46.0365
c90_g1_i1	329	170.867	6.10995	12
c91_g1_i1	316	158.319	2.19806	4
c92_g1_i1	789	629.406	6.3583	46
c93_g1_i1	407	247.668	5.62036	16
c94_g1_i1	551	391.42	1.55586	7
c95_g1_i1	406	246.673	0	0
c95_g2_i1	339	180.572	0	0
c96_g1_i1	291	134.575	8.40413	13
c97_g1_i1	966	806.406	9.27809	86
c98_g1_i1	1376	1216.41	12.3017	172
c99_g1_i1	1620	1460.41	2.26373	38
c100_g1_i1	3158	2998.41	34.859	1201.41
c100_g1_i2	3244	3084.41	3.82449	135.591
c101_g1_i1	259	105.135	0.827499	1
c102_g1_i1	3906	3746.41	4.71858	203.194
c102_g1_i2	888	728.406	1.29059	10.8056
c103_g1_i1	398	238.726	1.60387	4.40103
c103_g1_i2	252	98.905	2.28612	2.59897
c104_g1_i1	483	323.453	0.26897	1
c105_g1_i1	1992	1832.41	0.379824	8
c106_g1_i1	2001	1841.41	4.34663	92
c107_g1_i1	480	320.455	0.814456	3
c108_g1_i1	1441	1281.41	1.56155	23
c108_g1_i2	585	425.41	0	0
c109_g1_i1	1402	1242.41	1.96069	28
c110_g1_i1	530	370.426	3.28807	14
c110_g2_i1	326	167.965	1.55387	3
c111_g1_i1	1125	965.406	14.9593	166
c111_g2_i1	1145	985.406	8.03416	91
c112_g1_i1	1825	1665.41	1.30962	25.0698
c112_g1_i2	3204	3044.41	3.91301	136.93
c113_g1_i1	750	590.406	1.47354	10
c114_g1_i1	903	743.406	0	0
c115_g1_i1	1840	1680.41	4.40067	85
c116_g1_i1	1532	1372.41	5.89542	93
c117_g1_i1	471	311.464	1.26366	4.52403
c117_g1_i2	423	263.589	1.14726	3.47597
c118_g1_i1	466	306.47	0	0
c118_g1_i2	400	240.712	0	0
c119_g1_i1	1861	1701.41	4.19295	82
c120_g1_i1	1641	1467.41	0.355341	5.99352
c120_g1_i2	1620	1446.41	5.05285	84.0065
c121_g1_i1	451	291.5	0.656179	2.1986
c121_g1_i2	375	215.934	1.53157	3.8014
c122_g1_i1	1754	1594.41	2.10867	38.645
c122_g1_i2	1577	1417.41	1.55627	25.355
c123_g1_i1	882	722.406	69.1265	574
c124_g1_i1	339	180.572	1.92719	4
c125_g1_i1	361	202.117	0	0
c125_g1_i2	385	225.823	1.54101	4
c126_g1_i1	2818	2658.41	18.1629	555
c127_g1_i1	672	512.408	2.15951	12.7191
c127_g1_i2	291	134.575	0.828058	1.28089
c128_g1_i1	2694	2534.41	672.469	19590
c129_g1_i1	1937	1777.41	1.06424	21.7427
c129_g1_i2	2114	1954.41	0.412081	9.25728
c130_g1_i1	1757	1597.41	0.754805	13.8591
c130_g1_i2	3538	3378.41	21.2744	826.141
c131_g1_i1	607	447.409	1.55561	8
c132_g1_i1	4107	3947.41	27.7127	1257.41
c132_g1_i2	3049	2889.41	3.20939	106.59
c133_g1_i1	1639	1479.41	200.648	3412
c134_g1_i1	766	606.406	12.1946	85
c135_g1_i1	2029	1869.41	16.3815	352
c136_g1_i1	3651	3491.41	12.9823	521
c137_g1_i1	1935	1775.41	2.25411	46
c138_g1_i1	2398	2238.41	2.42046	62.2762
c138_g1_i2	1193	1033.41	1.15536	13.7238
c139_g1_i1	321	163.136	1.87282	3.51181
c139_g1_i2	2641	2481.41	3.10243	88.4882
c140_g1_i1	1666	1506.41	0.39865	6.90271
c140_g1_i2	1750	1590.41	2.30282	42.0973
c141_g1_i1	424	264.585	184.135	560
c142_g1_i1	3897	3737.41	31.0527	1334
c143_g1_i1	2610	2450.41	10.6897	301.085
c143_g1_i2	2036	1876.41	26.0067	560.915
c144_g1_i1	1444	1284.41	4.6737	69
c145_g1_i1	1003	843.406	7.5301	73
c146_g1_i1	923	763.406	1.36754	12
c147_g1_i1	555	395.418	1.57513	7.15911
c147_g1_i2	452	292.498	1.14241	3.84089
c148_g1_i1	769	609.406	40.2755	282.12
c148_g1_i2	625	465.408	89.5172	478.88
c149_g1_i1	994	834.406	2.09641	20.1067
c149_g1_i2	2186	2026.41	22.5351	524.893
c150_g1_i1	1819	1659.41	5.03307	96
c150_g1_i2	639	479.408	0	0
c151_g1_i1	762	602.406	5.48792	38
c152_g1_i1	512	352.433	0.98741	4
c153_g1_i1	1300	1140.41	1.77341	23.2463
c153_g1_i2	793	633.406	1.06498	7.75371
c154_g1_i1	373	213.958	0.886787	2.18089
c154_g1_i2	761	601.406	4.02429	27.8191
c155_g1_i1	635	475.408	0.988524	5.40182
c155_g1_i2	714	554.406	2.60463	16.5982
c156_g1_i1	3503	3343.41	7.02569	270
c157_g1_i1	489	329.447	53.8715	204
c158_g1_i1	508	348.434	4.24465	17
c159_g1_i1	303	145.904	8.30087	13.9212
c159_g1_i2	1567	1407.41	2.35385	38.0788
c160_g1_i1	351	192.306	1.80959	4
c161_g1_i1	2384	2224.41	3.71556	95
c162_g1_i1	1129	969.406	14.4489	161
c163_g1_i1	431	271.557	28.78	89.8336
c163_g1_i2	694	534.406	53.5868	329.166
c164_g1_i1	257	103.347	3.36727	4
c165_g1_i1	416	256.619	0.33902	1
c166_g1_i1	493	333.444	3.91366	15
c167_g1_i1	674	514.408	3.02428	17.882
c167_g1_i2	529	369.427	1.2958	5.5024
c167_g1_i3	528	368.428	4.8681	20.6156
c168_g1_i1	3151	2977.41	126.025	4313
c169_g1_i1	1483	1323.41	5.71927	87
c170_g1_i1	967	807.406	6.68057	62
c171_g1_i1	2143	1983.41	29.3008	668
c172_g1_i1	2254	2094.41	6.85389	165
c173_g1_i1	396	236.739	0	0
c173_g1_i2	861	701.406	3.72105	30
c174_g1_i1	1239	1079.41	5.96432	74
c174_g2_i1	438	278.535	13.7432	44
c175_g1_i1	1762	1602.41	1.01277	18.6538
c175_g1_i2	1983	1823.41	2.87926	60.3462
c176_g1_i1	1481	1321.41	6.7155	102
c177_g1_i1	233	82.495	0	0
c178_g1_i1	786	626.406	2.052	14.7748
c178_g1_i2	831	671.406	0.677073	5.22525
c179_g1_i1	1132	972.406	6.36552	71.1487
c179_g1_i2	1039	879.406	0.776719	7.85125
c180_g1_i1	783	623.406	0	0
c180_g1_i2	1816	1656.41	7.66832	146
c181_g1_i1	615	455.409	3.36011	17.589
c181_g1_i2	572	412.414	0.719558	3.41102
c182_g1_i1	2173	2013.41	3.28395	76
c183_g1_i1	1831	1671.41	3.7477	72
c184_g1_i1	383	223.844	1.55464	4
c185_g1_i1	1137	977.406	1.7802	20
c186_g1_i1	421	261.596	6.31883	19
c187_g1_i1	1101	941.406	3.23449	35
c188_g1_i1	1821	1661.41	4.34627	83
c189_g1_i1	650	490.408	2.66102	15
c190_g1_i1	1486	1326.41	34.0412	519
c191_g1_i1	926	766.406	11.238	99
c192_g1_i1	2589	2429.41	20.0182	559
c193_g1_i1	2084	1924.41	108.862	2408.01
c194_g1_i1	406	246.673	1.05807	3
c195_g1_i1	396	236.739	1.46996	4
c196_g1_i1	977	817.406	6.27954	59
c199_g1_i1	268	113.279	9.21606	12
c199_g2_i1	3903	3743.41	33.0714	1423
c200_g1_i1	251	98.028	2.66246	3
c201_g1_i1	575	415.412	0	0
c201_g1_i2	1040	880.406	2.07516	21
c202_g1_i1	2152	1992.41	56.1099	1285
c203_g1_i1	745	585.406	0	0
c204_g1_i1	2760	2600.41	13.7169	410
c205_g1_i1	2889	2729.41	24.8623	780
c206_g1_i1	911	751.406	0.926252	8
c207_g1_i1	681	521.406	7.34159	44
c208_g1_i1	224	75.02	2.31936	2
c208_g2_i1	271	116.016	1.49977	2
c209_g1_i1	1280	1120.41	10.3274	133
c210_g1_i1	709	549.406	1.26681	8
c211_g1_i1	217	69.337	2.50944	2
c212_g1_i1	987	827.406	10.725	102
c213_g1_i1	561	401.417	2.60076	12
c213_g2_i1	2124	1964.41	160.189	3617
c214_g1_i1	1673	1513.41	7.77162	135.193
c214_g1_i2	1197	1037.41	0.654743	7.80739
c215_g1_i1	591	431.41	47.223	234.169
c215_g1_i2	739	579.406	1.77641	11.8308
c216_g1_i1	1591	1420.41	12.5561	205
c217_g1_i1	759	585.406	163.92	1103
c218_g1_i1	2182	2022.41	331.278	7701
c219_g1_i1	727	567.406	11.8062	77
c219_g2_i1	1141	981.406	88.3814	997
c220_g1_i1	534	374.423	2.32355	10
c220_g1_i2	246	93.678	0	0
c221_g1_i1	449	289.503	2.40409	8
c222_g1_i1	1170	1010.41	4.90787	57
c223_g1_i1	3188	3028.41	16.0013	557
c224_g1_i1	2519	2359.41	122.676	3326.96
c225_g1_i1	2869	2709.41	7.35319	229
c226_g1_i1	757	597.406	1.45628	10
c226_g1_i2	212	65.332	0	0
c227_g1_i1	831	671.406	0.777463	6
c228_g1_i1	650	490.408	7.45086	42
c229_g1_i1	2972	2812.41	308.999	9988.98
c230_g1_i1	1024	864.406	3.01938	30
c231_g1_i1	798	619.406	19651.1	139910
c232_g1_i1	372	212.971	0.408502	1
c232_g1_i2	289	132.703	1.31118	2
c233_g1_i1	1026	866.406	0	0
c234_g1_i1	1637	1477.41	4.2987	73
c235_g1_i1	1793	1633.41	2.50004	46.9383
c235_g1_i2	4278	4118.41	5.32466	252.062
c236_g1_i1	236	85.057	2.04567	2
c237_g1_i1	1296	1136.41	7.04318	92
c238_g1_i1	535	375.423	3.27047	14.1129
c238_g1_i2	639	479.408	0.705396	3.88709
c239_g1_i1	620	460.408	1160.22	6140
c240_g1_i1	654	494.408	0.87983	5
c242_g1_i1	1176	1016.41	3.68057	43
c243_g1_i1	2262	2102.41	47.8361	1156
c244_g1_i1	1247	1087.41	13.681	171
c245_g1_i1	326	167.965	0	0
c246_g1_i1	1611	1451.41	1.31441	21.9283
c246_g1_i2	2238	2078.41	2.17964	52.0717
c247_g1_i1	2083	1923.41	96.5697	2135
c248_g1_i1	1070	910.406	3.44018	36
c249_g1_i1	1754	1594.41	0	0
c249_g2_i1	886	726.406	0	0
c250_g1_i1	905	745.406	4.08497	35
c251_g1_i1	534	374.423	2.09119	9
c252_g1_i1	887	727.406	2.63124	22
c253_g1_i1	393	233.758	0.926249	2.48875
c253_g1_i2	357	198.185	2.8583	6.51125
c254_g1_i1	1901	1741.41	4.1466	83
c255_g1_i1	1519	1359.41	9.53567	149
c256_g1_i1	2001	1841.41	52.8682	1119
c257_g1_i1	1033	873.406	6.17575	62
c258_g1_i1	1679	1519.41	2.23308	39
c259_g1_i1	1285	1125.41	3.24679	42
c260_g1_i1	1571	1411.41	0.06164	1
c261_g1_i1	843	683.406	2.92794	23
c261_g1_i2	741	581.406	0	0
c262_g1_i1	841	681.406	1.27676	10
c263_g1_i1	287	130.828	0.664986	1
c264_g1_i1	313	155.445	1.11935	2
c265_g1_i1	904	744.406	7.01222	60
c266_g1_i1	753	593.406	49.8621	340.101
c266_g1_i2	718	558.406	9.17633	58.8986
c267_g1_i1	1037	877.406	1.58648	16
c268_g1_i1	338	179.597	2.42206	5
c269_g1_i1	1468	1308.41	73.474	1105
c270_g1_i1	259	105.135	0.827499	1
c271_g1_i1	285	128.957	1.34927	2
c272_g1_i1	2813	2653.41	2.71885	82.9229
c272_g1_i2	2855	2695.41	1.48722	46.0771
c273_g1_i1	1933	1773.41	5.49445	112
c274_g1_i1	1392	1216.41	20.5266	287
c275_g1_i1	618	458.409	2.4672	13
c276_g1_i1	1173	1013.41	12.6197	147
c277_g1_i1	791	631.406	3.9958	29
c278_g1_i1	1075	915.406	5.03705	53
c279_g1_i1	606	446.409	0.917585	4.70831
c279_g1_i2	618	458.409	0.814498	4.29169
c280_g1_i1	317	159.28	2.73101	5
c280_g2_i1	1740	1580.41	8.25728	150
c281_g1_i1	611	451.409	0.578183	3
c282_g1_i1	234	83.344	1.04385	1
c283_g1_i1	339	180.572	0.963593	2
c284_g1_i1	316	158.319	0	0
c285_g1_i1	3463	3303.41	41.2161	1565
c286_g1_i1	1618	1458.41	2.50545	42
c287_g1_i1	1900	1740.41	17.4275	348.634
c287_g1_i2	1716	1556.41	2.8153	50.3656
c288_g1_i1	463	303.476	1.43338	5
c289_g1_i1	2394	2234.41	114.745	2947
c291_g1_i1	550	390.42	3.11968	14
c292_g1_i1	888	728.406	3.46368	29
c293_g1_i1	761	601.406	2.31455	16
c293_g1_i2	448	288.504	0	0
c294_g1_i1	365	206.059	2.95543	7
c295_g1_i1	298	141.168	7.39537	12
c296_g1_i1	871	711.406	1.83437	15
c298_g1_i1	500	340.438	1.15973	4.53819
c298_g1_i2	594	434.41	2.49572	12.4618
c299_g1_i1	678	518.407	0	0
c299_g1_i2	541	381.422	0.228091	1
c300_g1_i1	830	670.406	1.68702	13
c301_g1_i1	3219	3059.41	23.6023	830
c303_g1_i1	1137	977.406	6.58675	74
c304_g1_i1	264	109.647	2.38033	3
c305_g1_i1	666	506.408	1.0385	6.04496
c305_g1_i2	975	815.406	2.55586	23.955
c307_g1_i1	2059	1899.41	20.3824	445
c308_g1_i1	4208	4048.41	53.8746	2507
c309_g1_i1	662	502.408	0.30803	1.77883
c309_g1_i2	843	683.406	2.06499	16.2212
c310_g1_i1	221	72.563	4.66256	3.88891
c310_g1_i2	248	95.424	2.8364	3.11109
c311_g1_i1	2955	2795.41	19.2957	620
c312_g1_i1	651	491.408	1.92464	10.8712
c312_g1_i2	323	165.064	2.17613	4.12879
c314_g1_i1	1333	1173.41	0.815565	11
c315_g1_i1	1087	927.406	2.90808	31
c316_g1_i1	939	779.406	7.14382	64
c318_g1_i1	1009	849.406	7.68175	75
c319_g1_i1	1234	1074.41	3.23896	40
c320_g1_i1	2452	2292.41	5.46494	144
c322_g1_i1	1067	907.406	2.20516	23
c323_g1_i1	1056	896.406	4.07623	42
c324_g1_i1	1569	1409.41	1.24177	20.117
c324_g1_i2	1616	1456.41	1.48639	24.883
c325_g1_i1	966	806.406	0.539424	5
c326_g1_i1	854	694.406	2.75628	22
c327_g1_i1	464	304.474	2.28588	8
c328_g1_i1	693	517.407	111.046	660.419
c328_g1_i2	600	424.41	8.11352	39.5805
c329_g1_i1	1193	1033.41	10.0182	119
c330_g1_i1	206	60.664	0	0
c330_g1_i2	397	237.732	0	0
c331_g1_i1	1800	1640.41	4.34887	82
c332_g1_i1	2390	2230.41	4.6896	120.228
c333_g1_i1	1201	1041.41	2.84036	34
c334_g1_i1	397	237.732	0	0
c335_g1_i1	1862	1702.41	4.85484	95
c336_g1_i1	1098	938.406	6.11882	66
c337_g1_i1	777	617.406	65.1006	462
c338_g1_i1	457	297.488	4.67913	16
c339_g1_i1	2953	2793.41	4.98311	160
c340_g1_i1	338	179.597	2.42206	5
c341_g1_i1	2271	2111.41	8.69411	211
c342_g1_i1	285	128.957	2.0239	3
c343_g1_i1	267	112.368	0.77423	1
c344_g1_i1	1068	908.406	4.3097	45
c345_g1_i1	356	197.204	3.52929	8
c346_g1_i1	262	107.837	0	0
c347_g1_i1	2404	2244.41	4.03131	104
c348_g1_i1	1058	898.406	2.42093	25
c349_g1_i1	212	65.332	1.33164	1
c349_g1_i2	219	70.948	0	0
c350_g1_i1	229	79.159	3.29711	3
c351_g1_i1	2189	2029.41	44.2839	1033
c352_g1_i1	4567	4407.41	24.3977	1236
c353_g1_i1	270	115.104	1.51165	2
c353_g1_i2	208	62.21	0	0
c354_g1_i1	319	161.207	0	0
c356_g1_i1	348	189.364	3.67542	8
c357_g1_i1	516	356.432	2.68491	11
c358_g1_i1	512	352.433	9.13354	37
c359_g1_i1	210	63.764	1.3644	1
c359_g2_i1	213	66.125	3.94701	3
c360_g1_i1	313	155.445	0.559676	1
c361_g1_i1	339	180.572	0	0
c362_g1_i1	846	686.406	1.14071	9
c363_g1_i1	422	262.592	0.92851	2.80256
c363_g1_i2	737	577.406	1.3858	9.19744
c364_g1_i1	305	147.806	2.94301	5
c366_g1_i1	1191	1031.41	12.062	143
c367_g1_i1	300	143.059	0	0
c370_g1_i1	433	273.549	1.59019	5
c371_g1_i1	913	753.406	1.15474	10
c371_g1_i2	473	313.461	0	0
c372_g1_i1	298	141.168	0	0
c372_g1_i2	522	362.431	0	0
c373_g1_i1	639	479.408	1.10258	6.07578
c373_g1_i2	698	538.406	1.7652	10.9242
c374_g1_i1	374	214.946	6.47596	16
c375_g1_i1	201	56.83	6.12342	4
c375_g1_i2	318	160.242	1.08584	2
c376_g1_i1	1372	1212.41	5.52531	77
c377_g1_i1	304	146.854	2.96209	5
c378_g1_i1	331	172.804	1.51036	3
c379_g1_i1	460	300.481	4.05345	14
c380_g1_i1	292	135.51	1.28402	2
c380_g1_i2	295	138.328	0.628931	1
c381_g1_i1	653	493.408	61.184	347
c382_g1_i1	409	249.658	0	0
c382_g1_i2	735	575.406	3.4775	23
c383_g1_i1	395	235.745	3.69038	10
c384_g1_i1	1195	1035.41	2.77279	33
c385_g1_i1	941	781.406	8.01622	72
c386_g1_i1	1572	1412.41	444.496	7216.29
c386_g1_i2	1537	1377.41	50.8901	805.715
c387_g1_i1	760	600.406	1.7388	12
c388_g1_i1	393	233.758	2.9774	8
c391_g1_i1	3211	3051.41	10.2268	358.697
c391_g1_i2	2292	2132.41	6.17294	151.303
c392_g1_i1	684	524.406	283.749	1710.36
c392_g1_i2	585	425.41	91.7488	448.636
c394_g1_i1	1391	1231.41	1.8369	26
c395_g1_i1	267	112.368	11.6134	15
c396_g1_i1	304	146.854	0.592417	1
c397_g1_i1	382	222.855	0	0
c397_g1_i2	890	730.406	3.4542	29
c399_g1_i1	781	621.406	4.2001	30
c400_g1_i1	352	193.287	0	0
c400_g1_i2	350	191.324	4.09248	9
c401_g1_i1	694	534.406	2.44193	15
c402_g1_i1	206	60.664	0	0
c403_g1_i1	379	219.887	2.76957	7
c403_g2_i1	551	391.42	3.11171	14
c404_g1_i1	257	103.347	3.36727	4
c405_g1_i1	739	579.406	7.59146	50.5586
c405_g1_i2	924	764.406	3.57843	31.4414
c406_g1_i1	204	59.117	5.8866	4
c407_g1_i1	202	57.586	1.51077	1
c407_g2_i1	261	106.935	0	0
c408_g1_i1	352	193.287	2.13916	4.7526
c408_g1_i2	459	299.484	1.52435	5.2474
c409_g1_i1	386	226.813	5.36999	14
c411_g1_i1	281	125.235	0	0
c412_g1_i1	258	104.239	1.04909	1.25699
c412_g1_i2	345	186.429	3.14669	6.74301
c413_g1_i1	265	110.554	3.93468	5
c414_g1_i1	6864	6704.41	127.493	9825
c415_g1_i1	405	245.678	3.18706	9
c416_g1_i1	414	254.629	1.70835	5
c417_g1_i1	760	600.406	1.38002	9.52396
c417_g1_i2	2147	1987.41	8.81964	201.476
c418_g1_i1	2489	2319.41	4.42608	118
c420_g1_i1	604	444.409	0.783053	4
c421_g1_i1	339	180.572	4.33617	9
c422_g1_i1	720	560.406	0.931456	6
c423_g1_i1	340	181.548	0	0
c424_g1_i1	231	80.822	0	0
c424_g1_i2	445	285.512	0.304712	1
c426_g1_i1	1618	1458.41	4.11609	69
c427_g1_i1	755	595.406	0.727177	4.97668
c427_g1_i2	619	459.408	0.761903	4.02332
c428_g1_i1	658	498.408	6.8076	39
c429_g1_i1	3715	3555.41	1.65527	67.6462
c429_g1_i2	3516	3356.41	2.57528	99.3538
c430_g1_i1	367	208.033	0.418199	1
c431_g1_i1	1701	1525.41	344.766	6045
c433_g1_i1	2247	2087.41	3.71333	89.0956
c433_g1_i2	2599	2439.41	7.77134	217.904
c434_g1_i1	250	97.16	0	0
c434_g1_i2	205	59.89	0	0
c435_g1_i1	2221	2061.41	0.253222	6
c436_g1_i1	330	171.834	1.01259	2
c437_g1_i1	519	359.432	0.507075	2.09495
c437_g1_i2	555	395.418	0.419144	1.90505
c438_g1_i1	284	128.026	0.679544	1
c439_g1_i1	584	404.416	2335.15	10855
c440_g1_i1	207	61.437	8.49641	6
c441_g1_i1	283	127.095	1.36904	2
c441_g1_i2	952	792.406	2.96435	27
c442_g1_i1	207	61.437	2.83214	2
c443_g1_i1	1017	857.406	1.92789	19
c444_g1_i1	285	128.957	2.69854	4
c444_g1_i2	285	128.957	3.37317	5
c445_g1_i1	418	258.609	4.43401	13.1803
c446_g1_i1	211	64.546	0	0
c447_g1_i1	376	216.922	2.0291	5.05934
c447_g1_i2	308	150.671	3.4302	5.94066
c448_g1_i1	283	127.095	0	0
c449_g1_i1	250	97.16	0.895421	1
c450_g1_i1	1192	1032.41	15.9267	189
c451_g1_i1	1589	1429.41	14.5464	239
c453_g1_i1	488	328.448	3.17555	11.9887
c453_g1_i2	266	111.461	3.13096	4.0113
c454_g1_i1	295	138.328	13.8365	22
c455_g1_i1	519	359.432	4.84092	20
c456_g1_i1	502	342.437	2.54058	10
c457_g1_i1	306	148.76	0	0
c457_g1_i2	209	62.985	4.14379	3
c458_g1_i1	513	353.433	0.738462	3
c458_g2_i1	225	75.848	0	0
c459_g1_i1	368	209.02	4.57846	11
c460_g1_i1	211	64.546	0	0
c460_g2_i1	209	62.985	0	0
c461_g1_i1	273	117.844	0.283601	0.38415
c461_g1_i2	674	514.408	3.48665	20.6158
c463_g1_i1	1201	1041.41	6.01488	72
c464_g1_i1	233	82.495	5.27296	5
c465_g1_i1	411	251.645	2.76577	8
c466_g1_i1	243	91.072	2.55042	2.66983
c466_g1_i2	311	153.534	1.32037	2.33017
c467_g1_i1	557	397.418	5.03494	23
c469_g1_i1	689	529.406	55.3802	337
c470_g1_i1	605	445.409	0.640799	3.2807
c470_g1_i2	845	685.406	1.36061	10.7193
c471_g1_i1	462	302.477	0	0
c472_g1_i1	927	767.406	1.79885	15.8674
c472_g1_i2	1049	889.406	0.795502	8.13255
c473_g1_i1	659	499.408	3.48409	20
c476_g1_i1	653	493.408	2.82116	16
c477_g1_i1	201	56.83	1.53086	1
c478_g1_i1	784	624.406	3.06528	22
c479_g1_i1	340	181.548	0.958412	2
c480_g1_i1	359	200.149	3.47737	8
c481_g1_i1	248	95.424	4.06894	4.46299
c481_g1_i2	223	74.196	4.14734	3.53701
c482_g1_i1	322	164.1	5.83175	11
c483_g1_i1	697	537.406	2.4283	15
c484_g1_i1	205	59.89	1.45266	1
c485_g1_i1	245	92.807	2.81225	3
c486_g1_i1	206	60.664	1.43412	1
c487_g1_i1	268	113.279	0	0
c488_g1_i1	410	250.651	3.81801	11
c489_g1_i1	770	610.406	2.708	19
c489_g1_i2	243	91.072	0.955275	1
c490_g1_i1	223	74.196	1.17256	1
c491_g1_i1	1239	1079.41	1.93437	24
c491_g1_i2	545	385.421	0	0
c492_g1_i1	1485	1325.41	41.0247	625
c493_g1_i1	881	721.406	6.83442	56.6719
c493_g1_i2	866	706.406	0.533038	4.32811
c494_g1_i1	646	486.408	7.13221	39.8759
c494_g1_i2	1106	946.406	6.99776	76.1241
c495_g1_i1	1263	1103.41	4.25768	54
c496_g1_i1	1605	1445.41	2.55749	42.4903
c496_g1_i2	434	274.546	1.42904	4.50969
c497_g1_i1	382	222.855	11.3211	29
c498_g1_i1	1019	859.406	5.58581	55.1785
c498_g1_i2	1007	847.406	21.1307	205.821
c499_g1_i1	529	369.427	19.0753	81
c500_g1_i1	1387	1227.41	3.40226	48
c501_g1_i1	831	671.406	0.259154	2
c502_g1_i1	878	718.406	3177.66	26240
c503_g1_i1	251	98.028	1.77497	2
c504_g1_i1	762	602.406	1.15535	8
c505_g1_i1	571	411.414	0	0
c506_g1_i1	1285	1125.41	0.927654	12
c507_g1_i1	1619	1459.41	3.04024	51
c508_g1_i1	416	256.619	2.19706	6.48061
c508_g1_i2	285	128.957	2.3743	3.51939
c509_g1_i1	438	278.535	7.49628	24
c510_g1_i1	232	81.656	0	0
c511_g1_i1	1462	1302.41	3.33993	50
c512_g1_i1	4382	4222.41	18.7167	908.394
c512_g1_i2	4445	4285.41	15.9488	785.606
c515_g1_i1	806	646.406	6.32567	47
c516_g1_i1	677	517.407	4.70804	28
c517_g1_i1	665	505.408	98.6341	573
c518_g1_i1	328	169.9	1.02412	2
c518_g1_i2	561	401.417	3.25095	15
c519_g1_i1	323	165.064	1.58119	3
c520_g1_i1	506	346.435	1.47676	5.88055
c520_g1_i2	1058	898.406	1.94831	20.1194
c521_g1_i1	415	255.624	1.36136	4
c522_g1_i1	540	380.422	0	0
c522_g1_i2	606	446.409	1.3642	7
c523_g1_i1	551	391.42	4.80093	21.6
c523_g1_i2	551	391.42	1.20023	5.4
c524_g1_i1	669	509.408	0.683138	4
c525_g1_i1	372	212.971	2.45101	6
c526_g1_i1	1058	898.406	2.22725	23
c527_g1_i1	530	370.426	1.17431	5
c528_g1_i1	1684	1524.41	26.9419	472.079
c528_g1_i2	1166	1006.41	7.16815	82.9213
c529_g1_i1	342	183.502	3.31872	7
c530_g1_i1	204	59.117	0	0
c532_g1_i1	1285	1125.41	3.86523	50
c533_g1_i1	224	75.02	3.47904	3
c534_g1_i1	665	505.408	9.9839	58
c535_g1_i1	1913	1753.41	19.5988	395
c536_g1_i1	957	797.406	5.12782	47
c537_g1_i1	433	273.549	1.59019	5
c538_g1_i1	629	469.408	1.66804	9
c539_g1_i1	651	491.408	3.54081	20
c540_g1_i1	403	243.692	3.92704	11
c541_g1_i1	1282	1122.41	12.1693	157
c542_g1_i1	485	325.45	0.801956	3
c543_g1_i1	653	493.408	1.76323	10
c544_g1_i1	408	248.663	2.0992	6
c545_g1_i1	973	813.406	7.91477	74
c546_g1_i1	281	125.235	4.16812	6
c547_g1_i1	1165	1005.41	3.37472	39
c548_g1_i1	417	257.614	4.05253	12
c549_g1_i1	1725	1565.41	7.78064	140
c550_g1_i1	317	159.28	0	0
c551_g1_i1	759	599.406	0.435426	3
c552_g1_i1	922	762.406	3.26335	28.598
c552_g1_i2	1128	968.406	0.84465	9.40199
c553_g1_i1	398	238.726	10.2041	28
c553_g1_i2	374	214.946	0	0
c554_g1_i1	401	241.706	2.8795	8
c555_g1_i1	579	419.411	43.5606	210
c556_g1_i1	512	352.433	4.44334	18
c557_g1_i1	2630	2470.41	7.02505	199.482
c557_g1_i2	2540	2380.41	1.95598	53.5181
c558_g1_i1	3018	2858.41	5.2959	174
c559_g1_i1	1446	1286.41	4.86932	72
c560_g1_i1	789	629.406	5.11428	37
c561_g1_i1	1062	902.406	1.83175	19
c561_g1_i2	819	659.406	0	0
c562_g1_i1	831	671.406	1.29577	10
c563_g1_i1	821	661.406	1.68141	12.7829
c563_g1_i2	819	659.406	0.424454	3.21714
c564_g1_i1	767	607.406	3.43753	24
c565_g1_i1	913	753.406	5.65824	49
c566_g1_i1	403	243.692	5.35505	15
c567_g1_i1	712	552.406	10.2369	65
c568_g1_i1	2509	2349.41	64.7288	1748
c569_g1_i1	525	365.429	0	0
c569_g1_i2	657	497.408	0.524714	3
c570_g1_i1	1553	1393.41	0.512638	8.21058
c570_g1_i2	1119	959.406	16.2126	178.789
c571_g1_i1	1478	1318.41	3.16743	48
c572_g1_i1	757	597.406	0.02812	0.193095
c572_g1_i2	1738	1578.41	19.2256	348.807
c574_g1_i1	213	66.125	0	0
c575_g1_i1	1056	896.406	1.55285	16
c576_g1_i1	1419	1259.41	13.2632	192
c577_g1_i1	1080	920.406	2.70317	28.5982
c577_g1_i2	1695	1535.41	18.9478	334.402
c578_g1_i1	1560	1400.41	0.124248	2
c579_g1_i1	2703	2543.41	6.7252	196.611
c579_g1_i2	2596	2436.41	1.58505	44.3894
c580_g1_i1	2110	1950.41	0.40145	9
c581_g1_i1	1022	862.406	3.12726	31
c581_g2_i1	1136	976.406	2.13843	24
c582_g1_i1	254	100.675	0	0
c583_g1_i1	1499	1339.41	17.2127	265
c584_g1_i1	2278	2118.41	0.328545	8
c585_g1_i1	1755	1595.41	2.12671	39
c586_g1_i1	1248	1088.41	1.83845	23
c586_g1_i2	206	60.664	0	0
c587_g1_i1	212	65.332	1.33164	1
c587_g1_i2	776	616.406	1.83481	13
c588_g1_i1	521	361.431	4.12291	17.1283
c588_g1_i2	2165	2005.41	2.85766	65.8717
c589_g1_i1	839	679.406	87.5872	684
c590_g1_i1	348	189.364	10.1074	22
c591_g1_i1	1957	1797.41	134.462	2778
c592_g1_i1	1755	1595.41	24.5007	449.299
c592_g1_i2	1707	1526.41	101.721	1784.7
c593_g1_i1	843	683.406	2.30066	18.0724
c593_g1_i2	950	790.406	1.97326	17.9276
c594_g1_i1	998	838.406	2.90548	28
c595_g1_i1	2158	1998.41	7.87969	181
c596_g1_i1	453	293.495	6.52133	22
c596_g2_i1	228	78.331	8.88526	8
c597_g1_i1	292	135.51	3.21006	5
c598_g1_i1	789	629.406	5.11428	37
c599_g1_i1	716	556.406	1.40723	9
c600_g1_i1	2074	1914.41	23.9492	527
c601_g1_i1	219	70.948	4.90491	4
c602_g1_i1	3242	3082.41	4.37478	155
c603_g1_i1	1372	1212.41	1.41079	19.6606
c603_g1_i2	1187	1027.41	3.24651	38.3394
c604_g1_i1	2439	2279.41	2.20043	57.6522
c604_g1_i2	601	441.41	3.22205	16.3478
c605_g1_i1	1109	949.406	4.6734	51
c606_g1_i1	298	141.168	1.23256	2
c607_g1_i1	2966	2806.41	6.88203	222
c608_g1_i1	1477	1317.41	8.71703	132
c610_g1_i1	660	500.408	0.869281	5
c611_g1_i1	231	80.822	2.15286	2
c611_g1_i2	298	141.168	1.23256	2
c612_g1_i1	613	453.409	0.191878	1
c613_g1_i1	3607	3447.41	13.3246	528
c614_g1_i1	224	75.02	20.8743	18
c615_g1_i1	506	346.435	0	0
c616_g1_i1	352	193.287	6.30144	14
c617_g1_i1	484	324.451	1.87699	7
c618_g1_i1	589	429.41	1.41821	7
c619_g1_i1	1284	1124.41	3.09475	39.9977
c619_g1_i2	463	303.476	2.58075	9.00235
c620_g1_i1	594	434.41	2.2251	11.1105
c620_g1_i2	795	635.406	1.21713	8.88946
c621_g1_i1	1644	1484.41	1.52382	26
c623_g1_i1	2734	2574.41	5.37322	159
c624_g1_i1	1835	1675.41	3.5296	67.9721
c624_g1_i2	1216	1056.41	1.48466	18.0279
c625_g1_i1	278	122.452	0.710475	1
c625_g2_i1	504	344.436	0.505167	2
c626_g1_i1	957	797.406	0.873535	8.00656
c626_g1_i2	885	725.406	1.91812	15.9934
c627_g1_i1	2812	2652.41	2.2304	68
c628_g1_i1	570	410.415	0.423957	2
c629_g1_i1	510	350.434	3.97217	16
c631_g1_i1	1685	1525.41	3.48199	61.0519
c631_g1_i2	665	505.408	0.851743	4.94807
c632_g1_i1	740	580.406	1.67395	11.1676
c632_g1_i2	690	530.406	1.61274	9.8324
c633_g1_i1	351	192.306	8.14317	18
c634_g1_i1	665	505.408	2.06563	12
c636_g1_i1	1354	1194.41	6.40981	88
c637_g1_i1	1726	1566.41	3.27689	59
c638_g1_i1	1057	897.406	3.8778	40
c639_g1_i1	532	372.424	0.233602	1
c640_g1_i1	1506	1346.41	59.5757	922
c641_g1_i1	714	554.406	4.23691	27
c642_g1_i1	1033	873.406	0.377669	3.79152
c642_g1_i2	1116	956.406	1.11054	12.2085
c643_g1_i1	644	484.408	1.59341	8.87209
c643_g1_i2	798	638.406	1.65273	12.1279
c644_g1_i1	698	538.406	3.87806	24
c645_g1_i1	318	160.242	7.05798	13
c646_g1_i1	243	91.072	0	0
c647_g1_i1	363	204.088	0.426283	1
c648_g1_i1	727	567.406	2.60657	17
c649_g1_i1	310	152.581	3.42109	6
c650_g1_i1	516	356.432	2.68491	11
c651_g1_i1	578	418.411	4.15854	20
c652_g1_i1	313	155.445	1.11935	2
c653_g1_i1	386	226.813	0	0
c653_g1_i2	723	563.406	3.70598	24
c654_g1_i1	352	193.287	2.70061	6
c655_g1_i1	683	523.406	2.08214	12.5267
c655_g1_i2	701	541.406	3.45056	21.4733
c656_g1_i1	837	677.406	5.12665	39.918
c656_g1_i2	961	801.406	1.20304	11.082
c657_g1_i1	511	351.433	0.495109	2
c658_g1_i1	316	158.319	1.41461	2.57429
c658_g1_i2	214	66.924	5.75326	4.42571
c659_g1_i1	730	570.406	3.05042	20
c660_g1_i1	869	709.406	2.20745	18
c661_g1_i1	1439	1279.41	2.51598	37
c662_g1_i1	2522	2362.41	114.236	3102
c663_g1_i1	249	96.294	0.903472	1
c664_g1_i1	768	608.406	1.14396	8
c665_g1_i1	501	341.438	1.52881	6
c666_g1_i1	305	147.806	2.13207	3.62226
c666_g1_i2	317	159.28	1.29873	2.37774
c667_g1_i1	520	360.431	1.06645	4.41821
c667_g1_i2	348	189.364	1.18614	2.58179
c669_g1_i1	208	62.21	11.1878	8
c670_g1_i1	820	660.406	0.922149	7
c671_g1_i1	354	195.245	1.11303	2.49789
c671_g1_i2	463	303.476	1.864	6.50211
c672_g1_i1	202	57.586	6.04308	4
c673_g1_i1	422	262.592	1.98785	6
c674_g1_i1	386	226.813	5.75356	15
c676_g1_i1	1160	1000.41	2.26106	26
c679_g1_i1	216	68.531	3.80846	3
c679_g1_i2	207	61.437	0	0
c681_g1_i1	514	354.433	0	0
c682_g1_i1	1518	1358.41	2.24157	35
c683_g1_i1	324	166.03	2.93752	5.606
c683_g1_i2	457	297.488	1.57745	5.394
c684_g1_i1	582	422.41	1.39129	6.75519
c684_g1_i2	671	511.408	1.5727	9.2448
c685_g1_i1	2022	1862.41	3.03636	65
c686_g1_i1	1025	865.406	2.38087	23.6833
c686_g1_i2	698	538.406	3.12132	19.3167
c687_g1_i1	210	63.764	2.7288	2
c688_g1_i1	1217	1057.41	0.740483	9
c689_g1_i1	625	465.408	5.79484	31
c690_g1_i1	316	158.319	2.19806	4
c693_g1_i1	384	224.833	0.773899	2
c694_g1_i1	1256	1096.41	8.41102	106
c695_g1_i1	556	396.418	0	0
c696_g1_i1	465	305.472	4.27203	15
c697_g1_i1	370	210.994	0.824658	2
c698_g1_i1	288	131.766	0	0
c700_g1_i1	299	142.113	1.22436	2
c701_g1_i1	1432	1272.41	6.15362	90
c702_g1_i1	312	154.489	3.94198	7
c703_g1_i1	478	318.457	6.51052	23.8316
c703_g1_i2	300	143.059	1.3187	2.16843
c704_g1_i1	246	93.678	0	0
c705_g1_i1	397	237.732	4.02549	11
c706_g1_i1	208	62.21	1.39847	1
c707_g1_i1	434	274.546	3.8026	12
c708_g1_i1	275	119.682	6.54228	9
c708_g2_i1	749	589.406	5.75657	39
c709_g1_i1	326	167.965	2.07183	4
c710_g1_i1	605	445.409	7.61763	39
c711_g1_i1	700	540.406	60.3705	375
c712_g1_i1	1483	1323.41	2.62955	40
c713_g1_i1	553	393.419	2.42423	10.9627
c713_g1_i2	588	428.41	2.44447	12.0373
c714_g1_i1	945	785.406	2.5477	23
c715_g1_i1	710	550.406	1.89676	12
c716_g1_i1	489	329.447	0	0
c717_g1_i1	1814	1654.41	1.26207	24
c717_g1_i2	1378	1218.41	0	0
c718_g1_i1	466	306.47	0.459998	1.62043
c718_g1_i2	763	603.406	2.50578	17.3796
c719_g1_i1	391	231.772	1.87682	5
c720_g1_i1	217	69.337	1.25472	1
c722_g1_i1	861	701.406	0.754756	6.08503
c722_g1_i2	792	632.406	0.538576	3.91497
c723_g1_i1	823	663.406	4.32761	33
c724_g1_i1	365	206.059	0	0
c725_g1_i1	709	549.406	4.75052	30
c726_g1_i1	682	522.406	0.265652	1.59517
c726_g1_i2	632	472.408	0.627035	3.40483
c727_g1_i1	883	723.406	1.68368	14
c727_g2_i1	219	70.948	2.45246	2
c728_g1_i1	266	111.461	3.90268	5
c728_g2_i1	1161	1001.41	0.608138	7
c729_g1_i1	707	547.406	1.27144	8
c731_g1_i1	722	562.406	7.57984	49
c732_g1_i1	202	57.586	10.5754	7
c733_g1_i1	332	173.775	6.50833	13
c734_g1_i1	962	802.406	4.01164	37
c735_g1_i1	648	488.408	1.06877	6
c736_g1_i1	776	616.406	3.52847	25
c737_g1_i1	274	118.761	0	0
c738_g1_i1	519	359.432	0	0
c738_g1_i2	696	536.406	0	0
c739_g1_i1	681	521.406	1.00113	6
c739_g1_i2	206	60.664	0	0
c740_g1_i1	256	102.455	0	0
c740_g1_i2	222	73.378	2.37127	2
c741_g1_i1	599	439.41	1.58392	8
c742_g1_i1	626	466.408	6.52854	35
c743_g1_i1	783	623.406	3.48886	25
c744_g1_i1	1360	1200.41	4.05858	56
c745_g1_i1	887	727.406	2.03323	17
c746_g1_i1	273	117.844	0	0
c746_g1_i2	630	470.408	0	0
c748_g1_i1	1229	1069.41	1.7084	21
c749_g1_i1	548	388.42	4.70361	21
c750_g1_i1	459	299.484	1.74298	6
c751_g1_i1	2210	2050.41	172.988	4077
c752_g1_i1	912	752.406	0	0
c753_g1_i1	1709	1549.41	2.63904	47
c754_g1_i1	2516	2356.41	2.58441	70
c755_g1_i1	544	384.421	1.06145	4.69021
c755_g1_i2	571	411.414	0.911362	4.30979
c756_g1_i1	242	90.207	14.4665	15
c757_g1_i1	848	688.406	1.01102	8
c758_g1_i1	1211	1051.41	1.15844	14
c760_g1_i1	722	562.406	0.928143	6
c761_g1_i1	297	140.221	1.52163	2.45249
c761_g1_i2	371	211.982	1.86633	4.54751
c762_g1_i1	3687	3527.41	1.62781	66
c763_g1_i1	311	153.534	1.13328	2
c765_g1_i1	463	303.476	1.1467	4
c765_g1_i2	1743	1583.41	1.53844	28
c766_g1_i1	1124	964.406	1.53357	17
c767_g1_i1	919	759.406	0	0
c767_g1_i2	877	717.406	0	0
c768_g1_i1	943	783.406	4.66419	42
c769_g1_i1	547	387.421	0.898238	4
c770_g1_i1	363	204.088	3.83654	9
c771_g1_i1	805	645.406	7.95303	59
c772_g1_i1	716	556.406	0.740779	4.73769
c772_g1_i2	396	236.739	2.66882	7.26231
c773_g1_i1	226	76.676	12.481	11
c774_g1_i1	217	69.337	1.25472	1
c775_g1_i1	684	524.406	5.1429	31
c776_g1_i1	1011	851.406	1.43056	14
c778_g1_i1	2134	1974.41	6.60951	150
c784_g1_i1	1556	1396.41	59.3116	952
c785_g1_i1	1006	846.406	1.64458	16
c786_g1_i1	384	224.833	1.5478	4
c787_g1_i1	2199	2039.41	3.68368	86.3517
c787_g1_i2	541	381.422	0.375956	1.64827
c788_g1_i1	245	92.807	1.21658	1.29781
c788_g1_i2	202	57.586	2.57162	1.70219
c789_g1_i1	770	610.406	9.69179	68
c790_g1_i1	532	372.424	1.86882	8
c790_g2_i1	214	66.924	0	0
c791_g1_i1	797	637.406	0.106716	0.781866
c791_g1_i2	798	638.406	0.029726	0.218134
c792_g1_i1	1714	1554.41	2.17214	38.8095
c792_g1_i2	1830	1670.41	1.2599	24.1905
c793_g1_i1	282	126.165	4.13738	6
c794_g1_i1	634	474.408	2.93415	16
c795_g1_i1	282	126.165	4.13738	6
c796_g1_i1	608	448.409	2.91026	15
c797_g1_i1	649	489.408	1.9554	11
c798_g1_i1	226	76.676	3.4039	3
c799_g1_i1	727	567.406	4.29317	28
c800_g1_i1	2870	2710.41	6.8048	212
c801_g1_i1	508	348.434	0.499371	2
c802_g1_i1	366	207.046	2.52115	6
c802_g2_i1	231	80.822	6.45858	6
c805_g1_i1	228	78.331	0	0
c806_g1_i1	1206	1046.41	3.74133	45
c808_g1_i1	1494	1334.41	20.2766	311.006
c808_g1_i2	1457	1297.41	48.1459	717.994
c809_g1_i1	208	62.21	2.79694	2
c810_g1_i1	1694	1534.41	12.7005	224
c811_g1_i1	1031	871.406	9.08521	91
c812_g1_i1	395	235.745	2.9523	8
c813_g1_i1	471	311.464	3.07255	11
c814_g1_i1	454	294.493	60.4904	204.761
c814_g1_i2	657	497.408	43.0684	246.239
c815_g1_i1	1470	1310.41	25.8924	390
c816_g1_i1	240	88.487	0.983179	1
c816_g1_i2	715	555.406	2.03632	13
c819_g1_i1	436	262.592	201.399	607.891
c819_g1_i2	418	244.685	219.06	616.109
c820_g1_i1	208	62.21	0	0
c822_g1_i1	1004	844.406	1.02686	9.96666
c822_g1_i2	1456	1296.41	1.67993	25.0333
c825_g1_i1	270	115.104	2.09365	2.77001
c825_g1_i2	488	328.448	11.7156	44.23
c826_g1_i1	716	556.406	14.385	92
c827_g1_i1	500	340.438	3.89603	15.2457
c827_g1_i2	343	184.478	0.82733	1.75432
c828_g1_i1	723	563.406	2.26496	14.6679
c828_g1_i2	512	352.433	0.822531	3.33208
c829_g1_i1	457	297.488	3.80179	13
c830_g1_i1	210	63.764	6.82199	5
c831_g1_i1	577	417.411	0	0
c831_g1_i2	684	524.406	1.659	10
c832_g1_i1	255	101.565	1.71317	2
c832_g1_i2	447	287.506	9.38056	31
c833_g1_i1	285	128.957	0.674634	1
c834_g1_i1	1346	1186.41	3.22651	44
c835_g1_i1	344	185.454	2.34557	5
c836_g1_i1	254	100.675	2.59246	3
c837_g1_i1	653	493.408	1.41058	8
c838_g1_i1	637	477.408	15.6943	86.1226
c838_g1_i2	623	463.408	5.42137	28.8774
c839_g1_i1	345	186.429	0	0
c840_g1_i1	1172	1012.41	17.96	209
c840_g2_i1	1085	925.406	9.21315	98
c841_g1_i1	891	731.406	6.06632	51
c841_g1_i2	314	156.402	0	0
c842_g1_i1	315	157.36	1.10573	2
c843_g1_i1	354	195.245	1.33676	3
c844_g1_i1	519	359.432	8.71365	36
c845_g1_i1	673	513.408	0.358242	2.1141
c845_g1_i2	312	154.489	2.75145	4.8859
c846_g1_i1	295	138.328	2.51573	4
c847_g1_i1	1133	973.406	27.1703	304
c849_g1_i1	218	70.144	1.2403	1
c850_g1_i1	472	312.462	0.556861	2
c852_g1_i1	318	160.242	3.32952	6.1326
c852_g1_i2	398	238.726	0	0
c853_g1_i1	374	214.946	2.42848	6
c853_g2_i1	384	224.833	1.5478	4
c855_g1_i1	534	374.423	3.95003	17
c856_g1_i1	802	642.406	6.0942	45
c857_g1_i1	591	431.41	3.49892	17.3504
c857_g1_i2	323	165.064	2.45062	4.6496
c859_g1_i1	570	410.415	5.72341	27
c860_g1_i1	469	309.467	0.843375	3
c862_g1_i1	569	409.415	3.82492	18
c863_g1_i1	3527	3367.41	8.73244	338
c865_g1_i1	388	228.795	2.6948	7.08696
c865_g1_i2	298	141.168	1.17897	1.91304
c866_g1_i1	323	165.064	3.16237	6
c867_g1_i1	554	394.419	1.7646	8
c868_g1_i1	249	96.294	0	0
c869_g1_i1	1027	867.406	1.50447	15
c870_g1_i1	2389	2229.41	3.12187	80
c871_g1_i1	547	387.421	4.71575	21
c872_g1_i1	1109	939.406	65.5683	708
c874_g1_i1	598	438.41	1.19065	6
c875_g1_i1	530	370.426	0.234862	1
c875_g1_i2	599	439.41	0	0
c876_g1_i1	280	124.305	0	0
c877_g1_i1	1134	974.406	0.603379	6.75796
c877_g1_i2	1092	932.406	15.3248	164.242
c878_g1_i1	1698	1538.41	2.48826	44
c879_g1_i1	1789	1629.41	2.82983	53
c880_g1_i1	1088	928.406	10.4016	111
c881_g1_i1	1737	1577.41	17.9799	326
c882_g1_i1	334	175.713	4.45606	9
c884_g1_i1	323	165.064	3.16237	6
c887_g1_i1	1316	1156.41	2.78359	37
c888_g1_i1	1129	969.406	10.5899	118
c889_g1_i1	745	585.406	3.86394	26
c890_g1_i1	228	78.331	0	0
c891_g1_i1	204	59.117	0	0
c892_g1_i1	261	106.935	2.30056	2.82773
c892_g1_i2	218	70.144	13.8569	11.1723
c893_g1_i1	273	117.844	7.38256	10
c894_g1_i1	216	68.531	0	0
c895_g1_i1	391	231.772	1.1261	3
c896_g1_i1	379	219.887	4.35217	11
c897_g1_i1	687	527.406	2.14443	13
c899_g1_i1	3345	3185.41	1.28811	47.1633
c899_g1_i2	3221	3061.41	1.78569	62.8367
c900_g1_i1	1171	1011.41	2.66403	30.9707
c900_g1_i2	978	818.406	0.003117	0.029325
c901_g1_i1	457	297.488	4.38668	15
c902_g1_i1	211	64.546	1.34787	1
c903_g1_i1	310	152.581	7.41237	13
c904_g1_i1	353	194.267	0	0
c905_g1_i1	1066	906.406	0	0
c906_g1_i1	244	91.939	2.20046	2.32541
c906_g1_i2	297	140.221	4.76164	7.67459
c907_g1_i1	202	57.586	3.02154	2
c908_g1_i1	1204	1044.41	4.8314	58
c909_g1_i1	683	523.406	1.82838	11
c910_g1_i1	1374	1214.41	0.884483	12.3464
c910_g1_i2	1446	1286.41	8.295	122.654
c911_g1_i1	1214	1054.41	4.04299	49
c912_g1_i1	390	230.779	2.63886	7
c913_g1_i1	303	145.904	0.596275	1
c913_g1_i2	203	58.348	0	0
c914_g1_i1	222	73.378	3.94114	3.32407
c914_g1_i2	221	72.563	2.00933	1.67593
c915_g1_i1	236	85.057	0	0
c916_g1_i1	201	56.83	0	0
c916_g1_i2	1022	862.406	3.02638	30
c918_g1_i1	218	70.144	1.2403	1
c919_g1_i1	307	149.715	2.11994	3.64818
c919_g1_i2	335	176.681	1.15805	2.35182
c920_g1_i1	1314	1154.41	3.40054	45.1224
c920_g1_i2	1280	1120.41	3.64002	46.8776
c921_g1_i1	515	355.433	1.46862	6
c922_g1_i1	343	184.478	12.7331	27
c923_g1_i1	341	182.525	0	0
c924_g1_i1	211	64.546	4.0436	3
c925_g1_i1	1996	1836.41	3.86428	81.5685
c925_g1_i2	639	479.408	2.07449	11.4315
c926_g1_i1	545	385.421	6.09456	27
c927_g1_i1	474	314.46	1.38331	5
c927_g1_i2	370	210.994	0	0
c928_g1_i1	718	558.406	0.515378	3.30797
c928_g1_i2	233	82.495	9.16654	8.69202
c929_g1_i1	1049	889.406	2.93451	30
c929_g2_i1	498	338.439	1.02824	4
c930_g1_i1	913	753.406	2.07854	18
c931_g1_i1	369	210.006	0.828536	2
c933_g1_i1	535	375.423	0.926943	4
c934_g1_i1	358	199.167	0	0
c935_g1_i1	295	138.328	6.28931	10
c936_g1_i1	616	456.409	1.90616	10
c937_g1_i1	412	252.639	25.4827	74
c938_g1_i1	525	365.429	1.90459	8
c938_g2_i1	251	98.028	0	0
c939_g1_i1	572	412.414	0.632852	3
c940_g1_i1	247	94.551	0.920131	1
c940_g2_i1	245	92.807	0	0
c941_g1_i1	823	663.406	0.652243	4.97365
c941_g1_i2	732	572.406	1.97985	13.0264
c942_g1_i1	409	249.658	0.696946	2
c943_g1_i1	750	590.406	5.45211	37
c944_g1_i1	1191	1031.41	2.54591	30.1827
c944_g1_i2	1264	1104.41	3.92433	49.8173
c945_g1_i1	1222	1049.41	254.347	3068
c946_g1_i1	679	519.406	3.85243	23
c947_g1_i1	1009	849.406	1.53635	15
c947_g1_i2	994	834.406	0	0
c948_g1_i1	608	448.409	2.13419	11
c949_g1_i1	339	180.572	0.963593	2
c949_g1_i2	256	102.455	0.849139	1
c950_g1_i1	346	187.406	1.85691	4
c950_g1_i2	650	490.408	19.8689	112
c951_g1_i1	606	446.409	2.18446	11.2089
c951_g1_i2	780	620.406	31.9429	227.791
c952_g1_i1	860	700.406	0	0
c953_g1_i1	1489	1329.41	5.03903	77
c954_g1_i1	505	345.436	1.00741	4
c955_g1_i1	786	626.406	3.70401	26.6694
c955_g1_i2	667	507.408	8.11519	47.3306
c956_g1_i1	424	264.585	0	0
c957_g1_i1	446	286.509	3.95158	13.0135
c957_g1_i2	380	220.877	1.96408	4.9865
c958_g1_i1	311	153.534	1.69992	3
c959_g1_i1	355	196.224	2.66019	6
c960_g1_i1	447	287.506	2.11819	7
c961_g1_i1	230	79.99	2.17525	2
c961_g2_i1	281	125.235	3.47343	5
c962_g1_i1	362	203.102	1.86423	4.3521
c962_g1_i2	214	66.924	15.1419	11.6479
c963_g1_i1	535	375.423	0	0
c963_g1_i2	637	477.408	1.09339	6
c964_g1_i1	242	90.207	5.78661	6
c965_g1_i1	262	107.837	10.4879	13
c966_g1_i1	419	259.605	0.670242	2
c967_g1_i1	353	194.267	6.79434	15.1716
c967_g1_i2	341	182.525	1.34814	2.82842
c968_g1_i1	204	59.117	17.6598	12
c969_g1_i1	3427	3267.41	17.9994	676
c970_g1_i1	239	87.63	0.992802	1
c970_g2_i1	301	144.006	0	0
c971_g1_i1	630	470.408	5.36336	29
c973_g1_i1	367	208.033	0.836397	2
c974_g1_i1	502	342.437	10.9245	43
c975_g1_i1	219	70.948	1.22623	1
c975_g1_i2	232	81.656	0	0
c976_g1_i1	465	305.472	3.56369	12.5129
c976_g1_i2	1071	911.406	1.86016	19.4871
c977_g1_i1	2446	2286.41	6.73494	177
c978_g1_i1	1998	1838.41	12.2475	258.806
c978_g1_i2	1932	1772.41	4.13267	84.1936
c979_g1_i1	256	102.455	2.86603	3.37521
c979_g1_i2	292	135.51	4.8952	7.62479
c980_g1_i1	892	732.406	2.25692	19
c981_g1_i1	376	216.922	1.20318	3
c981_g1_i2	270	115.104	0	0
c982_g1_i1	251	98.028	0	0
c985_g1_i1	503	343.437	2.78651	11
c986_g1_i1	413	253.634	7.54622	22
c986_g2_i1	238	86.772	0	0
c988_g1_i1	974	814.406	1.60238	15
c989_g1_i1	396	236.739	4.04238	11
c990_g1_i1	320	162.172	0	0
c991_g1_i1	242	90.207	2.8933	3
c991_g2_i1	540	380.422	2.97298	13
c992_g1_i1	2937	2777.41	2.22399	71
c993_g1_i1	548	388.42	0	0
c993_g1_i2	494	334.443	3.12158	12
c994_g1_i1	413	253.634	0	0
c994_g1_i2	243	91.072	0.955275	1
c995_g1_i1	292	135.51	0.930782	1.44979
c995_g1_i2	426	266.577	1.15863	3.55021
c996_g1_i1	931	771.406	3.15783	28
c997_g1_i1	400	240.712	2.52996	7
c998_g1_i1	338	179.597	1.46686	3.02813
c998_g1_i2	403	243.692	0.703964	1.97187
c999_g1_i1	952	792.406	16.0295	146
c1000_g1_i1	495	335.441	2.33421	9
c1001_g1_i1	342	183.502	2.84462	6
c1002_g1_i1	1032	872.406	9.57341	96
c1003_g1_i1	2424	2264.41	3.26619	85.0123
c1003_g1_i2	1342	1182.41	4.11946	55.9877
c1004_g1_i1	314	156.402	2.78125	5
c1005_g1_i1	973	813.406	2.78086	26
c1006_g1_i1	321	163.136	4.79962	9
c1007_g1_i1	564	404.416	3.8722	18
c1008_g1_i1	409	249.658	1.39389	4
c1009_g1_i1	407	247.668	1.75636	5
c1010_g1_i1	2132	1972.41	2.67865	60.7293
c1010_g1_i2	1443	1283.41	3.40773	50.2707
c1011_g1_i1	586	426.41	43.2536	212
c1012_g1_i1	468	308.468	3.38443	12
c1013_g1_i1	342	183.502	2.37052	5
c1014_g1_i1	655	495.408	1.75611	10
c1015_g1_i1	565	405.416	3.86265	18
c1016_g1_i1	431	271.557	1.60185	5
c1017_g1_i1	516	356.432	0	0
c1017_g1_i2	633	473.408	0.367543	2
c1018_g1_i1	977	817.406	55.6644	523
c1019_g1_i1	756	596.406	0.875232	6
c1020_g1_i1	1269	1109.41	2.58784	33
c1021_g1_i1	398	238.726	0	0
c1021_g1_i2	342	183.502	0	0
c1022_g1_i1	1264	1104.41	6.30196	80
c1024_g1_i1	312	154.489	3.37884	6
c1024_g1_i2	339	180.572	0	0
c1025_g1_i1	237	85.914	6.07576	6
c1026_g1_i1	936	776.406	2.57723	23
c1028_g1_i1	260	106.034	5.74339	7
c1029_g1_i1	439	279.532	0.31123	1
c1029_g1_i2	300	143.059	0	0
c1030_g1_i1	1091	931.406	6.91205	74
c1031_g1_i1	1628	1468.41	6.04322	102
c1032_g1_i1	938	778.406	5.81181	52
c1033_g1_i1	266	111.461	3.90268	5
c1033_g1_i2	266	111.461	0	0
c1034_g1_i1	3167	3007.41	3.38461	117
c1035_g1_i1	366	207.046	0	0
c1035_g1_i2	226	76.676	1.13463	1
c1036_g1_i1	428	268.57	0.647868	2
c1037_g1_i1	668	508.408	0.228293	1.33411
c1037_g1_i2	811	651.406	1.82516	13.6659
c1038_g1_i1	590	430.41	2.6277	13
c1039_g1_i1	891	731.406	2.97369	25
c1040_g1_i1	323	165.064	1.58119	3
c1040_g1_i2	501	341.438	2.29322	9
c1041_g1_i1	308	150.671	2.88705	5
c1042_g1_i1	518	358.432	0.242721	1
c1042_g1_i2	423	263.589	0	0
c1043_g1_i1	626	466.408	0.932648	5
c1044_g1_i1	344	185.454	0	0
c1044_g1_i2	313	155.445	0	0
c1045_g1_i1	396	236.739	2.93992	8
c1046_g1_i1	422	262.592	0.755748	2.2811
c1046_g1_i2	234	83.344	1.79427	1.7189
c1047_g1_i1	586	426.41	28.8668	141.485
c1047_g1_i2	690	530.406	4.02096	24.5146
c1048_g1_i1	465	305.472	3.13282	11
c1049_g1_i1	301	144.006	2.41654	4
c1051_g1_i1	1303	1143.41	1.39529	18.338
c1051_g1_i2	430	270.562	0.212881	0.662047
c1052_g1_i1	634	474.408	1.65046	9
c1053_g1_i1	2021	1847.41	222.559	4726
c1054_g1_i1	1835	1675.41	1.59295	30.6767
c1054_g1_i2	1280	1120.41	1.7334	22.3233
c1055_g1_i1	423	263.589	0.990167	3
c1056_g1_i1	362	203.102	3.85515	9
c1057_g1_i1	264	109.647	0.793444	1
c1057_g1_i2	232	81.656	2.13087	2
c1058_g1_i1	303	145.904	1.19255	2
c1059_g1_i1	271	116.016	2.24966	3
c1060_g1_i1	2324	2164.41	8.47609	210.873
c1060_g1_i2	1093	933.406	0.384693	4.12735
c1062_g1_i1	498	338.439	0.941155	3.66124
c1062_g1_i2	405	245.678	1.89055	5.33876
c1063_g1_i1	257	103.347	1.68364	2
c1064_g1_i1	266	111.461	4.68321	6
c1067_g1_i1	370	210.994	4.53562	11
c1068_g1_i1	362	203.102	2.5701	6
c1069_g1_i1	687	527.406	4.94869	30
c1070_g1_i1	490	330.446	0	0
c1070_g1_i2	462	302.477	0	0
c1071_g1_i1	263	108.741	4.80034	6
c1072_g1_i1	459	299.484	4.93844	17
c1073_g1_i1	252	98.905	3.5185	4
c1075_g1_i1	425	265.581	0.65516	2
c1076_g1_i1	561	401.417	4.76806	22
c1077_g1_i1	243	91.072	2.53041	2.64888
c1077_g1_i2	719	559.406	1.45429	9.35112
c1078_g1_i1	404	244.685	1.42222	4
c1079_g1_i1	1807	1647.41	0.850955	16.1136
c1079_g1_i2	1748	1588.41	2.45848	44.8864
c1080_g1_i1	427	267.573	2.75842	8.48377
c1080_g1_i2	535	375.423	10.7795	46.5162
c1081_g1_i1	499	339.439	0.256302	1
c1082_g1_i1	459	299.484	0	0
c1082_g1_i2	285	128.957	1.34927	2
c1083_g1_i1	253	99.788	0.871839	1
c1083_g1_i2	366	207.046	0	0
c1084_g1_i1	273	117.844	8.85907	12
c1086_g1_i1	376	216.922	1.60424	4
c1086_g1_i2	250	97.16	0	0
c1087_g1_i1	291	134.575	0	0
c1088_g1_i1	574	414.412	4.19867	20
c1089_g1_i1	452	292.498	4.16409	14
c1090_g1_i1	465	305.472	3.13282	11
c1094_g1_i1	608	448.409	1.05096	5.41685
c1094_g1_i2	583	423.41	1.55813	7.58315
c1095_g1_i1	890	730.406	5.35997	45
c1098_g1_i1	204	59.117	7.35825	5
c1099_g1_i1	309	151.627	4.0164	7
c1100_g1_i1	269	114.192	1.52374	2
c1101_g1_i1	284	128.026	3.39772	5
c1102_g1_i1	426	266.577	0.652712	2
c1103_g1_i1	516	356.432	4.1494	17
c1104_g1_i1	254	100.675	0	0
c1104_g1_i2	278	122.452	1.42095	2
c1105_g1_i1	744	584.406	0.446602	3
c1106_g1_i1	546	386.421	2.92683	13
c1107_g1_i1	260	106.034	15.5892	19
c1107_g2_i1	555	395.418	2.42019	11
c1108_g1_i1	454	294.493	0	0
c1108_g1_i2	5262	5102.41	3.0009	176
c1109_g1_i1	444	284.516	3.97513	13
c1110_g1_i1	453	293.495	0	0
c1111_g1_i1	991	831.406	1.10245	10.5356
c1111_g1_i2	823	663.406	2.94598	22.4644
c1112_g1_i1	251	98.028	3.54995	4
c1113_g1_i1	415	255.624	14.6346	43
c1115_g1_i1	631	471.408	1.84551	10
c1116_g1_i1	285	128.957	0.674634	1
c1116_g1_i2	297	140.221	0.620442	1
c1117_g1_i1	1010	850.406	4.93963	48.2844
c1117_g1_i2	1022	862.406	4.41001	43.7156
c1118_g1_i1	1210	1050.41	93.5913	1130
c1119_g1_i1	337	178.623	5.84463	12
c1120_g1_i1	501	341.438	2.80282	11
c1121_g1_i1	385	225.823	1.54101	4
c1122_g1_i1	363	204.088	1.27885	3
c1123_g1_i1	683	523.406	0.750098	4.51277
c1123_g1_i2	451	291.5	2.53304	8.48723
c1125_g1_i1	207	61.437	2.83214	2
c1126_g1_i1	2205	2045.41	5.74207	135
c1127_g1_i1	476	316.459	0	0
c1128_g1_i1	309	151.627	0.573771	1
c1129_g1_i1	289	132.703	1.31118	2
c1130_g1_i1	235	84.2	0	0
c1131_g1_i1	599	439.41	6.3357	32
c1132_g1_i1	2229	2069.41	11.6032	276
c1133_g1_i1	462	302.477	2.87622	10
c1134_g1_i1	658	498.408	1.22188	7
c1134_g1_i2	242	90.207	0	0
c1135_g1_i1	259	105.135	2.9658	3.58405
c1135_g1_i2	424	264.585	0.794395	2.41595
c1136_g1_i1	502	342.437	4.31899	17
c1137_g1_i1	977	817.406	2.23509	21
c1138_g1_i1	541	381.422	98.0659	429.942
c1138_g1_i2	301	144.006	32.6586	54.0585
c1139_g1_i1	273	117.844	1.47651	2
c1141_g1_i1	709	549.406	2.32326	14.6716
c1141_g1_i2	874	714.406	1.13599	9.32839
c1143_g1_i1	346	187.406	1.39268	3
c1144_g1_i1	295	138.328	2.50973	3.99047
c1144_g1_i2	294	137.385	1.27253	2.00953
c1145_g1_i1	503	343.437	4.30642	17
c1146_g1_i1	268	113.279	1.53601	2
c1147_g1_i1	398	238.726	1.45772	4
c1147_g2_i1	372	212.971	6.53604	16
c1148_g1_i1	484	324.451	1.60885	6
c1149_g1_i1	612	452.409	0.769207	4
c1151_g1_i1	797	637.406	1.09191	8
c1152_g1_i1	519	359.432	0.242046	1
c1153_g1_i1	363	204.088	1.70513	4
c1153_g1_i2	338	179.597	1.93765	4
c1154_g1_i1	869	709.406	0	0
c1154_g1_i2	869	709.406	1.22636	10
c1155_g1_i1	278	122.452	1.42095	2
c1156_g1_i1	561	401.417	2.60076	12
c1157_g1_i1	233	82.495	6.32755	6
c1158_g1_i1	1016	856.406	1.93014	19
c1159_g1_i1	307	149.715	2.32438	4
c1159_g2_i1	339	180.572	0.481797	1
c1160_g1_i1	658	498.408	0.872769	5
c1161_g1_i1	261	106.935	2.44071	3
c1162_g1_i1	326	167.965	1.03592	2
c1163_g1_i1	206	60.664	2.86824	2
c1164_g1_i1	202	57.586	0	0
c1164_g1_i2	817	657.406	0.132337	1
c1165_g1_i1	258	104.239	2.50382	3
c1167_g1_i1	251	98.028	3.54995	4
c1168_g1_i1	439	279.532	2.17861	7
c1169_g1_i1	565	405.416	7.08153	33
c1170_g1_i1	540	380.422	0.913542	3.99466
c1170_g1_i2	2180	2020.41	3.66034	85.0053
c1171_g1_i1	1118	958.406	5.62803	62
c1172_g1_i1	540	380.422	1.42658	6.23802
c1172_g1_i2	479	319.456	0.479847	1.76198
c1173_g1_i1	670	510.408	1.19315	7
c1174_g1_i1	622	462.408	0.752573	4
c1175_g1_i1	909	749.406	5.34016	46
c1176_g1_i1	1117	957.406	2.63522	29
c1177_g1_i1	391	231.772	2.43753	6.49376
c1177_g1_i2	483	323.453	1.74998	6.50624
c1178_g1_i1	1097	937.406	2.59863	28
c1179_g1_i1	558	398.417	1.74689	8
c1180_g1_i1	985	825.406	0.948613	9
c1181_g1_i1	284	128.026	1.35909	2
c1182_g1_i1	351	192.306	8.59557	19
c1183_g1_i1	616	456.409	14.1056	74
c1184_g1_i1	611	451.409	19.6582	102
c1184_g1_i2	260	106.034	0	0
c1185_g1_i1	347	188.385	1.91015	4.13617
c1185_g1_i2	234	83.344	2.98941	2.86383
c1186_g1_i1	609	449.409	6.5819	34
c1187_g1_i1	223	74.196	1.17256	1
c1188_g1_i1	548	388.42	0	0
c1189_g1_i1	2707	2547.41	5.29356	155
c1190_g1_i1	312	154.489	0.56314	1
c1192_g1_i1	289	116.929	21.2181	28.5177
c1192_g1_i2	494	317.458	2.32457	8.4823
c1193_g1_i1	523	363.43	0.606203	2.53236
c1193_g1_i2	233	82.495	0.49317	0.467641
c1194_g1_i1	1157	997.406	3.83791	44
c1195_g1_i1	411	251.645	0.691442	2
c1196_g1_i1	587	427.41	1.62839	8
c1197_g1_i1	333	174.745	0	0
c1198_g1_i1	832	672.406	2.32892	18
c1199_g1_i1	261	106.935	3.25428	4
c1200_g1_i1	348	189.364	0.459428	1
c1201_g1_i1	823	663.406	0.268764	2.04945
c1201_g1_i2	1259	1099.41	5.69364	71.9506
c1202_g1_i1	1025	865.406	3.41801	34
c1203_g1_i1	240	88.487	0	0
c1204_g1_i1	1226	1066.41	3.42642	42
c1205_g1_i1	502	342.437	0.508116	2
c1206_g1_i1	304	146.854	0.829375	1.39999
c1206_g1_i2	615	455.409	1.26083	6.60001
c1207_g1_i1	395	235.745	0.369038	1
c1208_g1_i1	971	811.406	131.13	1223
c1210_g1_i1	301	144.006	1.20827	2
c1211_g1_i1	1091	931.406	11.0219	118
c1211_g2_i1	242	90.207	12.5377	13
c1212_g1_i1	303	145.904	0.596275	1
c1213_g1_i1	691	531.406	8.84059	54
c1214_g1_i1	1575	1415.41	1.20637	19.6268
c1214_g1_i2	1655	1495.41	6.59577	113.373
c1215_g1_i1	1612	1452.41	8.62559	144
c1216_g1_i1	933	773.406	5.51192	49
c1217_g1_i1	829	669.406	15.2058	117
c1218_g1_i1	1998	1838.41	12.1147	256
c1219_g1_i1	338	179.597	0	0
c1219_g1_i2	669	509.408	1.19549	7
c1220_g1_i1	689	529.406	1.80766	11
c1221_g1_i1	737	577.406	1.65739	11
c1221_g1_i2	646	486.408	0	0
c1222_g1_i1	1073	913.406	2.28592	24
c1223_g1_i1	289	132.703	0	0
c1224_g1_i1	465	305.472	4.55683	16
c1225_g1_i1	1108	948.406	1.00905	11
c1226_g1_i1	404	244.685	0.355555	1
c1227_g1_i1	318	160.242	4.8863	9
c1228_g1_i1	434	274.546	5.09653	16.0833
c1228_g1_i2	447	287.506	5.42157	17.9167
c1229_g1_i1	514	354.433	1.71744	6.99682
c1229_g1_i2	463	303.476	1.72096	6.00318
c1230_g1_i1	1149	989.406	53.5497	609
c1231_g1_i1	390	230.779	1.8849	5
c1232_g1_i1	1011	851.406	1.83929	18
c1234_g1_i1	858	698.406	2.49136	20
c1235_g1_i1	1704	1544.41	0.225327	4
c1236_g1_i1	2396	2236.41	5.3097	136.492
c1236_g1_i2	1866	1706.41	1.45345	28.5082
c1237_g1_i1	474	314.46	1.65997	6
c1238_g1_i1	494	334.443	1.30066	5
c1239_g1_i1	1060	900.406	4.92772	51
c1241_g1_i1	252	98.905	0	0
c1242_g1_i1	361	202.117	0	0
c1243_g1_i1	747	587.406	0.731779	4.94088
c1243_g1_i2	1115	955.406	12.2074	134.059
c1245_g1_i1	423	263.589	4.29072	13
c1246_g1_i1	1999	1839.41	9.79055	207
c1247_g1_i1	1497	1337.41	10.8634	167
c1248_g1_i1	234	83.344	0	0
c1249_g1_i1	801	641.406	3.11967	23
c1250_g1_i1	1974	1814.41	3.40438	71
c1251_g1_i1	480	320.455	0.814456	3
c1252_g1_i1	2907	2747.41	0.947068	29.9082
c1252_g1_i2	2940	2780.41	2.53736	81.0918
c1253_g1_i1	891	731.406	0.832633	7
c1254_g1_i1	1000	840.406	16.4597	159
c1255_g1_i1	617	457.409	1.1412	6
c1256_g1_i1	522	362.431	1.44026	6
c1257_g1_i1	1028	868.406	1.14471	11.4262
c1257_g1_i2	1014	854.406	1.89125	18.5738
c1258_g1_i1	1877	1717.41	32.4514	640.609
c1258_g1_i2	1798	1638.41	4.90596	92.3914
c1259_g1_i1	1275	1115.41	1.71595	22
c1260_g1_i1	245	92.807	3.74966	4
c1261_g1_i1	2718	2558.41	9.07938	267
c1262_g1_i1	2980	2820.41	10.9504	355
c1263_g1_i1	348	189.364	0.918855	2
c1264_g1_i1	400	240.712	0.361423	1
c1265_g1_i1	1277	1117.41	3.19218	41
c1266_g1_i1	585	413.413	14.0995	67
c1267_g1_i1	1029	869.406	2.20148	22
c1268_g1_i1	1595	1435.41	0	0
c1268_g1_i2	1813	1653.41	0.947125	18
c1269_g1_i1	228	78.331	8.88526	8
c1270_g1_i1	1086	926.406	6.10417	65
c1271_g1_i1	1352	1192.41	8.46346	116
c1272_g1_i1	315	157.36	4.97578	9
c1273_g1_i1	606	446.409	1.55909	8
c1274_g1_i1	1365	1205.41	0.505218	7
c1275_g1_i1	299	142.113	1.22436	2
c1276_g1_i1	379	219.887	1.18696	3
c1277_g1_i1	427	267.573	0.650282	2
c1278_g1_i1	305	147.806	1.76581	3
c1280_g1_i1	337	178.623	3.40937	7
c1281_g1_i1	2172	2012.41	7.34933	170
c1282_g1_i1	2425	2265.41	7.0662	184
c1283_g1_i1	966	806.406	2.48135	23
c1284_g1_i1	1843	1683.41	42.688	826
c1285_g1_i1	232	81.656	4.26175	4
c1286_g1_i1	577	417.411	5.0022	24
c1287_g1_i1	344	185.454	0	0
c1287_g1_i2	1253	1093.41	4.05792	51
c1288_g1_i1	1352	1192.41	2.91844	40
c1289_g1_i1	259	105.135	0	0
c1290_g1_i1	2975	2815.41	4.49695	145.528
c1290_g1_i2	3026	2866.41	29.9103	985.472
c1291_g1_i1	2043	1883.41	2.35581	51
c1292_g1_i1	1419	1259.41	46.8358	678
c1293_g1_i1	1080	920.406	2.91223	30.8099
c1293_g1_i2	1143	983.406	8.95198	101.19
c1294_g1_i1	265	110.554	0	0
c1294_g1_i2	202	57.586	1.51077	1
c1295_g1_i1	405	245.678	0.708235	2
c1296_g1_i1	457	297.488	0.877336	3
c1297_g1_i1	468	308.468	0.564071	2
c1298_g1_i1	1248	1088.41	4.55615	57
c1299_g1_i1	222	73.378	0	0
c1300_g1_i1	222	73.378	30.8265	26
c1301_g1_i1	1537	1377.41	3.72653	59
c1302_g1_i1	1282	1122.41	0.387556	5
c1304_g1_i1	636	476.408	1.64353	9
c1305_g1_i1	1407	1247.41	3.9754	57
c1306_g1_i1	1428	1268.41	1.85191	27
c1307_g1_i1	279	123.377	4.23088	6
c1308_g1_i1	528	368.428	13.6959	58
c1309_g1_i1	313	155.445	15.6709	28
c1310_g1_i1	233	82.495	0	0
c1311_g1_i1	3098	2938.41	10.2146	345
c1312_g1_i1	583	423.41	2.46566	12
c1313_g1_i1	1103	943.406	1.10183	11.9482
c1313_g1_i2	1034	874.406	0.801117	8.05184
c1314_g1_i1	509	349.434	0	0
c1315_g1_i1	635	475.408	1.28099	7
c1316_g1_i1	1689	1529.41	6.54168	115
c1317_g1_i1	708	548.406	3.49007	22
c1317_g1_i2	846	686.406	0	0
c1319_g1_i1	884	724.406	2.02991	16.9023
c1319_g1_i2	1521	1361.41	1.09261	17.0977
c1320_g1_i1	2240	2080.41	8.2382	197
c1321_g1_i1	698	538.406	1.93903	12
c1322_g1_i1	1709	1549.41	7.86099	140
c1323_g1_i1	2226	2066.41	51.4481	1222
c1324_g1_i1	862	702.406	0	0
c1324_g1_i2	845	685.406	6.21959	49
c1325_g1_i1	275	119.682	0	0
c1326_g1_i1	2547	2387.41	14.8548	407.641
c1326_g1_i2	2552	2392.41	14.9589	411.359
c1327_g1_i1	4579	4419.41	39.6076	2012
c1328_g1_i1	1177	1017.41	8.97861	105
c1329_g1_i1	577	417.411	1.87583	9
c1330_g1_i1	1715	1555.41	7.99846	143
c1331_g1_i1	1096	936.406	1.76524	19
c1332_g1_i1	514	354.433	0.24546	1
c1333_g1_i1	3135	2975.41	70.4961	2411
c1334_g1_i1	3440	3280.41	2.0442	77.079
c1334_g1_i2	3339	3179.41	1.25655	45.921
c1335_g1_i1	1497	1337.41	20.1006	309
c1336_g1_i1	1559	1389.41	6.95037	111
c1337_g1_i1	662	502.408	7.79239	45
c1338_g1_i1	380	220.877	1.36951	3.47697
c1338_g1_i2	305	147.806	1.48506	2.52303
c1339_g1_i1	574	414.412	9.02713	43
c1339_g1_i2	615	455.409	0	0
c1340_g1_i1	570	410.415	0	0
c1341_g1_i1	2450	2290.41	2.14601	56.4975
c1341_g1_i2	2384	2224.41	4.90854	125.503
c1342_g1_i1	1782	1622.41	9.33048	174
c1343_g1_i1	471	311.464	6.1451	22
c1344_g1_i1	1859	1699.41	13.0032	254
c1345_g1_i1	1332	1172.41	6.30747	85
c1346_g1_i1	2270	2110.41	6.43091	156
c1347_g1_i1	858	698.406	5.48099	44
c1348_g1_i1	1056	896.406	3.1057	32
c1349_g1_i1	245	92.807	4.68708	5
c1351_g1_i1	456	296.489	1.46715	5
c1352_g1_i1	571	411.414	10.5732	50
c1353_g1_i1	236	85.057	1.02283	1
c1353_g1_i2	1370	1210.41	2.94691	41
c1355_g1_i1	1028	868.406	8.31514	83
c1356_g1_i1	440	280.529	1.55062	5
c1357_g1_i1	501	341.438	1.78361	7
c1358_g1_i1	362	203.102	1.38331	3.2294
c1358_g1_i2	411	251.645	1.99502	5.7706
c1359_g1_i1	1021	861.406	4.40802	43.6453
c1359_g1_i2	690	530.406	1.04232	6.35469
c1363_g1_i1	823	663.406	2.36052	18
c1365_g1_i1	392	232.765	0	0
c1365_g1_i2	461	301.479	0	0
c1367_g1_i1	1123	963.406	7.04368	78
c1368_g1_i1	577	417.411	4.79378	23
c1369_g1_i1	1079	919.406	1.8925	20
c1370_g1_i1	294	137.385	0	0
c1373_g1_i1	480	320.455	1.62891	6
c1374_g1_i1	462	302.477	2.58859	9
c1375_g1_i1	1153	993.406	2.71487	31
c1376_g1_i1	347	188.385	2.62393	5.68178
c1376_g1_i2	401	241.706	2.27417	6.31822
c1377_g1_i1	743	583.406	3.57894	24
c1378_g1_i1	581	421.41	4.95473	24
c1379_g1_i1	376	216.922	1.56769	3.90887
c1379_g1_i2	252	98.905	1.83941	2.09113
c1381_g1_i1	322	164.1	165.41	312
c1382_g1_i1	392	232.765	8.59656	23
c1383_g1_i1	305	147.806	0	0
c1383_g1_i2	336	177.651	4.89718	10
c1384_g1_i1	223	74.196	0	0
c1385_g1_i1	630	470.408	8.69235	47
c1386_g1_i1	1611	1451.41	5.87424	98
c1387_g1_i1	237	85.914	7.08838	7
c1388_g1_i1	313	155.445	1e-06	2e-06
c1388_g1_i2	847	687.406	1.13905	9
c1389_g1_i1	397	237.732	0	0
c1389_g1_i2	676	516.407	4.38021	26
c1392_g1_i1	209	62.985	12.4314	9
c1393_g1_i1	506	346.435	4.26915	17
c1395_g1_i1	1275	1115.41	2.6238	33.6395
c1395_g1_i2	473	313.461	0.93267	3.36045
c1396_g1_i1	215	67.726	3.19788	2.48946
c1396_g1_i2	572	412.414	1.3734	6.51054
c1397_g1_i1	494	334.443	2.67557	10.2855
c1397_g1_i2	467	307.469	2.46579	8.71453
c1398_g1_i1	5182	5022.41	39.8756	2302
c1400_g1_i1	493	333.444	3.91366	15
c1401_g1_i1	242	90.207	0	0
c1402_g1_i1	553	393.419	0.310019	1.40194
c1402_g1_i2	446	286.509	2.00352	6.59806
c1403_g1_i1	433	273.549	3.18038	10
c1403_g1_i2	302	144.954	0	0
c1404_g1_i1	882	722.406	0.963435	8
c1405_g1_i1	295	138.328	4.40252	7
c1406_g1_i1	293	136.446	1.91282	3
c1406_g1_i2	210	63.764	5.45759	4
c1407_g1_i1	515	355.433	4.89538	20
c1408_g1_i1	3404	3244.41	1.26031	47
c1410_g1_i1	247	94.551	7.36105	8
c1411_g1_i1	806	646.406	2.4226	18
c1412_g1_i1	525	365.429	1.19037	5
c1414_g1_i1	240	88.487	1.96636	2
c1414_g1_i2	284	128.026	3.39772	5
c1415_g1_i1	985	825.406	3.47825	33
c1417_g1_i1	829	669.406	4.64675	35.754
c1417_g1_i2	417	257.614	0.083077	0.245999
c1418_g1_i1	202	57.586	3.02154	2
c1419_g1_i1	930	770.406	0.225852	2
c1420_g1_i1	262	107.837	2.42029	3
c1421_g1_i1	432	272.553	4.788	15
c1422_g1_i1	1256	1096.41	53.856	678.722
c1422_g1_i2	229	79.159	7.99923	7.27841
c1422_g2_i1	560	400.417	9.12538	42
c1423_g1_i1	1443	1283.41	4.27062	63
c1425_g1_i1	343	184.478	8.48871	18
c1426_g1_i1	424	264.585	0.328813	1
c1427_g1_i1	253	99.788	0.871839	1
c1431_g1_i1	404	244.685	0	0
c1432_g1_i1	1346	1186.41	3.09334	42.184
c1432_g1_i2	1324	1164.41	0.733408	9.81603
c1433_g1_i1	461	301.479	4.04003	14
c1435_g1_i1	1411	1251.41	1.94659	28
c1436_g1_i1	386	226.813	5.75356	15
c1437_g1_i1	354	195.245	0	0
c1438_g1_i1	493	333.444	2.25689	8.65006
c1438_g1_i2	525	365.429	0.797531	3.34993
c1439_g1_i1	569	409.415	16.3622	77
c1440_g1_i1	438	278.535	4.37283	14
c1441_g1_i1	345	186.429	0	0
c1442_g1_i1	382	222.855	4.6846	12
c1443_g1_i1	221	72.563	0	0
c1445_g1_i1	880	720.406	0.120764	1
c1446_g1_i1	1197	1037.41	3.27062	39
c1447_g1_i1	249	96.294	3.61389	4
c1448_g1_i1	481	321.455	2.70641	10
c1449_g1_i1	1290	1130.41	8.46589	110
c1450_g1_i1	292	135.51	0.642011	1
c1451_g1_i1	477	317.458	0	0
c1452_g1_i1	686	526.406	5.12336	31
c1453_g1_i1	310	152.581	3.17165	5.56252
c1453_g1_i2	1269	1109.41	5.20999	66.4375
c1454_g1_i1	436	276.54	1.57299	5
c1455_g1_i1	526	366.429	4.51106	19
c1456_g1_i1	295	138.328	2.89016	4.59536
c1456_g1_i2	1489	1329.41	4.4111	67.4046
c1457_g1_i1	1122	962.406	0.632782	7
c1458_g1_i1	294	137.385	2.53299	4
c1459_g1_i1	563	403.416	3.01918	14
c1461_g1_i1	314	156.402	2.78125	5
c1462_g1_i1	240	88.487	0	0
c1463_g1_i1	424	264.585	8.87795	27
c1463_g1_i2	349	190.343	0	0
c1464_g1_i1	207	61.437	0	0
c1465_g1_i1	313	155.445	0	0
c1465_g1_i2	422	262.592	0	0
c1466_g1_i1	227	77.503	1.12252	1
c1466_g1_i2	919	759.406	2.4058	21
c1467_g1_i1	409	249.658	17.0752	49
c1468_g1_i1	212	65.332	6.65821	5
c1469_g1_i1	206	60.664	4.30237	3
c1470_g1_i1	2598	2438.41	2.6759	75
c1472_g1_i1	223	74.196	9.38046	8
c1473_g1_i1	388	228.795	1.70298	4.47861
c1473_g1_i2	911	751.406	7.00726	60.5214
c1475_g1_i1	2146	1986.41	5.82503	133
c1476_g1_i1	415	255.624	24.8447	73
c1477_g1_i1	591	431.41	1.61329	8
c1480_g1_i1	552	392.419	2.43869	11
c1481_g1_i1	302	144.954	2.40072	4
c1483_g1_i1	415	255.624	2.72271	8
c1484_g1_i1	966	806.406	23.8425	221
c1485_g1_i1	1033	873.406	2.68944	27
c1486_g1_i1	576	416.412	3.96958	19
c1487_g1_i1	1120	960.406	0.543514	6
c1488_g1_i1	608	448.409	0.697679	3.59597
c1488_g1_i2	730	570.406	5.7049	37.404
c1489_g1_i1	2628	2468.41	2.05072	58.1847
c1489_g1_i2	2360	2200.41	1.65328	41.8153
c1490_g1_i1	1628	1468.41	35.4507	598.352
c1490_g1_i2	1902	1742.41	45.9184	919.648
c1491_g1_i1	306	148.76	2.92414	5
c1492_g1_i1	323	165.064	3.68943	7
c1493_g1_i1	552	392.419	8.20286	37
c1494_g1_i1	431	271.557	4.82745	15.0683
c1494_g1_i2	586	426.41	1.8223	8.93167
c1495_g1_i1	469	309.467	0	0
c1496_g1_i1	1228	1068.41	3.09429	38
c1497_g1_i1	1182	1022.41	23.7446	279.045
c1497_g1_i2	1111	951.406	3.65355	39.9546
c1499_g1_i1	612	452.409	6.15366	32
c1500_g1_i1	257	103.347	1.68364	2
c1501_g1_i1	1173	1013.41	1.10149	12.8306
c1501_g1_i2	1144	984.406	3.63843	41.1694
c1502_g1_i1	324	166.03	0.223012	0.425599
c1502_g1_i2	510	350.434	1.88043	7.5744
c1505_g1_i1	401	241.706	2.40684	6.68682
c1505_g1_i2	350	191.324	4.70375	10.3443
c1506_g1_i1	1673	1513.41	12.0145	209
c1507_g1_i1	240	88.487	3.93272	4
c1508_g1_i1	570	410.415	0.466689	2.20159
c1508_g1_i2	654	494.408	2.25209	12.7984
c1509_g1_i1	205	59.89	5.81062	4
c1510_g1_i1	1569	1409.41	49.7523	806
c1511_g1_i1	222	73.378	0	0
c1511_g1_i2	440	280.529	0	0
c1512_g1_i1	306	148.76	2.92414	5
c1513_g1_i1	1672	1512.41	21.6289	376
c1514_g1_i1	216	68.531	1.26949	1
c1515_g1_i1	2823	2663.41	20.4172	625.058
c1515_g1_i2	2849	2689.41	1.74497	53.9425
c1517_g1_i1	718	558.406	1.09059	7
c1517_g1_i2	734	574.406	0	0
c1518_g1_i1	994	834.406	4.48337	43
c1519_g1_i1	731	571.406	2.63835	17.3286
c1519_g1_i2	374	214.946	1.89075	4.67143
c1520_g1_i1	525	365.429	9.28487	39
c1521_g1_i1	1865	1705.41	9.48854	186
c1522_g1_i1	627	467.408	2.23357	12
c1523_g1_i1	1287	1127.41	1.69768	22
c1524_g1_i1	1138	978.406	5.24623	59
c1525_g1_i1	5830	5670.41	0.506307	33
c1527_g1_i1	765	605.406	1.19708	8.3302
c1527_g1_i2	749	589.406	2.01772	13.6698
c1528_g1_i1	237	85.914	8.14759	8.046
c1528_g1_i2	371	211.982	3.55885	8.67152
c1529_g1_i1	1231	1071.41	102.557	1263
c1530_g1_i1	736	576.406	2.56587	17
c1531_g1_i1	558	398.417	0.873445	4
c1532_g1_i1	1198	1038.41	0.837813	10
c1533_g1_i1	233	82.495	0	0
c1533_g1_i2	919	759.406	1.26018	11
c1534_g1_i1	354	195.245	1.78235	4
c1534_g1_i2	349	190.343	0.457063	1
c1535_g1_i1	2618	2458.41	3.3619	95
c1536_g1_i1	323	165.064	1.58119	3
c1538_g1_i1	1851	1691.41	26.4895	515
c1539_g1_i1	1208	1048.41	6.88752	83
c1541_g1_i1	269	114.192	1.52374	2
c1542_g1_i1	237	85.914	1.01263	1
c1543_g1_i1	222	73.378	1.18563	1
c1544_g1_i1	400	240.712	2.52996	7
c1545_g1_i1	263	108.741	2.43168	3.03939
c1545_g1_i2	494	334.443	2.33093	8.96061
c1546_g1_i1	1407	1247.41	3.06873	44
c1547_g1_i1	304	146.854	0	0
c1549_g1_i1	219	70.948	6.13114	5
c1550_g1_i1	220	71.754	0	0
c1550_g1_i2	221	72.563	0	0
c1551_g1_i1	222	73.378	2.37127	2
c1553_g1_i1	866	706.406	4.53909	36.8561
c1553_g1_i2	466	306.47	3.16347	11.1439
c1554_g1_i1	282	126.165	1.50316	2.17987
c1554_g1_i2	474	314.46	1.05688	3.82013
c1555_g1_i1	325	166.997	0	0
c1556_g1_i1	372	212.971	2.04251	5
c1559_g1_i1	2496	2324.41	32.3382	864
c1560_g1_i1	202	57.586	0	0
c1561_g1_i1	351	192.306	4.07158	9
c1562_g1_i1	416	256.619	0.67804	2
c1562_g1_i2	242	90.207	0	0
c1563_g1_i1	1312	1152.41	47.8628	634
c1564_g1_i1	205	59.89	1.45266	1
c1565_g1_i1	474	314.46	0.977755	3.53412
c1565_g1_i2	869	709.406	0.17977	1.46588
c1566_g1_i1	1800	1640.41	6.41724	121
c1567_g1_i1	2216	2056.41	3.68411	87.0819
c1567_g1_i2	1974	1814.41	1.33865	27.9181
c1568_g1_i1	416	256.619	3.72922	11
c1569_g1_i1	538	378.423	1.83919	8
c1571_g1_i1	534	374.423	0	0
c1571_g1_i2	533	373.423	2.32977	10
c1572_g1_i1	605	445.409	3.90648	20
c1574_g1_i1	276	120.604	1.67692	2.32466
c1574_g1_i2	272	116.929	3.4786	4.67534
c1576_g1_i1	1261	1101.41	2.68563	34
c1577_g1_i1	446	286.509	3.64383	12
c1579_g1_i1	334	175.713	2.47559	5
c1580_g1_i1	383	223.844	3.10927	8
c1581_g1_i1	526	366.429	5.46075	23
c1582_g1_i1	890	730.406	4.40708	37
c1583_g1_i1	1293	1133.41	2.84089	37.0106
c1583_g1_i2	1288	1128.41	1.00147	12.9894
c1584_g1_i1	1004	844.406	0.5182	5.02961
c1584_g1_i2	1175	1015.41	2.05376	23.9704
c1585_g1_i1	342	183.502	4.26693	9
c1587_g1_i1	404	244.685	1.06666	3
c1588_g1_i1	1484	1324.41	3.35014	51
c1589_g1_i1	234	83.344	7.30696	7
c1590_g1_i1	590	430.41	0.20213	1
c1591_g1_i1	596	436.41	1.39546	7
c1593_g1_i1	226	76.676	6.8078	6
c1594_g1_i1	299	142.113	7.34617	12
c1595_g1_i1	1294	1134.41	4.83155	63
c1596_g1_i1	619	459.408	1.51497	8
c1597_g1_i1	358	199.167	0.436815	1
c1598_g1_i1	862	702.406	0	0
c1598_g1_i2	1369	1209.41	0	0
c1599_g1_i1	778	618.406	2.53228	18
c1600_g1_i1	1399	1239.41	5.19436	74
c1603_g1_i1	341	182.525	0	0
c1603_g1_i2	318	160.242	1.62877	3
c1605_g1_i1	219	70.948	7.35737	6
c1607_g1_i1	283	127.095	0	0
c1608_g1_i1	358	199.167	1.74726	4
c1609_g1_i1	308	150.671	4.61928	8
c1610_g1_i1	206	60.664	5.73649	4
c1611_g1_i1	1995	1835.41	4.74004	100
c1612_g1_i1	598	438.41	6.54859	33
c1613_g1_i1	764	604.406	1.87123	13
c1614_g1_i1	2042	1882.41	6.42415	139
c1615_g1_i1	313	155.445	4.47741	8
c1618_g1_i1	488	328.448	0.529758	2
c1619_g1_i1	1255	1095.41	2.77976	35
c1620_g1_i1	1306	1146.41	4.70509	62
c1621_g1_i1	751	591.406	1.91237	13
c1622_g1_i1	285	128.957	2.0239	3
c1623_g1_i1	2283	2123.41	6.84223	167
c1624_g1_i1	794	634.406	5.62251	41
c1625_g1_i1	922	762.406	1.59755	14
c1626_g1_i1	214	66.924	11.6997	9
c1627_g1_i1	2308	2148.41	4.33293	107
c1628_g1_i1	664	504.408	4.65689	27
c1629_g1_i1	525	365.429	0.952294	4
c1630_g1_i1	201	56.83	0	0
c1631_g1_i1	210	63.764	2.7288	2
c1631_g1_i2	1989	1829.41	2.0449	43
c1632_g1_i1	555	395.418	3.08025	14
c1633_g1_i1	213	66.125	1.31567	1
c1634_g1_i1	574	414.412	10.0768	48
c1635_g1_i1	678	518.407	0.67128	4
c1638_g1_i1	212	65.332	0	0
c1639_g1_i1	814	654.406	3.0577	23
c1640_g1_i1	292	135.51	1.28402	2
c1641_g1_i1	249	96.294	0.903472	1
c1642_g1_i1	229	79.159	0	0
c1643_g1_i1	837	677.406	13.9988	109
c1644_g1_i1	287	130.828	0	0
c1645_g1_i1	990	830.406	0.3143	3
c1646_g1_i1	528	368.428	7.32021	31
c1647_g1_i1	230	79.99	1.43522	1.31959
c1647_g1_i2	308	150.671	3.27993	5.68041
c1648_g1_i1	1477	1317.41	8.05665	122
c1649_g1_i1	1167	1007.41	6.04516	70
c1650_g1_i1	203	58.348	6.83265	4.58247
c1650_g1_i2	229	79.159	4.85502	4.41753
c1651_g1_i1	1657	1497.41	12.6862	218.352
c1651_g1_i2	1684	1524.41	13.5057	236.648
c1652_g1_i1	245	92.807	2.81225	3
c1653_g1_i1	286	129.892	2.00934	3
c1654_g1_i1	502	342.437	3.55681	14
c1655_g1_i1	896	736.406	2.83536	24
c1656_g1_i1	871	711.406	0.859588	7.02901
c1656_g1_i2	772	612.406	1.70061	11.971
c1658_g1_i1	1262	1102.41	73.3932	930
c1660_g1_i1	328	169.9	5.97404	11.6667
c1660_g1_i2	328	169.9	1.70687	3.33333
c1661_g1_i1	2321	2161.41	3.42134	85
c1662_g1_i1	611	451.409	10.7778	55.9223
c1662_g1_i2	365	206.059	1.29943	3.07774
c1663_g1_i1	1891	1731.41	3.46708	69
c1666_g1_i1	1867	1707.41	47.6419	935
c1667_g1_i1	238	86.772	1.00262	1
c1668_g1_i1	291	134.575	7.75766	12
c1669_g1_i1	356	197.204	2.64697	6
c1672_g1_i1	1567	1395.41	16.5842	266
c1673_g1_i1	2357	2197.41	3.16733	80
c1674_g1_i1	838	678.406	2.30832	18
c1675_g1_i1	885	725.406	2.51856	21
c1676_g1_i1	1531	1371.41	4.88471	77
c1676_g1_i2	1375	1215.41	0	3e-06
c1677_g1_i1	818	658.406	2.64271	20
c1677_g1_i2	253	99.788	0.871839	1
c1678_g1_i1	229	79.159	2.19807	2
c1679_g1_i1	365	206.059	2.32733	5.51234
c1679_g1_i2	306	148.76	3.20933	5.48766
c1680_g1_i1	266	111.461	2.34161	3
c1681_g1_i1	307	149.715	15.313	26.352
c1681_g1_i2	352	193.287	3.4424	7.64803
c1682_g1_i1	315	157.36	0.552865	1
c1683_g1_i1	279	123.377	2.11544	3
c1683_g2_i1	215	67.726	1.28457	1
c1684_g1_i1	255	101.565	0	0
c1684_g1_i2	320	162.172	3.75523	7
c1685_g1_i1	1322	1162.41	3.59251	48
c1686_g1_i1	273	117.844	1.47651	2
c1688_g1_i1	440	280.529	2.17087	7
c1689_g1_i1	227	77.503	0	0
c1690_g1_i1	423	263.589	1.32022	4
c1691_g1_i1	267	112.368	1.54846	2
c1692_g1_i1	688	528.406	2.21074	13.4274
c1692_g1_i2	745	585.406	3.65181	24.5726
c1693_g1_i1	3171	3011.41	1.5	51.9214
c1693_g1_i2	3086	2926.41	5.9184	199.079
c1694_g1_i1	331	172.804	2.84606	5.65306
c1694_g1_i2	227	77.503	1.51196	1.34694
c1696_g1_i1	1401	1230.41	10.8714	153.751
c1696_g1_i2	1037	866.406	1.33039	13.2491
c1698_g1_i1	977	817.406	16.2568	152.742
c1698_g1_i2	558	398.417	0.711358	3.25771
c1699_g1_i1	1436	1276.41	1.35565	19.8895
c1699_g1_i2	764	604.406	0.735617	5.11054
c1700_g1_i1	263	108.741	0	0
c1701_g1_i1	218	70.144	2.4806	2
c1703_g1_i1	247	94.551	2.76039	3
c1704_g1_i1	266	111.461	0	0
c1705_g1_i1	212	65.332	0	0
c1706_g1_i1	212	65.332	2.66328	2
c1706_g1_i2	358	199.167	1.74726	4
c1707_g1_i1	475	315.46	0	0
c1707_g1_i2	891	731.406	1.18948	10
c1708_g1_i1	508	348.434	1.24843	5
c1710_g1_i1	347	188.385	0.461815	1
c1713_g1_i1	296	139.274	11.8686	19
c1714_g1_i1	300	143.059	1.8244	3
c1714_g1_i2	214	66.924	1.29997	1
c1715_g1_i1	1224	1064.41	0.82115	10.0465
c1715_g1_i2	1237	1077.41	1.93421	23.9535
c1716_g1_i1	528	368.428	2.36136	10
c1718_g1_i1	523	363.43	13.8842	58
c1719_g1_i1	661	501.408	3.99072	23
c1720_g1_i1	1316	1156.41	3.28924	43.7212
c1720_g1_i2	2040	1880.41	5.28723	114.279
c1721_g1_i1	938	778.406	1.56472	14
c1722_g1_i1	310	152.581	0	0
c1722_g2_i1	283	127.095	0	0
c1724_g1_i1	394	234.752	0.7412	2
c1725_g1_i1	246	93.678	0	0
c1726_g1_i1	509	349.434	0.995884	4
c1727_g1_i1	347	188.385	0.461815	1
c1727_g1_i2	252	98.905	0.879624	1
c1728_g1_i1	403	243.692	2.85603	8
c1729_g1_i1	481	321.455	3.3384	12.3351
c1729_g1_i2	291	134.575	2.36922	3.66485
c1730_g1_i1	351	192.306	2.26199	5
c1732_g1_i1	232	81.656	0	0
c1732_g1_i2	204	59.117	1.47165	1
c1733_g1_i1	714	554.406	1.043	6.6466
c1733_g1_i2	695	535.406	4.11971	25.3534
c1735_g1_i1	317	159.28	3.82342	7
c1736_g1_i1	749	589.406	3.5425	24
c1737_g1_i1	374	214.946	0.809495	2
c1738_g1_i1	785	625.406	2.92127	21
c1739_g1_i1	739	579.406	2.4104	16.0531
c1739_g1_i2	623	463.408	0.928726	4.94695
c1743_g1_i1	382	222.855	1.17115	3
c1744_g1_i1	447	287.506	1.21039	4
c1745_g1_i1	432	272.553	1.67654	5.2523
c1745_g1_i2	311	153.534	0.99032	1.7477
c1746_g1_i1	373	213.958	1.21985	3
c1747_g1_i1	906	746.406	3.14704	27
c1748_g1_i1	530	370.426	3.05321	13
c1749_g1_i1	389	229.787	1.34531	3.55331
c1749_g1_i2	676	516.407	1.08607	6.44669
c1752_g1_i1	325	166.997	4.16768	8
[truncated: 112,234 more rows]
