# Supplementary material for: Gray whale transcriptome reveals longevity adaptations associated with DNA repair and ubiquitination
Source: Aging Cell. 2020 Jun 9;19(7):e13158. doi: 10.1111/acel.13158 (PMC7433004; doi:10.1111/acel.13158)
Supplement: Supplementary file 4 — Dataset S3 [file ACEL-19-e13158-s004.xlsx]

## Sheet: topKidney.BP
	GO.ID	Term	Annotated	Significant	Expected	classicFisher	elimFisher	classicKS	elimKS	FoldEnrichment	FDR.classicFisher	FDR.classicKS	FDR.elimFisher	FDR.elimKS	GeneSymbols
1	GO:1901564	organonitrogen compound metabolic process	1919	34	6.2	5.2e-20	1	1.5e-25	0.0356	5.48387	4.07836e-16	8.92686e-23	1	0.186763	A8D8X1, O18789, P00355, P00491, P00829, P05062, P14568, P24049, P24975, P29314, P41288, P41291, P41297, P41299, P42766, P46405, P61255, P61515, P61928, P62083, P62282, P62755, P62832, P62850, P62859, P63221, P79103, Q06056, Q14117, Q3SZB7, Q58DT1, Q5I597, Q5R8M9, Q6QAP7
2	GO:1901566	organonitrogen compound biosynthetic process	1265	27	4.09	4.7e-17	0.07625	4.8e-15	0.10125	6.60147	1.84311e-13	2.5163e-13	1	0.313627	A8D8X1, O18789, P00355, P00491, P00829, P14568, P24049, P29314, P41291, P42766, P46405, P61255, P61515, P61928, P62083, P62282, P62755, P62832, P62850, P62859, P63221, P79103, Q06056, Q58DT1, Q5I597, Q5R8M9, Q6QAP7
3	GO:0043604	amide biosynthetic process	749	22	2.42	1.9e-16	0.16328	3.3e-09	0.01763	9.09091	4.11757e-13	6.44407e-08	1	0.133596	A8D8X1, O18789, P00355, P14568, P24049, P29314, P42766, P46405, P61255, P61515, P61928, P62083, P62282, P62755, P62832, P62850, P62859, P63221, P79103, Q58DT1, Q5R8M9, Q6QAP7
4	GO:0006412	translation	657	21	2.12	2.1e-16	2.1e-16	2.9e-07	0.06919	9.90566	4.11757e-13	3.86551e-06	1.64703e-12	0.255774	A8D8X1, O18789, P00355, P24049, P29314, P42766, P46405, P61255, P61515, P61928, P62083, P62282, P62755, P62832, P62850, P62859, P63221, P79103, Q58DT1, Q5R8M9, Q6QAP7
5	GO:0043043	peptide biosynthetic process	673	21	2.17	3.5e-16	1	2e-08	0.04529	9.67742	5.4901e-13	3.40349e-07	1	0.21156	A8D8X1, O18789, P00355, P24049, P29314, P42766, P46405, P61255, P61515, P61928, P62083, P62282, P62755, P62832, P62850, P62859, P63221, P79103, Q58DT1, Q5R8M9, Q6QAP7
6	GO:0006518	peptide metabolic process	783	21	2.53	7.1e-15	1	6.9e-08	0.04334	8.3004	9.28088e-12	1.04046e-06	1	0.205885	A8D8X1, O18789, P00355, P24049, P29314, P42766, P46405, P61255, P61515, P61928, P62083, P62282, P62755, P62832, P62850, P62859, P63221, P79103, Q58DT1, Q5R8M9, Q6QAP7
7	GO:0043603	cellular amide metabolic process	922	22	2.98	1.4e-14	0.40345	1.3e-08	0.00907	7.38255	1.5686e-11	2.287e-07	1	0.0991845	A8D8X1, O18789, P00355, P14568, P24049, P29314, P42766, P46405, P61255, P61515, P61928, P62083, P62282, P62755, P62832, P62850, P62859, P63221, P79103, Q58DT1, Q5R8M9, Q6QAP7
8	GO:0009116	nucleoside metabolic process	342	12	1.1	6.2e-10	1	5.8e-13	0.14488	10.9091	5.83868e-07	2.22077e-11	1	0.374644	P00355, P00491, P00829, P05062, P24975, P41288, P41291, P41297, P41299, Q06056, Q14117, Q3SZB7
9	GO:0046034	ATP metabolic process	200	10	0.65	6.7e-10	1	1.9e-11	0.00264	15.3846	5.83868e-07	5.35773e-10	1	0.052419	P00355, P00829, P05062, P24975, P41288, P41291, P41297, P41299, Q06056, Q3SZB7
10	GO:1901657	glycosyl compound metabolic process	356	12	1.15	9.8e-10	1	3.1e-12	0.1523	10.4348	7.68614e-07	1.01314e-10	1	0.387067	P00355, P00491, P00829, P05062, P24975, P41288, P41291, P41297, P41299, Q06056, Q14117, Q3SZB7
11	GO:0009205	purine ribonucleoside triphosphate metabolic process	215	10	0.69	1.3e-09	1	7.1e-12	0.18752	14.4928	9.269e-07	2.19202e-10	1	0.432056	P00355, P00829, P05062, P24975, P41288, P41291, P41297, P41299, Q06056, Q3SZB7
12	GO:0009199	ribonucleoside triphosphate metabolic process	222	10	0.72	1.8e-09	1	3.2e-12	0.12498	13.8889	1.17645e-06	1.03715e-10	1	0.346392	P00355, P00829, P05062, P24975, P41288, P41291, P41297, P41299, Q06056, Q3SZB7
13	GO:0009144	purine nucleoside triphosphate metabolic process	225	10	0.73	2.1e-09	1	6.9e-12	0.2163	13.6986	1.26695e-06	2.14725e-10	1	0.466311	P00355, P00829, P05062, P24975, P41288, P41291, P41297, P41299, Q06056, Q3SZB7
14	GO:0046128	purine ribonucleoside metabolic process	300	11	0.97	2.3e-09	0.3313	2e-12	0.02039	11.3402	1.28849e-06	6.79217e-11	1	0.141396	P00355, P00491, P00829, P05062, P24975, P41288, P41291, P41297, P41299, Q06056, Q3SZB7
15	GO:0042278	purine nucleoside metabolic process	303	11	0.98	2.5e-09	0.33655	7e-13	0.0185	11.2245	1.30717e-06	2.60367e-11	1	0.135985	P00355, P00491, P00829, P05062, P24975, P41288, P41291, P41297, P41299, Q06056, Q3SZB7
16	GO:0009126	purine nucleoside monophosphate metabolic process	234	10	0.76	3.1e-09	1	1.6e-14	0.95953	13.1579	1.43019e-06	7.76248e-13	1	1	P00355, P00829, P05062, P24975, P41288, P41291, P41297, P41299, Q06056, Q3SZB7
17	GO:0009167	purine ribonucleoside monophosphate metabolic process	234	10	0.76	3.1e-09	1	1.6e-14	0.95953	13.1579	1.43019e-06	7.76248e-13	1	1	P00355, P00829, P05062, P24975, P41288, P41291, P41297, P41299, Q06056, Q3SZB7
18	GO:0009119	ribonucleoside metabolic process	324	11	1.05	5e-09	0.37218	2.1e-12	0.03275	10.4762	2.17861e-06	7.03996e-11	1	0.179496	P00355, P00491, P00829, P05062, P24975, P41288, P41291, P41297, P41299, Q06056, Q3SZB7
19	GO:0009141	nucleoside triphosphate metabolic process	248	10	0.8	5.4e-09	1	1.9e-12	0.03681	12.5	2.19604e-06	6.50917e-11	1	0.189167	P00355, P00829, P05062, P24975, P41288, P41291, P41297, P41299, Q06056, Q3SZB7
20	GO:0009161	ribonucleoside monophosphate metabolic process	249	10	0.8	5.6e-09	1	2.4e-15	0.2543	12.5	2.19604e-06	1.30183e-13	1	0.504803	P00355, P00829, P05062, P24975, P41288, P41291, P41297, P41299, Q06056, Q3SZB7
21	GO:0009123	nucleoside monophosphate metabolic process	253	10	0.82	6.5e-09	1	2.1e-15	0.2062	12.1951	2.4276e-06	1.16334e-13	1	0.453794	P00355, P00829, P05062, P24975, P41288, P41291, P41297, P41299, Q06056, Q3SZB7
22	GO:0042254	ribosome biogenesis	291	10	0.94	2.5e-08	0.19547	0.17643	0.17643	10.6383	8.9125e-06	0.320115	1	0.41767	P42766, P61255, P62083, P62755, P62850, P62859, P63221, Q58DT1, Q5R8M9, Q6QAP7
23	GO:0006163	purine nucleotide metabolic process	421	11	1.36	7.5e-08	0.514	4e-24	0.19389	8.08824	2.5575e-05	1.13125e-21	1	0.439466	P00355, P00491, P00829, P05062, P24975, P41288, P41291, P41297, P41299, Q06056, Q3SZB7
24	GO:0042274	ribosomal small subunit biogenesis	69	6	0.22	8.5e-08	0.04281	0.27305	0.27305	27.2727	2.77773e-05	0.435086	1	0.526045	P62083, P62755, P62850, P63221, Q5R8M9, Q6QAP7
25	GO:0022900	electron transport chain	70	6	0.23	9.3e-08	0.00269	0.00199	0.78013	26.087	2.9176e-05	0.00982547	1	0.925443	P24975, P41288, P41295, P41297, P41299, Q599A0
26	GO:0072521	purine-containing compound metabolic process	469	11	1.52	2.2e-07	0.5721	1.1e-22	0.05429	7.23684	6.63638e-05	2.2031e-20	1	0.229335	P00355, P00491, P00829, P05062, P24975, P41288, P41291, P41297, P41299, Q06056, Q3SZB7
27	GO:0006364	rRNA processing	200	8	0.65	2.3e-07	0.00925	0.1661	0.1661	12.3077	6.68107e-05	0.306064	1	0.403695	P42766, P61255, P62083, P62755, P62850, P63221, Q58DT1, Q5R8M9
28	GO:0016072	rRNA metabolic process	205	8	0.66	2.7e-07	1	0.24258	0.24258	12.1212	7.56289e-05	0.399914	1	0.493395	P42766, P61255, P62083, P62755, P62850, P63221, Q58DT1, Q5R8M9
29	GO:0055086	nucleobase-containing small molecule metabolic process	605	12	1.95	3.5e-07	1	4.3e-23	0.04158	6.15385	9.46569e-05	8.83876e-21	1	0.201552	P00355, P00491, P00829, P05062, P24975, P41288, P41291, P41297, P41299, Q06056, Q14117, Q3SZB7
30	GO:0009150	purine ribonucleotide metabolic process	399	10	1.29	4.7e-07	1	2e-24	0.0136	7.75194	0.000122874	6.50917e-22	1	0.118913	P00355, P00829, P05062, P24975, P41288, P41291, P41297, P41299, Q06056, Q3SZB7
31	GO:0009259	ribonucleotide metabolic process	417	10	1.35	7e-07	1	1.5e-24	0.01972	7.40741	0.000174017	5.32568e-22	1	0.139408	P00355, P00829, P05062, P24975, P41288, P41291, P41297, P41299, Q06056, Q3SZB7
32	GO:0006091	generation of precursor metabolites and energy	319	9	1.03	7.1e-07	1	3.1e-13	0.05223	8.73786	0.000174017	1.22293e-11	1	0.225713	P00355, P05062, P24975, P41288, P41295, P41297, P41299, Q3SZB7, Q599A0
33	GO:0009117	nucleotide metabolic process	540	11	1.74	9e-07	1	4.2e-24	0.04462	6.32184	0.000207609	1.13125e-21	1	0.20935	P00355, P00491, P00829, P05062, P24975, P41288, P41291, P41297, P41299, Q06056, Q3SZB7
34	GO:0019693	ribose phosphate metabolic process	429	10	1.39	9e-07	1	4.4e-25	0.05602	7.19424	0.000207609	2.14802e-22	1	0.232468	P00355, P00829, P05062, P24975, P41288, P41291, P41297, P41299, Q06056, Q3SZB7
35	GO:0006753	nucleoside phosphate metabolic process	546	11	1.76	1e-06	1	3.5e-24	0.02989	6.25	0.000224086	1.05148e-21	1	0.172385	P00355, P00491, P00829, P05062, P24975, P41288, P41291, P41297, P41299, Q06056, Q3SZB7
36	GO:0022904	respiratory electron transport chain	61	5	0.2	1.5e-06	0.04942	0.0004	0.63948	25	0.000326792	0.00256519	1	0.834238	P24975, P41288, P41295, P41297, P41299
37	GO:0022613	ribonucleoprotein complex biogenesis	460	10	1.49	1.7e-06	0.49091	0.15724	0.15724	6.71141	0.000360354	0.294392	1	0.392	P42766, P61255, P62083, P62755, P62850, P62859, P63221, Q58DT1, Q5R8M9, Q6QAP7
38	GO:0034641	cellular nitrogen compound metabolic process	6098	36	19.7	2.3e-06	0.91084	2.5e-07	0.23758	1.82741	0.000474708	3.39019e-06	1	0.489033	A8D8X1, O18789, P00355, P00491, P00829, P05062, P14568, P20065, P24049, P24975, P29314, P41288, P41291, P41297, P41299, P42766, P46405, P61255, P61515, P61928, P62083, P62282, P62755, P62832, P62850, P62859, P63221, P79103, Q06056, Q14117, Q3SZB7, Q58DT1, Q5I597, Q5R8M9, Q5R9I9, Q6QAP7
39	GO:0044281	small molecule metabolic process	1782	18	5.76	5.3e-06	0.49769	3.2e-27	0.23144	3.125	0.00106584	3.1244e-24	1	0.482377	O18778, P00355, P00491, P00829, P05062, P0DMA6, P14568, P24975, P41288, P41291, P41297, P41299, Q06056, Q14117, Q3SZB7, Q4R5B6, Q5I597, Q8WN98
40	GO:0006807	nitrogen compound metabolic process	6392	36	20.65	8.5e-06	0.99196	6e-08	0.18638	1.74334	0.00166664	9.10019e-07	1	0.431458	A8D8X1, O18789, P00355, P00491, P00829, P05062, P14568, P20065, P24049, P24975, P29314, P41288, P41291, P41297, P41299, P42766, P46405, P61255, P61515, P61928, P62083, P62282, P62755, P62832, P62850, P62859, P63221, P79103, Q06056, Q14117, Q3SZB7, Q58DT1, Q5I597, Q5R8M9, Q5R9I9, Q6QAP7
41	GO:0042773	ATP synthesis coupled electron transport	44	4	0.14	1.2e-05	0.0027	0.00014	0.67045	28.5714	0.00229551	0.00103555	1	0.858212	P24975, P41288, P41297, P41299
42	GO:0034470	ncRNA processing	359	8	1.16	1.8e-05	1	0.55304	0.55304	6.89655	0.00336129	0.715078	1	0.779551	P42766, P61255, P62083, P62755, P62850, P63221, Q58DT1, Q5R8M9
43	GO:0000028	ribosomal small subunit assembly	21	3	0.07	4e-05	4e-05	0.09012	0.09012	42.8571	0.00729581	0.197179	0.15686	0.295243	P62755, Q5R8M9, Q6QAP7
44	GO:0044271	cellular nitrogen compound biosynthetic process	4484	28	14.49	5.2e-05	0.92487	5.9e-08	0.44869	1.93237	0.009269	8.98341e-07	1	0.693187	A8D8X1, O18789, P00355, P00491, P00829, P14568, P20065, P24049, P29314, P41291, P42766, P46405, P61255, P61515, P61928, P62083, P62282, P62755, P62832, P62850, P62859, P63221, P79103, Q06056, Q58DT1, Q5R8M9, Q5R9I9, Q6QAP7
45	GO:0006119	oxidative phosphorylation	65	4	0.21	5.6e-05	1	5e-05	0.15325	19.0476	0.00976018	0.000411538	1	0.387873	P24975, P41288, P41297, P41299
46	GO:0055114	oxidation-reduction process	443	8	1.43	7.8e-05	0.28747	5.8e-12	0.00812	5.59441	0.013299	1.82677e-10	1	0.0942779	O18778, P05062, P24975, P41288, P41295, P41297, P41299, Q599A0
47	GO:0045333	cellular respiration	140	5	0.45	8.6e-05	0.24948	6.2e-05	0.62158	11.1111	0.014351	0.000498233	1	0.823071	P24975, P41288, P41295, P41297, P41299
48	GO:0015985	energy coupled proton transport, down electrochemical gradient	29	3	0.09	0.00011	1	0.12179	0.12179	33.3333	0.0172546	0.244237	1	0.341508	P00829, P41291, Q06056
49	GO:0015986	ATP synthesis coupled proton transport	29	3	0.09	0.00011	0.00011	0.12179	0.12179	33.3333	0.0172546	0.244237	0.287577	0.341508	P00829, P41291, Q06056
50	GO:1901135	carbohydrate derivative metabolic process	1068	12	3.45	0.00011	1	1.4e-13	0.4666	3.47826	0.0172546	5.8167e-12	1	0.706733	P00355, P00491, P00829, P05062, P24975, P41288, P41291, P41297, P41299, Q06056, Q14117, Q3SZB7
51	GO:1901576	organic substance biosynthetic process	5576	31	18.01	0.00015	0.792	4.7e-08	0.44065	1.72127	0.0217861	7.32768e-07	1	0.687081	A8D8X1, O18789, P00355, P00491, P00829, P05062, P14568, P20065, P24049, P29314, P41291, P42766, P46405, P61255, P61515, P61928, P62083, P62282, P62755, P62832, P62850, P62859, P63221, P79103, Q06056, Q3SZB7, Q58DT1, Q5I597, Q5R8M9, Q5R9I9, Q6QAP7
52	GO:0019637	organophosphate metabolic process	931	11	3.01	0.00015	1	1.2e-18	0.01013	3.65449	0.0217861	1.11586e-16	1	0.104094	P00355, P00491, P00829, P05062, P24975, P41288, P41291, P41297, P41299, Q06056, Q3SZB7
53	GO:0044238	primary metabolic process	9260	42	29.92	0.00015	0.74153	2.7e-07	0.44694	1.40374	0.0217861	3.61744e-06	1	0.691635	A8D8X1, O18778, O18789, P00355, P00491, P00829, P05062, P0DM96, P0DMA6, P14568, P20065, P24049, P24975, P29314, P41288, P41291, P41297, P41299, P42766, P46405, P61255, P61515, P61928, P62083, P62282, P62755, P62832, P62850, P62859, P62936, P63221, P79103, Q06056, Q14117, Q3SZB7, Q4R5B6, Q58DT1, Q5I597, Q5R8M9, Q5R9I9, Q6QAP7, Q8WN98
54	GO:0044237	cellular metabolic process	9266	42	29.94	0.00015	0.87515	9.4e-08	0.37909	1.40281	0.0217861	1.37755e-06	1	0.634757	A8D8X1, O18778, O18789, P00355, P00491, P00829, P05062, P14568, P20065, P24049, P24975, P29314, P41288, P41291, P41295, P41297, P41299, P42766, P46405, P61255, P61515, P61928, P62083, P62282, P62755, P62832, P62850, P62859, P62936, P63221, P79103, Q06056, Q14117, Q3SZB7, Q4R5B6, Q58DT1, Q599A0, Q5I597, Q5R8M9, Q5R9I9, Q6QAP7, Q8WN98
55	GO:0008152	metabolic process	10082	44	32.57	0.00016	0.68585	1.3e-10	0.30013	1.35094	0.022816	3.23385e-09	1	0.552542	A8D8X1, O18778, O18789, P00355, P00491, P00829, P05062, P0DM96, P0DMA6, P14568, P20065, P24049, P24975, P29314, P41288, P41291, P41295, P41297, P41299, P42766, P46405, P61255, P61515, P61928, P62083, P62282, P62755, P62832, P62850, P62859, P62936, P63221, P79103, Q06056, Q14117, Q3SZB7, Q4R5B6, Q58DT1, Q599A0, Q5I597, Q5R8M9, Q5R9I9, Q6QAP7, Q8WN98
56	GO:0034660	ncRNA metabolic process	500	8	1.62	0.00018	1	0.60741	0.60741	4.93827	0.0252096	0.756816	1	0.817135	P42766, P61255, P62083, P62755, P62850, P63221, Q58DT1, Q5R8M9
57	GO:0009058	biosynthetic process	5651	31	18.26	0.00019	0.93487	2.4e-08	0.40826	1.6977	0.0261433	4.02283e-07	1	0.659251	A8D8X1, O18789, P00355, P00491, P00829, P05062, P14568, P20065, P24049, P29314, P41291, P42766, P46405, P61255, P61515, P61928, P62083, P62282, P62755, P62832, P62850, P62859, P63221, P79103, Q06056, Q3SZB7, Q58DT1, Q5I597, Q5R8M9, Q5R9I9, Q6QAP7
58	GO:0000462	maturation of SSU-rRNA from tricistronic rRNA transcript (SSU-rRNA, 5.8S rRNA, LSU-rRNA)	40	3	0.13	0.00029	0.00029	0.7574	0.7574	23.0769	0.0379078	0.869624	0.568617	0.91375	P62850, P63221, Q5R8M9
59	GO:0042775	mitochondrial ATP synthesis coupled electron transport	40	3	0.13	0.00029	0.06322	3.5e-05	0.00575	23.0769	0.0379078	0.000298781	1	0.0793966	P24975, P41288, P41297
60	GO:0090662	ATP hydrolysis coupled transmembrane transport	40	3	0.13	0.00029	0.0062	0.03367	0.03367	23.0769	0.0379078	0.0948076	1	0.18248	P00829, P54710, Q06056
61	GO:0071704	organic substance metabolic process	9593	42	30.99	0.00046	0.79926	1.2e-09	0.39365	1.35528	0.0591439	2.5062e-08	1	0.648068	A8D8X1, O18778, O18789, P00355, P00491, P00829, P05062, P0DM96, P0DMA6, P14568, P20065, P24049, P24975, P29314, P41288, P41291, P41297, P41299, P42766, P46405, P61255, P61515, P61928, P62083, P62282, P62755, P62832, P62850, P62859, P62936, P63221, P79103, Q06056, Q14117, Q3SZB7, Q4R5B6, Q58DT1, Q5I597, Q5R8M9, Q5R9I9, Q6QAP7, Q8WN98
62	GO:0051262	protein tetramerization	115	4	0.37	0.00051	0.1495	0.08898	0.90953	10.8108	0.064515	0.195616	1	0.989347	P37141, Q14117, Q3SZB7, Q5R8M9
63	GO:0000463	maturation of LSU-rRNA from tricistronic rRNA transcript (SSU-rRNA, 5.8S rRNA, LSU-rRNA)	11	2	0.04	0.00055	0.00055	0.40184	0.40184	50	0.0675705	0.576863	0.86273	0.654408	P42766, Q58DT1
64	GO:0006754	ATP biosynthetic process	50	3	0.16	0.00056	1	0.11119	0.11119	18.75	0.0675705	0.22946	1	0.327228	P00829, P41291, Q06056
65	GO:0030490	maturation of SSU-rRNA	50	3	0.16	0.00056	1	0.43133	0.43133	18.75	0.0675705	0.60346	1	0.679438	P62850, P63221, Q5R8M9
66	GO:0044724	single-organism carbohydrate catabolic process	122	4	0.39	0.00064	0.13912	1.9e-08	0.12558	10.2564	0.0760533	3.25458e-07	1	0.347171	P00355, P05062, Q3SZB7, Q8WN98
67	GO:0019362	pyridine nucleotide metabolic process	125	4	0.4	0.0007	1	5.3e-06	0.14728	10	0.0807368	5.39743e-05	1	0.378954	P00355, P00491, P05062, Q3SZB7
68	GO:0046496	nicotinamide nucleotide metabolic process	125	4	0.4	0.0007	1	5.3e-06	0.14728	10	0.0807368	5.39743e-05	1	0.378954	P00355, P00491, P05062, Q3SZB7
69	GO:0016052	carbohydrate catabolic process	130	4	0.42	0.00081	0.15996	4e-08	0.14452	9.52381	0.0916858	6.36334e-07	1	0.374373	P00355, P05062, Q3SZB7, Q8WN98
70	GO:0015980	energy derivation by oxidation of organic compounds	228	5	0.74	0.00082	0.42402	6.9e-08	0.36873	6.75676	0.0916858	1.04046e-06	1	0.624157	P24975, P41288, P41295, P41297, P41299
71	GO:0072524	pyridine-containing compound metabolic process	131	4	0.42	0.00083	1	3.9e-06	0.10315	9.52381	0.0916858	4.09448e-05	1	0.315402	P00355, P00491, P05062, Q3SZB7
72	GO:0042255	ribosome assembly	58	3	0.19	0.00086	1	0.08215	0.08215	15.7895	0.0934714	0.185156	1	0.281635	P62755, Q5R8M9, Q6QAP7
73	GO:0044249	cellular biosynthetic process	5492	29	17.74	0.00087	0.99272	1.8e-07	0.44399	1.63472	0.0934714	2.49287e-06	1	0.689547	A8D8X1, O18789, P00355, P00491, P00829, P14568, P20065, P24049, P29314, P41291, P42766, P46405, P61255, P61515, P61928, P62083, P62282, P62755, P62832, P62850, P62859, P63221, P79103, Q06056, Q58DT1, Q5I597, Q5R8M9, Q5R9I9, Q6QAP7
74	GO:0009206	purine ribonucleoside triphosphate biosynthetic process	59	3	0.19	0.00091	1	0.1164	0.1164	15.7895	0.0964477	0.236709	1	0.334224	P00829, P41291, Q06056
75	GO:0009145	purine nucleoside triphosphate biosynthetic process	60	3	0.19	0.00095	1	0.08045	0.08045	15.7895	0.0993447	0.182355	1	0.278451	P00829, P41291, Q06056
76	GO:1902600	hydrogen ion transmembrane transport	61	3	0.2	0.001	1	0.00174	0.00174	15	0.102876	0.00885416	1	0.0423814	P00829, P41291, Q06056
77	GO:0006733	oxidoreduction coenzyme metabolic process	138	4	0.45	0.00101	1	2e-06	0.05949	8.88889	0.102876	2.25426e-05	1	0.238985	P00355, P00491, P05062, Q3SZB7
78	GO:0051289	protein homotetramerization	62	3	0.2	0.00105	0.00105	0.00956	0.00956	15	0.105579	0.0359871	1	0.101186	P37141, Q14117, Q3SZB7
79	GO:0042273	ribosomal large subunit biogenesis	64	3	0.21	0.00115	0.15202	0.07567	0.07567	14.2857	0.11417	0.17404	1	0.268371	P42766, P61255, Q58DT1
80	GO:0009201	ribonucleoside triphosphate biosynthetic process	66	3	0.21	0.00126	1	0.10348	0.10348	14.2857	0.123527	0.21769	1	0.315518	P00829, P41291, Q06056
81	GO:0006096	glycolytic process	73	3	0.24	0.00168	0.00168	3.9e-06	0.00149	12.5	0.161642	4.09448e-05	1	0.0390838	P00355, P05062, Q3SZB7
82	GO:0006120	mitochondrial electron transport, NADH to ubiquinone	19	2	0.06	0.00169	0.00169	0.00123	0.00123	33.3333	0.161642	0.00665802	1	0.0357292	P24975, P41297
83	GO:0006757	ATP generation from ADP	74	3	0.24	0.00175	1	6.9e-06	0.69238	12.5	0.165364	6.87448e-05	1	0.87083	P00355, P05062, Q3SZB7
84	GO:0009142	nucleoside triphosphate biosynthetic process	77	3	0.25	0.00196	1	0.02227	0.02227	12	0.183003	0.0689461	1	0.147032	P00829, P41291, Q06056
85	GO:0006165	nucleoside diphosphate phosphorylation	81	3	0.26	0.00227	1	1.5e-05	0.56443	11.5385	0.204639	0.000138329	1	0.787411	P00355, P05062, Q3SZB7
86	GO:0015992	proton transport	81	3	0.26	0.00227	1	0.00179	0.40495	11.5385	0.204639	0.00904378	1	0.65661	P00829, P41291, Q06056
87	GO:0046031	ADP metabolic process	81	3	0.26	0.00227	1	1.8e-06	0.16288	11.5385	0.204639	2.06155e-05	1	0.398959	P00355, P05062, Q3SZB7
88	GO:0046939	nucleotide phosphorylation	82	3	0.26	0.00235	1	2.6e-05	0.56269	11.5385	0.209444	0.000229476	1	0.785962	P00355, P05062, Q3SZB7
89	GO:0006818	hydrogen transport	83	3	0.27	0.00243	1	0.00145	0.32677	11.1111	0.211677	0.00758603	1	0.582468	P00829, P41291, Q06056
90	GO:0009127	purine nucleoside monophosphate biosynthetic process	84	3	0.27	0.00251	1	1.6e-05	1	11.1111	0.211677	0.000147031	1	1	P00829, P41291, Q06056
91	GO:0009135	purine nucleoside diphosphate metabolic process	84	3	0.27	0.00251	1	3.1e-06	0.15453	11.1111	0.211677	3.36775e-05	1	0.388857	P00355, P05062, Q3SZB7
92	GO:0009168	purine ribonucleoside monophosphate biosynthetic process	84	3	0.27	0.00251	1	1.6e-05	0.00193	11.1111	0.211677	0.000147031	1	0.0443598	P00829, P41291, Q06056
93	GO:0009179	purine ribonucleoside diphosphate metabolic process	84	3	0.27	0.00251	1	3.1e-06	0.15453	11.1111	0.211677	3.36775e-05	1	0.388857	P00355, P05062, Q3SZB7
94	GO:0009185	ribonucleoside diphosphate metabolic process	86	3	0.28	0.00269	1	8.8e-06	0.27958	10.7143	0.224443	8.60285e-05	1	0.53222	P00355, P05062, Q3SZB7
95	GO:0006082	organic acid metabolic process	937	9	3.03	0.00277	0.21746	1e-12	0.18119	2.9703	0.228685	3.6162e-11	1	0.424328	O18778, P00355, P00491, P05062, P14568, Q14117, Q3SZB7, Q4R5B6, Q5I597
96	GO:0000470	maturation of LSU-rRNA	25	2	0.08	0.00293	1	0.40621	0.40621	25	0.239375	0.580587	1	0.657973	P42766, Q58DT1
97	GO:0009164	nucleoside catabolic process	28	2	0.09	0.00366	0.00366	0.47324	0.47324	22.2222	0.295932	0.642754	1	0.713636	P00491, Q14117
98	GO:0009132	nucleoside diphosphate metabolic process	97	3	0.31	0.00378	1	1.2e-05	0.15368	9.67742	0.302516	0.000113203	1	0.388385	P00355, P05062, Q3SZB7
99	GO:0009156	ribonucleoside monophosphate biosynthetic process	99	3	0.32	0.004	1	5e-06	0.12995	9.375	0.316889	5.14559e-05	1	0.352176	P00829, P41291, Q06056
100	GO:0006090	pyruvate metabolic process	100	3	0.32	0.00411	1	2.1e-07	0.02672	9.375	0.322347	2.88279e-06	1	0.16229	P00355, P05062, Q3SZB7
101	GO:0009124	nucleoside monophosphate biosynthetic process	101	3	0.33	0.00423	1	1.7e-06	0.03982	9.09091	0.328474	1.96721e-05	1	0.196544	P00829, P41291, Q06056
102	GO:0019538	protein metabolic process	4584	24	14.81	0.00443	0.99083	0.00017	0.99832	1.62053	0.340632	0.00122159	1	1	A8D8X1, O18789, P00355, P0DM96, P0DMA6, P24049, P29314, P42766, P46405, P61255, P61515, P61928, P62083, P62282, P62755, P62832, P62850, P62859, P62936, P63221, P79103, Q58DT1, Q5R8M9, Q6QAP7
103	GO:0072522	purine-containing compound biosynthetic process	214	4	0.69	0.00497	0.43248	4.6e-13	0.59934	5.7971	0.378444	1.79653e-11	1	0.809894	P00491, P00829, P41291, Q06056
104	GO:1901658	glycosyl compound catabolic process	33	2	0.11	0.00506	1	0.81294	0.81294	18.1818	0.381592	0.905056	1	0.941866	P00491, Q14117
105	GO:0019752	carboxylic acid metabolic process	840	8	2.71	0.00512	0.35559	7.7e-16	0.11514	2.95203	0.38244	4.48841e-14	1	0.332735	O18778, P00355, P05062, P14568, Q14117, Q3SZB7, Q4R5B6, Q5I597
106	GO:0042451	purine nucleoside biosynthetic process	111	3	0.36	0.0055	1	0.00152	0.0241	8.33333	0.403145	0.00792043	1	0.152679	P00829, P41291, Q06056
107	GO:0046129	purine ribonucleoside biosynthetic process	111	3	0.36	0.0055	1	0.00152	0.0241	8.33333	0.403145	0.00792043	1	0.152679	P00829, P41291, Q06056
108	GO:0043094	cellular metabolic compound salvage	35	2	0.11	0.00568	0.00568	0.18773	0.18773	18.1818	0.412484	0.335168	1	0.432413	P00491, Q5I597
109	GO:0044270	cellular nitrogen compound catabolic process	367	5	1.19	0.00643	0.08781	0.07444	0.71879	4.20168	0.462665	0.17218	1	0.88877	P00491, P42766, Q14117, Q3SZB7, Q5I597
110	GO:0015988	energy coupled proton transmembrane transport, against electrochemical gradient	38	2	0.12	0.00667	1	0.03102	0.03102	16.6667	0.471287	0.0890144	1	0.174526	P00829, Q06056
111	GO:0015991	ATP hydrolysis coupled proton transport	38	2	0.12	0.00667	0.00667	0.03102	0.03102	16.6667	0.471287	0.0890144	1	0.174526	P00829, Q06056
112	GO:0006826	iron ion transport	39	2	0.13	0.00702	0.00702	0.94964	0.94964	15.3846	0.491588	0.985864	1	1	Q53VB8, Q95MP7
113	GO:0044267	cellular protein metabolic process	4191	22	13.54	0.00709	0.9996	0.0011	0.961	1.62482	0.492096	0.00606787	1	1	A8D8X1, O18789, P00355, P24049, P29314, P42766, P46405, P61255, P61515, P61928, P62083, P62282, P62755, P62832, P62850, P62859, P62936, P63221, P79103, Q58DT1, Q5R8M9, Q6QAP7
114	GO:0019674	NAD metabolic process	40	2	0.13	0.00737	0.00737	0.03919	0.51705	15.3846	0.507043	0.106289	1	0.751803	P00491, P05062
115	GO:0006879	cellular iron ion homeostasis	42	2	0.14	0.00811	0.00811	0.99257	0.99257	14.2857	0.553102	1	1	1	Q53VB8, Q95MP7
116	GO:0009066	aspartate family amino acid metabolic process	43	2	0.14	0.00849	0.00849	0.14863	0.14863	14.2857	0.574026	0.282882	1	0.381199	P14568, Q5I597
117	GO:0042455	ribonucleoside biosynthetic process	131	3	0.42	0.00869	1	0.00175	0.02201	7.14286	0.582527	0.00887038	1	0.146824	P00829, P41291, Q06056
118	GO:0043436	oxoacid metabolic process	922	8	2.98	0.00884	0.4215	7.9e-13	0.14802	2.68456	0.58756	2.9107e-11	1	0.380131	O18778, P00355, P05062, P14568, Q14117, Q3SZB7, Q4R5B6, Q5I597
119	GO:0006396	RNA processing	928	8	3	0.00918	1	0.60579	0.67525	2.66667	0.605031	0.7554	1	0.860436	P42766, P61255, P62083, P62755, P62850, P63221, Q58DT1, Q5R8M9
120	GO:0009165	nucleotide biosynthetic process	259	4	0.84	0.00964	0.50605	4.2e-14	0.00398	4.7619	0.630054	1.91849e-12	1	0.0664152	P00491, P00829, P41291, Q06056
121	GO:0009163	nucleoside biosynthetic process	137	3	0.44	0.00981	1	0.00053	0.00669	6.81818	0.635866	0.00324438	1	0.0860159	P00829, P41291, Q06056
122	GO:1901659	glycosyl compound biosynthetic process	139	3	0.45	0.0102	1	0.00022	0.04052	6.66667	0.655726	0.00152342	1	0.1985	P00829, P41291, Q06056
123	GO:1901293	nucleoside phosphate biosynthetic process	265	4	0.86	0.01043	0.51513	1.6e-14	0.2569	4.65116	0.665061	7.76248e-13	1	0.508676	P00491, P00829, P41291, Q06056
124	GO:0034645	cellular macromolecule biosynthetic process	4606	23	14.88	0.01065	0.99844	0.0305	0.43481	1.5457	0.673612	0.0880723	1	0.68177	A8D8X1, O18789, P00355, P20065, P24049, P29314, P42766, P46405, P61255, P61515, P61928, P62083, P62282, P62755, P62832, P62850, P62859, P63221, P79103, Q58DT1, Q5R8M9, Q5R9I9, Q6QAP7
125	GO:0044085	cellular component biogenesis	2547	15	8.23	0.01208	0.93658	0.00085	0.76199	1.8226	0.757948	0.00485333	1	0.916327	P05062, P37141, P41295, P42766, P61255, P62083, P62755, P62850, P62859, P63221, Q14117, Q3SZB7, Q58DT1, Q5R8M9, Q6QAP7
126	GO:0002181	cytoplasmic translation	55	2	0.18	0.01362	0.01362	0.64471	0.64471	11.1111	0.847791	0.781985	1	0.837717	P61255, Q58DT1
127	GO:0006732	coenzyme metabolic process	290	4	0.94	0.01413	1	2.3e-07	0.05282	4.25532	0.872611	3.12984e-06	1	0.226747	P00355, P00491, P05062, Q3SZB7
128	GO:0009059	macromolecule biosynthetic process	4714	23	15.23	0.01426	0.99879	0.00859	0.45716	1.51018	0.873759	0.0331014	1	0.699899	A8D8X1, O18789, P00355, P20065, P24049, P29314, P42766, P46405, P61255, P61515, P61928, P62083, P62282, P62755, P62832, P62850, P62859, P63221, P79103, Q58DT1, Q5R8M9, Q5R9I9, Q6QAP7
129	GO:0044283	small molecule biosynthetic process	451	5	1.46	0.01481	0.01481	1.9e-07	0.80324	3.42466	0.900425	2.62671e-06	1	0.936914	P00491, P05062, P14568, Q3SZB7, Q5I597
130	GO:0000413	protein peptidyl-prolyl isomerization	5	1	0.02	0.01605	0.01605	0.52584	0.52584	50	0.946467	0.692403	1	0.760214	P62936
131	GO:0007000	nucleolus organization	5	1	0.02	0.01605	0.01605	0.42912	0.42912	50	0.946467	0.601446	1	0.677453	Q5R8M9
132	GO:0051152	positive regulation of smooth muscle cell differentiation	5	1	0.02	0.01605	0.01605	0.90012	0.90012	50	0.946467	0.960901	1	0.98662	P20065
133	GO:0060267	positive regulation of respiratory burst	5	1	0.02	0.01605	0.01605	0.55711	0.55711	50	0.946467	0.718094	1	0.782183	Q5R8M9
134	GO:1901607	alpha-amino acid biosynthetic process	66	2	0.21	0.01923	0.01923	0.00141	0.00699	9.52381	1	0.00744156	1	0.087576	P14568, Q5I597
135	GO:0001561	fatty acid alpha-oxidation	6	1	0.02	0.01923	0.01923	0.51639	0.51639	50	1	0.683459	1	0.751714	O18778
136	GO:0006450	regulation of translational fidelity	6	1	0.02	0.01923	0.01923	0.20648	0.20648	50	1	0.358165	1	0.454129	P29314
137	GO:0030388	fructose 1,6-bisphosphate metabolic process	6	1	0.02	0.01923	0.01923	0.68613	0.68613	50	1	0.815484	1	0.867535	P05062
138	GO:0046113	nucleobase catabolic process	6	1	0.02	0.01923	0.01923	0.33654	0.33654	50	1	0.50767	1	0.592211	Q14117
139	GO:0034655	nucleobase-containing compound catabolic process	324	4	1.05	0.02038	0.23409	0.08462	0.914	3.80952	1	0.189118	1	0.990672	P00491, P42766, Q14117, Q3SZB7
140	GO:0044275	cellular carbohydrate catabolic process	70	2	0.23	0.02148	0.02148	5.9e-06	0.09916	8.69565	1	5.94644e-05	1	0.310495	Q3SZB7, Q8WN98
141	GO:0046916	cellular transition metal ion homeostasis	70	2	0.23	0.02148	1	0.55157	0.9286	8.69565	1	0.714361	1	0.995491	Q53VB8, Q95MP7
142	GO:0006006	glucose metabolic process	186	3	0.6	0.02213	0.02213	1.2e-05	0.12291	5	1	0.000113203	1	0.342932	P00355, P05062, Q3SZB7
143	GO:0006002	fructose 6-phosphate metabolic process	7	1	0.02	0.0224	0.0224	0.13893	0.13893	50	1	0.268543	1	0.366508	Q3SZB7
144	GO:0051029	rRNA transport	7	1	0.02	0.0224	0.0224	0.87338	0.87338	50	1	0.945765	1	0.97505	P62859
145	GO:0006094	gluconeogenesis	72	2	0.23	0.02264	0.02264	0.00098	0.00098	8.69565	1	0.00552293	1	0.0315006	P05062, Q3SZB7
146	GO:0019319	hexose biosynthetic process	74	2	0.24	0.02382	0.02382	0.00132	0.61046	8.33333	1	0.00705234	1	0.817735	P05062, Q3SZB7
147	GO:0051186	cofactor metabolic process	340	4	1.1	0.02383	1	3.6e-09	0.02525	3.63636	1	6.9603e-08	1	0.157793	P00355, P00491, P05062, Q3SZB7
148	GO:0009152	purine ribonucleotide biosynthetic process	193	3	0.62	0.02436	1	1.1e-13	0.01477	4.83871	1	4.64438e-12	1	0.122149	P00829, P41291, Q06056
149	GO:0008652	cellular amino acid biosynthetic process	75	2	0.24	0.02443	0.02443	0.01076	0.99374	8.33333	1	0.0393105	1	1	P14568, Q5I597
150	GO:0001649	osteoblast differentiation	194	3	0.63	0.02468	0.02468	0.00024	0.00024	4.7619	1	0.00164586	1	0.0133498	P00829, P20065, P62282
151	GO:0000447	endonucleolytic cleavage in ITS1 to separate SSU-rRNA from 5.8S rRNA and LSU-rRNA from tricistronic ...	8	1	0.03	0.02556	0.02556	0.18047	0.18047	33.3333	1	0.325329	1	0.423002	P63221
152	GO:0006526	arginine biosynthetic process	8	1	0.03	0.02556	0.02556	0.28544	0.28544	33.3333	1	0.447705	1	0.537504	P14568
153	GO:0043102	amino acid salvage	8	1	0.03	0.02556	0.02556	0.94185	0.94185	33.3333	1	0.982094	1	1	Q5I597
154	GO:0071267	L-methionine salvage	8	1	0.03	0.02556	0.02556	0.94185	0.94185	33.3333	1	0.982094	1	1	Q5I597
155	GO:0071499	cellular response to laminar fluid shear stress	8	1	0.03	0.02556	0.02556	0.64094	0.64094	33.3333	1	0.779325	1	0.835162	P14568
156	GO:0072526	pyridine-containing compound catabolic process	8	1	0.03	0.02556	0.02556	0.71067	0.71067	33.3333	1	0.835328	1	0.884394	P00491
157	GO:0055072	iron ion homeostasis	77	2	0.25	0.02565	1	1	1	8	1	1	1	1	Q53VB8, Q95MP7
158	GO:0046364	monosaccharide biosynthetic process	78	2	0.25	0.02627	0.02627	0.00082	0.66433	8	1	0.00470611	1	0.852979	P05062, Q3SZB7
159	GO:0006812	cation transport	712	6	2.3	0.02633	0.84468	2.5e-06	0.96347	2.6087	1	2.76202e-05	1	1	P00829, P41291, P54710, Q06056, Q53VB8, Q95MP7
160	GO:0006164	purine nucleotide biosynthetic process	199	3	0.64	0.02636	1	1.1e-13	0.00832	4.6875	1	4.64438e-12	1	0.0955149	P00829, P41291, Q06056
161	GO:0044712	single-organism catabolic process	924	7	2.99	0.02794	0.70131	1.2e-11	0.13085	2.34114	1	3.52376e-10	1	0.353638	O18778, P00355, P00491, P05062, Q14117, Q3SZB7, Q8WN98
162	GO:0098662	inorganic cation transmembrane transport	359	4	1.16	0.02836	0.61027	2e-07	0.81452	3.44828	1	2.7552e-06	1	0.942583	P00829, P41291, P54710, Q06056
163	GO:0000052	citrulline metabolic process	9	1	0.03	0.02871	0.02871	0.06195	0.06195	33.3333	1	0.149743	1	0.24329	P14568
164	GO:0070070	proton-transporting V-type ATPase complex assembly	9	1	0.03	0.02871	0.02871	0.4516	0.4516	33.3333	1	0.622015	1	0.695444	P05062
165	GO:0070072	vacuolar proton-transporting V-type ATPase complex assembly	9	1	0.03	0.02871	0.02871	0.4516	0.4516	33.3333	1	0.622015	1	0.695444	P05062
166	GO:0071265	L-methionine biosynthetic process	9	1	0.03	0.02871	0.02871	0.96053	0.96053	33.3333	1	0.989936	1	1	Q5I597
167	GO:0071286	cellular response to magnesium ion	9	1	0.03	0.02871	0.02871	0.05899	0.05899	33.3333	1	0.144533	1	0.237993	Q3SZB7
168	GO:0010467	gene expression	5002	23	16.16	0.02908	0.9992	0.01601	0.37887	1.42327	1	0.0536023	1	0.634727	A8D8X1, O18789, P00355, P20065, P24049, P29314, P42766, P46405, P61255, P61515, P61928, P62083, P62282, P62755, P62832, P62850, P62859, P63221, P79103, Q58DT1, Q5R8M9, Q5R9I9, Q6QAP7
169	GO:0009260	ribonucleotide biosynthetic process	209	3	0.68	0.02988	1	3.4e-14	0.01093	4.41176	1	1.57144e-12	1	0.106455	P00829, P41291, Q06056
170	GO:0000041	transition metal ion transport	84	2	0.27	0.03013	1	0.98472	0.98472	7.40741	1	0.998397	1	1	Q53VB8, Q95MP7
171	GO:0046390	ribose phosphate biosynthetic process	211	3	0.68	0.03062	1	1.1e-14	0.00493	4.41176	1	5.54329e-13	1	0.0735095	P00829, P41291, Q06056
172	GO:0046700	heterocycle catabolic process	369	4	1.19	0.03094	0.28606	0.04037	0.51966	3.36134	1	0.108585	1	0.754758	P00491, P42766, Q14117, Q3SZB7
173	GO:0015672	monovalent inorganic cation transport	370	4	1.2	0.03121	0.62339	2.5e-06	0.81483	3.33333	1	2.76202e-05	1	0.942583	P00829, P41291, P54710, Q06056
174	GO:0098655	cation transmembrane transport	372	4	1.2	0.03174	0.62572	3.9e-08	0.64343	3.33333	1	6.22963e-07	1	0.837441	P00829, P41291, P54710, Q06056
175	GO:0006122	mitochondrial electron transport, ubiquinol to cytochrome c	10	1	0.03	0.03185	0.03185	0.02118	0.02118	33.3333	1	0.0663606	1	0.144322	P41288
176	GO:0009750	response to fructose	10	1	0.03	0.03185	0.03185	0.97599	0.97599	33.3333	1	0.99484	1	1	P05062
177	GO:2000810	regulation of bicellular tight junction assembly	10	1	0.03	0.03185	0.03185	0.90226	0.90226	33.3333	1	0.96145	1	0.986925	P62755
178	GO:0019439	aromatic compound catabolic process	376	4	1.21	0.03283	0.29415	0.02258	0.32461	3.30579	1	0.0696573	1	0.579276	P00491, P42766, Q14117, Q3SZB7
179	GO:0019318	hexose metabolic process	221	3	0.71	0.03443	0.03443	1.5e-07	0.00217	4.22535	1	2.11108e-06	1	0.0466282	P00355, P05062, Q3SZB7
180	GO:0000050	urea cycle	11	1	0.04	0.03498	0.03498	0.29832	0.29832	25	1	0.463348	1	0.552082	P14568
181	GO:0006531	aspartate metabolic process	11	1	0.04	0.03498	0.03498	0.16544	0.16544	25	1	0.305136	1	0.402714	P14568
182	GO:0009992	cellular water homeostasis	11	1	0.04	0.03498	0.03498	0.00136	0.00136	25	1	0.0072265	1	0.0372954	Q8WN98
183	GO:0018119	peptidyl-cysteine S-nitrosylation	11	1	0.04	0.03498	0.03498	0.01811	0.36371	25	1	0.058818	1	0.619452	P00355
184	GO:0045820	negative regulation of glycolytic process	11	1	0.04	0.03498	0.03498	0.08969	0.08969	25	1	0.196667	1	0.294638	Q3SZB7
185	GO:0051195	negative regulation of cofactor metabolic process	11	1	0.04	0.03498	0.03498	0.08969	0.08969	25	1	0.196667	1	0.294638	Q3SZB7
186	GO:0051198	negative regulation of coenzyme metabolic process	11	1	0.04	0.03498	0.03498	0.08969	0.08969	25	1	0.196667	1	0.294638	Q3SZB7
187	GO:0060263	regulation of respiratory burst	11	1	0.04	0.03498	0.03498	0.98777	0.98777	25	1	0.99946	1	1	Q5R8M9
188	GO:0071361	cellular response to ethanol	11	1	0.04	0.03498	0.03498	0.09082	0.09082	25	1	0.198488	1	0.296916	P62755
189	GO:0051259	protein oligomerization	385	4	1.24	0.03535	0.63058	0.00049	0.81975	3.22581	1	0.0030352	1	0.945624	P37141, Q14117, Q3SZB7, Q5R8M9
190	GO:0098660	inorganic ion transmembrane transport	390	4	1.26	0.0368	0.64614	2.7e-07	0.4761	3.1746	1	3.61744e-06	1	0.715884	P00829, P41291, P54710, Q06056
191	GO:0051260	protein homooligomerization	229	3	0.74	0.03765	1	0.03753	0.33008	4.05405	1	0.102822	1	0.585308	P37141, Q14117, Q3SZB7
192	GO:0006000	fructose metabolic process	12	1	0.04	0.0381	0.0381	0.01286	0.01286	25	1	0.0454317	1	0.115581	P05062
193	GO:0006735	NADH regeneration	12	1	0.04	0.0381	0.0381	0.0013	1	25	1	0.00697411	1	1	P05062
194	GO:0017014	protein nitrosylation	12	1	0.04	0.0381	0.0381	0.01075	0.22728	25	1	0.0393105	1	0.478192	P00355
195	GO:0019627	urea metabolic process	12	1	0.04	0.0381	0.0381	0.3955	0.3955	25	1	0.571445	1	0.649682	P14568
196	GO:0034389	lipid particle organization	12	1	0.04	0.0381	0.0381	0.32347	0.32347	25	1	0.492728	1	0.578388	P62936
197	GO:0046135	pyrimidine nucleoside catabolic process	12	1	0.04	0.0381	0.0381	0.99999	0.99999	25	1	1	1	1	Q14117
198	GO:0061621	canonical glycolysis	12	1	0.04	0.0381	0.0381	0.0013	0.0013	25	1	0.00697411	1	0.036694	P05062
199	GO:0061718	glucose catabolic process to pyruvate	12	1	0.04	0.0381	0.0381	0.0013	1	25	1	0.00697411	1	1	P05062
200	GO:0070071	proton-transporting two-sector ATPase complex assembly	12	1	0.04	0.0381	0.0381	0.30684	0.30684	25	1	0.473081	1	0.55967	P05062
201	GO:0070970	interleukin-2 secretion	12	1	0.04	0.0381	0.0381	0.29419	0.29419	25	1	0.458118	1	0.546761	P00491
202	GO:1901361	organic cyclic compound catabolic process	395	4	1.28	0.03829	0.31604	0.00899	0.299	3.125	1	0.0343043	1	0.552423	P00491, P42766, Q14117, Q3SZB7
203	GO:0044710	single-organism metabolic process	4555	21	14.72	0.03842	0.97908	6.9e-26	0.53746	1.42663	1	4.55642e-23	1	0.768654	O18778, P00355, P00491, P00829, P05062, P0DMA6, P14568, P24975, P41288, P41291, P41295, P41297, P41299, Q06056, Q14117, Q3SZB7, Q4R5B6, Q599A0, Q5I597, Q5R8M9, Q8WN98
204	GO:0022618	ribonucleoprotein complex assembly	231	3	0.75	0.03847	1	0.15759	0.15759	4	1	0.294835	1	0.392499	P62755, Q5R8M9, Q6QAP7
205	GO:0006020	inositol metabolic process	13	1	0.04	0.04121	0.04121	0.07286	0.07286	25	1	0.169227	1	0.263216	Q8WN98
206	GO:0030812	negative regulation of nucleotide catabolic process	13	1	0.04	0.04121	0.04121	0.10231	0.10231	25	1	0.216453	1	0.31492	Q3SZB7
207	GO:0034616	response to laminar fluid shear stress	13	1	0.04	0.04121	0.04121	0.05377	0.05377	25	1	0.135178	1	0.228202	P14568
208	GO:0036376	sodium ion export from cell	13	1	0.04	0.04121	0.04121	0.04323	0.04323	25	1	0.114542	1	0.205772	P54710
209	GO:0061615	glycolytic process through fructose-6-phosphate	13	1	0.04	0.04121	0.04121	0.00062	0.39477	25	1	0.00370246	1	0.649346	P05062
210	GO:0061620	glycolytic process through glucose-6-phosphate	13	1	0.04	0.04121	0.04121	0.00062	0.39477	25	1	0.00370246	1	0.649346	P05062
211	GO:0009166	nucleotide catabolic process	100	2	0.32	0.04142	0.04142	2.2e-05	0.02728	6.25	1	0.000196391	1	0.163326	P00491, Q3SZB7
212	GO:0071826	ribonucleoprotein complex subunit organization	242	3	0.78	0.0432	1	0.05116	0.05116	3.84615	1	0.130039	1	0.222915	P62755, Q5R8M9, Q6QAP7
213	GO:0006152	purine nucleoside catabolic process	14	1	0.05	0.04431	0.04431	0.08863	0.08863	20	1	0.195176	1	0.292759	P00491
214	GO:0009086	methionine biosynthetic process	14	1	0.05	0.04431	0.04431	0.99838	0.99838	20	1	1	1	1	Q5I597
215	GO:0018208	peptidyl-proline modification	14	1	0.05	0.04431	0.04431	0.94098	0.94098	20	1	0.982094	1	1	P62936
216	GO:0046130	purine ribonucleoside catabolic process	14	1	0.05	0.04431	0.04431	0.08863	0.08863	20	1	0.195176	1	0.292759	P00491
217	GO:0098739	import across plasma membrane	14	1	0.05	0.04431	0.04431	0.82806	0.82806	20	1	0.914981	1	0.949345	P54710
218	GO:1901292	nucleoside phosphate catabolic process	105	2	0.34	0.04522	0.04522	3.3e-05	0.03288	5.88235	1	0.000285136	1	0.179831	P00491, Q3SZB7
219	GO:0005996	monosaccharide metabolic process	248	3	0.8	0.04589	0.04589	6.3e-07	0.92842	3.75	1	7.811e-06	1	0.995491	P00355, P05062, Q3SZB7
220	GO:0000479	endonucleolytic cleavage of tricistronic rRNA transcript (SSU-rRNA, 5.8S rRNA, LSU-rRNA)	15	1	0.05	0.0474	0.0474	0.06457	0.06457	20	1	0.154568	1	0.247518	P63221
221	GO:0031125	rRNA 3'-end processing	15	1	0.05	0.0474	0.0474	0.5876	0.5876	20	1	0.740879	1	0.802044	P63221
222	GO:0046415	urate metabolic process	15	1	0.05	0.0474	0.0474	0.75399	0.75399	20	1	0.867111	1	0.91174	P00491
223	GO:0051150	regulation of smooth muscle cell differentiation	15	1	0.05	0.0474	0.0474	0.38337	0.38337	20	1	0.559198	1	0.638923	P20065
224	GO:0055076	transition metal ion homeostasis	110	2	0.36	0.04915	1	0.9861	0.99538	5.55556	1	0.999307	1	1	Q53VB8, Q95MP7
225	GO:0000478	endonucleolytic cleavage involved in rRNA processing	16	1	0.05	0.05048	0.05048	0.12206	0.12206	20	1	0.244652	1	0.342019	P63221
226	GO:0006555	methionine metabolic process	16	1	0.05	0.05048	0.05048	0.95765	0.95765	20	1	0.989187	1	1	Q5I597
227	GO:0006577	amino-acid betaine metabolic process	16	1	0.05	0.05048	0.05048	0.95416	0.95416	20	1	0.988547	1	1	Q5I597
228	GO:0006734	NADH metabolic process	16	1	0.05	0.05048	0.05048	0.00065	0.36666	20	1	0.00386389	1	0.622435	P05062
229	GO:0071428	rRNA-containing ribonucleoprotein complex export from nucleus	16	1	0.05	0.05048	0.05048	0.53592	0.53592	20	1	0.701028	1	0.767646	P62859
230	GO:0071436	sodium ion export	16	1	0.05	0.05048	0.05048	0.01684	0.01684	20	1	0.0557834	1	0.130124	P54710
231	GO:0001889	liver development	113	2	0.37	0.05157	0.05157	1e-07	7.8e-06	5.40541	1	1.44648e-06	1	0.00106827	P05062, P62850
232	GO:0000097	sulfur amino acid biosynthetic process	17	1	0.05	0.05355	0.05355	0.80558	0.80558	20	1	0.899706	1	0.937297	Q5I597
233	GO:0006525	arginine metabolic process	17	1	0.05	0.05355	0.05355	0.10797	0.73437	20	1	0.224535	1	0.899105	P14568
234	GO:0043101	purine-containing compound salvage	17	1	0.05	0.05355	0.05355	0.24544	0.24544	20	1	0.403071	1	0.496387	P00491
235	GO:0045978	negative regulation of nucleoside metabolic process	17	1	0.05	0.05355	0.05355	0.15819	0.15819	20	1	0.295603	1	0.393244	Q3SZB7
236	GO:0071941	nitrogen cycle metabolic process	17	1	0.05	0.05355	0.05355	0.21989	0.21989	20	1	0.374149	1	0.470644	P14568
237	GO:0097421	liver regeneration	17	1	0.05	0.05355	0.05355	0.00194	0.00194	20	1	0.00965796	1	0.0443598	P62850
238	GO:1903579	negative regulation of ATP metabolic process	17	1	0.05	0.05355	0.05355	0.15819	0.15819	20	1	0.295603	1	0.393244	Q3SZB7
239	GO:0034101	erythrocyte homeostasis	116	2	0.37	0.05403	0.05403	0.01776	0.01776	5.40541	1	0.0581977	1	0.133677	P62850, Q5R8M9
240	GO:0061008	hepaticobiliary system development	117	2	0.38	0.05486	0.05486	8.6e-07	0.94905	5.26316	1	1.04633e-05	1	1	P05062, P62850
241	GO:0006007	glucose catabolic process	18	1	0.06	0.05661	0.05661	0.00528	0.5693	16.6667	1	0.022293	1	0.790253	P05062
242	GO:0006448	regulation of translational elongation	18	1	0.06	0.05661	0.05661	0.17219	0.17219	16.6667	1	0.31432	1	0.411107	P29314
243	GO:0009084	glutamine family amino acid biosynthetic process	18	1	0.06	0.05661	0.05661	0.11973	0.11973	16.6667	1	0.241034	1	0.337785	P14568
244	GO:0009435	NAD biosynthetic process	18	1	0.06	0.05661	0.05661	0.97017	0.97017	16.6667	1	0.992794	1	1	P00491
245	GO:0019682	glyceraldehyde-3-phosphate metabolic process	18	1	0.06	0.05661	0.05661	0.1042	0.1042	16.6667	1	0.219028	1	0.317129	P05062
246	GO:0046688	response to copper ion	18	1	0.06	0.05661	0.05661	0.00295	0.00295	16.6667	1	0.0136832	1	0.0554841	P05062
247	GO:0042157	lipoprotein metabolic process	122	2	0.39	0.05907	0.05907	0.55945	0.55945	5.12821	1	0.718964	1	0.782691	P0DM96, P0DMA6
248	GO:0008535	respiratory chain complex IV assembly	19	1	0.06	0.05967	0.05967	0.23761	0.23761	16.6667	1	0.394552	1	0.489033	P41295
249	GO:0042454	ribonucleoside catabolic process	19	1	0.06	0.05967	0.05967	0.09463	0.09463	16.6667	1	0.205039	1	0.304434	P00491
250	GO:0046174	polyol catabolic process	19	1	0.06	0.05967	0.05967	0.01962	0.01962	16.6667	1	0.0625135	1	0.139408	Q8WN98
251	GO:0072529	pyrimidine-containing compound catabolic process	20	1	0.06	0.06271	0.06271	0.78425	0.78425	16.6667	1	0.887175	1	0.927014	Q14117
252	GO:0002262	myeloid cell homeostasis	128	2	0.41	0.06427	0.06427	0.00934	0.00934	4.87805	1	0.0353806	1	0.10067	P62850, Q5R8M9
253	GO:0042493	response to drug	285	3	0.92	0.06428	0.06428	2.6e-23	1.3e-20	3.26087	1	5.80246e-21	1	1.01959e-16	P00491, P05062, Q3SZB7
254	GO:0045730	respiratory burst	21	1	0.07	0.06574	0.06574	0.10209	0.10209	14.2857	1	0.216269	1	0.314768	Q5R8M9
255	GO:0090407	organophosphate biosynthetic process	477	4	1.54	0.06753	0.74942	3e-10	0.18745	2.5974	1	6.89206e-09	1	0.432056	P00491, P00829, P41291, Q06056
256	GO:1901565	organonitrogen compound catabolic process	291	3	0.94	0.06754	0.56174	4.3e-05	0.36424	3.19149	1	0.000362323	1	0.619682	P00491, Q14117, Q5I597
257	GO:0009067	aspartate family amino acid biosynthetic process	22	1	0.07	0.06876	0.06876	0.55034	0.55034	14.2857	1	0.71336	1	0.778416	Q5I597
258	GO:0019359	nicotinamide nucleotide biosynthetic process	22	1	0.07	0.06876	0.06876	0.90945	0.90945	14.2857	1	0.964654	1	0.989347	P00491
259	GO:0019363	pyridine nucleotide biosynthetic process	22	1	0.07	0.06876	0.06876	0.90945	0.90945	14.2857	1	0.964654	1	0.989347	P00491
260	GO:0070741	response to interleukin-6	22	1	0.07	0.06876	0.06876	0.04933	0.87423	14.2857	1	0.126874	1	0.975466	P05062
261	GO:1900087	positive regulation of G1/S transition of mitotic cell cycle	22	1	0.07	0.06876	0.06876	0.74056	0.74056	14.2857	1	0.856538	1	0.902262	P24049
262	GO:1901889	negative regulation of cell junction assembly	22	1	0.07	0.06876	0.06876	0.67055	0.67055	14.2857	1	0.804681	1	0.858212	P62755
263	GO:0042594	response to starvation	135	2	0.44	0.07052	0.07052	0.29172	0.29172	4.54545	1	0.454997	1	0.544271	P05062, P24049
264	GO:0000466	maturation of 5.8S rRNA from tricistronic rRNA transcript (SSU-rRNA, 5.8S rRNA, LSU-rRNA)	23	1	0.07	0.07177	0.07177	0.01014	0.01014	14.2857	1	0.037698	1	0.104094	P63221
265	GO:0032026	response to magnesium ion	23	1	0.07	0.07177	0.07177	0.03408	0.03408	14.2857	1	0.0954802	1	0.182825	Q3SZB7
266	GO:0071498	cellular response to fluid shear stress	23	1	0.07	0.07177	0.07177	0.14156	0.14156	14.2857	1	0.271877	1	0.369469	P14568
267	GO:0044282	small molecule catabolic process	300	3	0.97	0.07258	0.07258	7.9e-09	0.05598	3.09278	1	1.44852e-07	1	0.232425	O18778, P05062, Q8WN98
268	GO:0018198	peptidyl-cysteine modification	24	1	0.08	0.07478	0.07478	0.02927	0.30035	12.5	1	0.0854365	1	0.552542	P00355
269	GO:1902808	positive regulation of cell cycle G1/S phase transition	24	1	0.08	0.07478	0.07478	0.67666	0.67666	12.5	1	0.808471	1	0.861177	P24049
270	GO:0032787	monocarboxylic acid metabolic process	500	4	1.62	0.07736	0.73342	8.6e-10	0.05226	2.46914	1	1.83537e-08	1	0.225713	O18778, P00355, P05062, Q3SZB7
271	GO:0006206	pyrimidine nucleobase metabolic process	25	1	0.08	0.07777	0.07777	0.02215	0.32983	12.5	1	0.0686562	1	0.584997	Q14117
272	GO:0006614	SRP-dependent cotranslational protein targeting to membrane	25	1	0.08	0.07777	0.07777	0.00207	0.00207	12.5	1	0.0101499	1	0.045604	P42766
273	GO:0032781	positive regulation of ATPase activity	25	1	0.08	0.07777	0.07777	0.80173	0.80173	12.5	1	0.897823	1	0.935849	P05062
274	GO:0043628	ncRNA 3'-end processing	25	1	0.08	0.07777	0.07777	0.69193	0.69193	12.5	1	0.819321	1	0.87083	P63221
275	GO:0048016	inositol phosphate-mediated signaling	25	1	0.08	0.07777	0.07777	0.05847	0.05847	12.5	1	0.143664	1	0.237115	Q8WN98
276	GO:0019320	hexose catabolic process	26	1	0.08	0.08076	0.08076	0.00071	0.06958	12.5	1	0.00417921	1	0.256121	P05062
277	GO:0072525	pyridine-containing compound biosynthetic process	26	1	0.08	0.08076	0.08076	0.82644	0.82644	12.5	1	0.914622	1	0.949026	P00491
278	GO:1901575	organic substance catabolic process	1659	9	5.36	0.08158	0.68052	0.00061	0.91175	1.6791	1	0.00365953	1	0.989601	O18778, P00355, P00491, P05062, P42766, Q14117, Q3SZB7, Q5I597, Q8WN98
279	GO:0034198	cellular response to amino acid starvation	27	1	0.09	0.08373	0.08373	0.65106	0.65106	11.1111	1	0.787706	1	0.843187	P24049
280	GO:0045070	positive regulation of viral genome replication	27	1	0.09	0.08373	0.08373	5e-05	5e-05	11.1111	1	0.000411538	1	0.0042625	P62936
281	GO:0045824	negative regulation of innate immune response	27	1	0.09	0.08373	0.08373	0.33089	0.33089	11.1111	1	0.501277	1	0.586241	Q5R8M9
282	GO:1901136	carbohydrate derivative catabolic process	150	2	0.48	0.08455	1	0.00332	0.4997	4.16667	1	0.0151652	1	0.736405	P00491, Q14117
283	GO:0046434	organophosphate catabolic process	151	2	0.49	0.08551	0.08551	2.4e-05	0.01235	4.08163	1	0.000212785	1	0.114088	P00491, Q3SZB7
284	GO:0006884	cell volume homeostasis	28	1	0.09	0.0867	0.0867	0.48459	0.99635	11.1111	1	0.653564	1	1	Q8WN98
285	GO:0010107	potassium ion import	28	1	0.09	0.0867	0.0867	0.03949	0.03949	11.1111	1	0.106806	1	0.195778	P54710
286	GO:0005975	carbohydrate metabolic process	734	5	2.37	0.08696	0.6044	0.00263	0.95215	2.1097	1	0.0124126	1	1	P00355, P05062, Q3SZB7, Q4R5B6, Q8WN98
287	GO:0000469	cleavage involved in rRNA processing	29	1	0.09	0.08965	0.08965	0.0214	0.0214	11.1111	1	0.0669157	1	0.145316	P63221
288	GO:0045429	positive regulation of nitric oxide biosynthetic process	29	1	0.09	0.08965	0.08965	0.00019	0.00019	11.1111	1	0.00134185	1	0.0115517	P14568
289	GO:0090502	RNA phosphodiester bond hydrolysis, endonucleolytic	29	1	0.09	0.08965	0.08965	0.61596	0.61596	11.1111	1	0.761165	1	0.820042	P63221
290	GO:1904407	positive regulation of nitric oxide metabolic process	29	1	0.09	0.08965	0.08965	0.00019	1	11.1111	1	0.00134185	1	1	P14568
291	GO:0006520	cellular amino acid metabolic process	329	3	1.06	0.0899	0.59289	7.1e-08	0.16885	2.83019	1	1.06445e-06	1	0.408606	P14568, Q14117, Q5I597
292	GO:0044711	single-organism biosynthetic process	1446	8	4.67	0.09043	0.43359	3.6e-18	0.65163	1.71306	1	3.1244e-16	1	0.843187	P00491, P00829, P05062, P14568, P41291, Q06056, Q3SZB7, Q5I597
293	GO:0055082	cellular chemical homeostasis	532	4	1.72	0.09219	0.45284	2.2e-07	0.97863	2.32558	1	3.00949e-06	1	1	P00829, Q53VB8, Q8WN98, Q95MP7
294	GO:0000096	sulfur amino acid metabolic process	30	1	0.1	0.0926	0.0926	0.56992	0.56992	10	1	0.728226	1	0.79057	Q5I597
295	GO:0017004	cytochrome complex assembly	30	1	0.1	0.0926	0.0926	0.39575	0.39575	10	1	0.571445	1	0.649682	P41295
296	GO:0006613	cotranslational protein targeting to membrane	31	1	0.1	0.09554	0.09554	0.04983	0.68598	10	1	0.127907	1	0.867485	P42766
297	GO:0014911	positive regulation of smooth muscle cell migration	31	1	0.1	0.09554	0.09554	0.01592	0.01592	10	1	0.0534384	1	0.126713	P20065
298	GO:0045047	protein targeting to ER	32	1	0.1	0.09846	0.09846	0.01104	0.44804	10	1	0.0401076	1	0.692682	P42766
299	GO:0046365	monosaccharide catabolic process	32	1	0.1	0.09846	0.09846	0.00342	0.15257	10	1	0.0155583	1	0.387126	P05062
300	GO:0046638	positive regulation of alpha-beta T cell differentiation	32	1	0.1	0.09846	0.09846	0.00175	0.03377	10	1	0.00887038	1	0.182734	P00491
301	GO:0034220	ion transmembrane transport	545	4	1.76	0.09858	0.7823	6.6e-07	0.90246	2.27273	1	8.15706e-06	1	0.986925	P00829, P41291, P54710, Q06056
302	GO:0000460	maturation of 5.8S rRNA	33	1	0.11	0.10138	0.10138	0.07146	0.07146	9.09091	1	0.166868	1	0.260437	P63221
303	GO:0006110	regulation of glycolytic process	33	1	0.11	0.10138	0.10138	0.00175	0.05638	9.09091	1	0.00887038	1	0.232731	Q3SZB7
304	GO:0071364	cellular response to epidermal growth factor stimulus	33	1	0.11	0.10138	0.10138	0.00481	0.00481	9.09091	1	0.0205981	1	0.0724085	P68105
305	GO:2000649	regulation of sodium ion transmembrane transporter activity	33	1	0.11	0.10138	0.10138	0.01542	0.01542	9.09091	1	0.0520283	1	0.124423	P54710
306	GO:0001503	ossification	348	3	1.12	0.10211	0.10211	4.2e-10	4.3e-06	2.67857	1	9.42707e-09	1	0.00061318	P00829, P20065, P62282
307	GO:0010043	response to zinc ion	35	1	0.11	0.10719	0.10719	0.00117	0.00117	9.09091	1	0.00639082	1	0.0347587	P05062
308	GO:0034405	response to fluid shear stress	35	1	0.11	0.10719	0.10719	0.05635	0.05635	9.09091	1	0.139641	1	0.232729	P14568
309	GO:0072350	tricarboxylic acid metabolic process	35	1	0.11	0.10719	0.10719	0.00026	0.47939	9.09091	1	0.00177368	1	0.718902	P14568
310	GO:0072599	establishment of protein localization to endoplasmic reticulum	35	1	0.11	0.10719	0.10719	0.04001	0.62324	9.09091	1	0.107829	1	0.823812	P42766
311	GO:1903428	positive regulation of reactive oxygen species biosynthetic process	35	1	0.11	0.10719	0.10719	0.00089	0.75265	9.09091	1	0.00506321	1	0.910894	P14568
312	GO:1903779	regulation of cardiac conduction	35	1	0.11	0.10719	0.10719	0.0021	0.0021	9.09091	1	0.0102712	1	0.0460064	P54710
313	GO:0006139	nucleobase-containing compound metabolic process	5370	22	17.35	0.10825	0.99989	3.5e-06	0.21133	1.26801	1	3.75014e-05	1	0.459895	P00355, P00491, P00829, P05062, P20065, P24975, P41288, P41291, P41297, P41299, P42766, P61255, P62083, P62755, P62850, P63221, Q06056, Q14117, Q3SZB7, Q58DT1, Q5R8M9, Q5R9I9
314	GO:0031668	cellular response to extracellular stimulus	175	2	0.57	0.10958	0.10958	0.01472	0.0579	3.50877	1	0.0502087	1	0.235656	P05062, P24049
315	GO:0002548	monocyte chemotaxis	36	1	0.12	0.11008	0.11008	0.00076	0.00076	8.33333	1	0.00442022	1	0.0267295	Q5R8M9
316	GO:1900543	negative regulation of purine nucleotide metabolic process	36	1	0.12	0.11008	0.11008	0.01009	0.38322	8.33333	1	0.03753	1	0.638923	Q3SZB7
317	GO:0016051	carbohydrate biosynthetic process	176	2	0.57	0.11062	0.11062	1.2e-05	0.2835	3.50877	1	0.000113203	1	0.535652	P05062, Q3SZB7
318	GO:1901360	organic cyclic compound metabolic process	5679	23	18.35	0.11067	0.99962	3e-08	0.24797	1.25341	1	4.9229e-07	1	0.498802	P00355, P00491, P00829, P05062, P0DMA6, P20065, P24975, P41288, P41291, P41297, P41299, P42766, P61255, P62083, P62755, P62850, P63221, Q06056, Q14117, Q3SZB7, Q58DT1, Q5R8M9, Q5R9I9
319	GO:0030811	regulation of nucleotide catabolic process	37	1	0.12	0.11297	0.11297	0.00053	0.01687	8.33333	1	0.00324438	1	0.130228	Q3SZB7
320	GO:0045428	regulation of nitric oxide biosynthetic process	37	1	0.12	0.11297	0.11297	7.1e-06	0.02167	8.33333	1	7.03783e-05	1	0.146012	P14568
321	GO:0006929	substrate-dependent cell migration	38	1	0.12	0.11584	0.11584	0.09175	0.09175	8.33333	1	0.200072	1	0.298835	P00829
322	GO:0043470	regulation of carbohydrate catabolic process	38	1	0.12	0.11584	0.11584	0.00028	1	8.33333	1	0.00188055	1	1	Q3SZB7
323	GO:0043471	regulation of cellular carbohydrate catabolic process	38	1	0.12	0.11584	0.11584	0.00028	0.00926	8.33333	1	0.00188055	1	0.100312	Q3SZB7
324	GO:0045980	negative regulation of nucleotide metabolic process	38	1	0.12	0.11584	0.11584	0.00344	0.20584	8.33333	1	0.0156402	1	0.453229	Q3SZB7
325	GO:0065003	macromolecular complex assembly	1532	8	4.95	0.11641	0.92787	1.1e-08	0.00464	1.61616	1	1.95275e-07	1	0.0717781	P05062, P37141, P41295, P62755, Q14117, Q3SZB7, Q5R8M9, Q6QAP7
326	GO:0006413	translational initiation	182	2	0.59	0.11692	0.11692	1.3e-11	0.0032	3.38983	1	3.78892e-10	1	0.05819	P42766, P62850
327	GO:0002532	production of molecular mediator involved in inflammatory response	39	1	0.13	0.1187	0.1187	0.36808	0.36808	7.69231	1	0.542364	1	0.623779	Q5R8M9
328	GO:0006111	regulation of gluconeogenesis	40	1	0.13	0.12156	0.12156	0.29942	0.29942	7.69231	1	0.46441	1	0.552423	Q3SZB7
329	GO:0010677	negative regulation of cellular carbohydrate metabolic process	40	1	0.13	0.12156	0.12156	0.01878	0.01878	7.69231	1	0.0604411	1	0.136707	Q3SZB7
330	GO:0043462	regulation of ATPase activity	40	1	0.13	0.12156	0.12156	0.19136	0.19136	7.69231	1	0.340312	1	0.436837	P05062
331	GO:0046637	regulation of alpha-beta T cell differentiation	40	1	0.13	0.12156	0.12156	0.00027	0.00774	7.69231	1	0.0018307	1	0.0926791	P00491
332	GO:0070849	response to epidermal growth factor	40	1	0.13	0.12156	0.12156	0.00018	0.00082	7.69231	1	0.00128166	1	0.027602	P68105
333	GO:1902305	regulation of sodium ion transmembrane transport	40	1	0.13	0.12156	0.12156	0.0081	0.0081	7.69231	1	0.0316029	1	0.0942779	P54710
334	GO:0006213	pyrimidine nucleoside metabolic process	41	1	0.13	0.1244	0.1244	0.23448	0.23448	7.69231	1	0.390367	1	0.485355	Q14117
335	GO:0070830	bicellular tight junction assembly	41	1	0.13	0.1244	0.1244	0.58681	0.58681	7.69231	1	0.740386	1	0.801551	P62755
336	GO:0098657	import into cell	41	1	0.13	0.1244	0.1244	0.87536	0.87536	7.69231	1	0.947276	1	0.976046	P54710
337	GO:0046635	positive regulation of alpha-beta T cell activation	42	1	0.14	0.12724	0.12724	1.3e-05	0.41096	7.14286	1	0.000121463	1	0.661115	P00491
338	GO:0007162	negative regulation of cell adhesion	192	2	0.62	0.1276	0.1276	5.8e-05	0.01118	3.22581	1	0.000470933	1	0.107421	P00829, P14568
339	GO:0051145	smooth muscle cell differentiation	43	1	0.14	0.13007	0.13007	0.84891	0.84891	7.14286	1	0.930252	1	0.962139	P20065
340	GO:0014910	regulation of smooth muscle cell migration	44	1	0.14	0.13288	0.13288	0.03554	0.03554	7.14286	1	0.0988189	1	0.186763	P20065
341	GO:0006811	ion transport	1084	6	3.5	0.13483	0.95077	9.6e-10	0.91948	1.71429	1	2.03765e-08	1	0.992087	P00829, P41291, P54710, Q06056, Q53VB8, Q95MP7
342	GO:0048878	chemical homeostasis	844	5	2.73	0.13517	0.45779	3e-10	0.84578	1.8315	1	6.89206e-09	1	0.960254	P00829, P62755, Q53VB8, Q8WN98, Q95MP7
343	GO:0046483	heterocycle metabolic process	5508	22	17.79	0.1356	0.99993	4.7e-07	0.22176	1.23665	1	5.96938e-06	1	0.472646	P00355, P00491, P00829, P05062, P20065, P24975, P41288, P41291, P41297, P41299, P42766, P61255, P62083, P62755, P62850, P63221, Q06056, Q14117, Q3SZB7, Q58DT1, Q5R8M9, Q5R9I9
344	GO:0006725	cellular aromatic compound metabolic process	5520	22	17.83	0.13817	0.99993	3.7e-07	0.23263	1.23388	1	4.86544e-06	1	0.48306	P00355, P00491, P00829, P05062, P20065, P24975, P41288, P41291, P41297, P41299, P42766, P61255, P62083, P62755, P62850, P63221, Q06056, Q14117, Q3SZB7, Q58DT1, Q5R8M9, Q5R9I9
345	GO:0006809	nitric oxide biosynthetic process	46	1	0.15	0.13849	0.13849	2.3e-08	6.9e-05	6.66667	1	3.86351e-07	1	0.00541167	P14568
346	GO:0030104	water homeostasis	46	1	0.15	0.13849	0.13849	0.00085	0.93427	6.66667	1	0.00485333	1	0.999042	Q8WN98
347	GO:0046580	negative regulation of Ras protein signal transduction	46	1	0.15	0.13849	0.13849	0.40074	0.40074	6.66667	1	0.57593	1	0.653605	Q3SZB7
348	GO:0042592	homeostatic process	1345	7	4.35	0.13977	0.38103	1.9e-11	0.99663	1.6092	1	5.35773e-10	1	1	P00829, P62755, P62850, Q53VB8, Q5R8M9, Q8WN98, Q95MP7
349	GO:0046209	nitric oxide metabolic process	47	1	0.15	0.14129	0.14129	1.2e-08	0.29605	6.66667	1	2.12063e-07	1	0.549177	P14568
350	GO:1901992	positive regulation of mitotic cell cycle phase transition	47	1	0.15	0.14129	0.14129	0.64908	0.64908	6.66667	1	0.786187	1	0.841748	P24049
351	GO:0030003	cellular cation homeostasis	405	3	1.31	0.14237	0.6813	1.7e-05	0.9347	2.29008	1	0.000154944	1	0.999042	P00829, Q53VB8, Q95MP7
352	GO:0051058	negative regulation of small GTPase mediated signal transduction	48	1	0.16	0.14407	0.14407	0.38765	0.38765	6.25	1	0.563861	1	0.643381	Q3SZB7
353	GO:0051196	regulation of coenzyme metabolic process	48	1	0.16	0.14407	0.14407	0.0003	0.00901	6.25	1	0.0019943	1	0.0986947	Q3SZB7
354	GO:1903426	regulation of reactive oxygen species biosynthetic process	48	1	0.16	0.14407	0.14407	5.2e-05	0.01615	6.25	1	0.000426204	1	0.127429	P14568
355	GO:0048872	homeostasis of number of cells	209	2	0.68	0.14626	0.14626	4.4e-05	0.00254	2.94118	1	0.000370349	1	0.0510801	P62850, Q5R8M9
356	GO:0006195	purine nucleotide catabolic process	49	1	0.16	0.14684	0.14684	0.0181	0.77033	6.25	1	0.058818	1	0.919729	P00491
357	GO:0045912	negative regulation of carbohydrate metabolic process	49	1	0.16	0.14684	0.14684	0.00857	0.0559	6.25	1	0.0330569	1	0.232339	Q3SZB7
358	GO:0051193	regulation of cofactor metabolic process	49	1	0.16	0.14684	0.14684	0.00054	0.58554	6.25	1	0.00329527	1	0.801425	Q3SZB7
359	GO:0019725	cellular homeostasis	633	4	2.05	0.14697	0.55319	1.4e-06	0.94104	1.95122	1	1.6469e-05	1	1	P00829, Q53VB8, Q8WN98, Q95MP7
360	GO:0032868	response to insulin	210	2	0.68	0.14738	0.14738	1.1e-10	0.00046	2.94118	1	2.76273e-09	1	0.0195015	P05062, P62755
361	GO:0009118	regulation of nucleoside metabolic process	50	1	0.16	0.14961	0.14961	0.03009	0.20433	6.25	1	0.0872364	1	0.450917	Q3SZB7
362	GO:0043297	apical junction assembly	50	1	0.16	0.14961	0.14961	0.41451	0.41451	6.25	1	0.586547	1	0.663199	P62755
363	GO:1903578	regulation of ATP metabolic process	50	1	0.16	0.14961	0.14961	0.03009	0.20433	6.25	1	0.0872364	1	0.450917	Q3SZB7
364	GO:0006873	cellular ion homeostasis	417	3	1.35	0.15145	0.69327	5.9e-05	0.98167	2.22222	1	0.000477069	1	1	P00829, Q53VB8, Q95MP7
365	GO:0044723	single-organism carbohydrate metabolic process	641	4	2.07	0.15178	0.82918	0.00208	0.97469	1.93237	1	0.0101925	1	1	P00355, P05062, Q3SZB7, Q8WN98
366	GO:1903037	regulation of leukocyte cell-cell adhesion	214	2	0.69	0.15186	0.15186	1.6e-10	0.24744	2.89855	1	3.86923e-09	1	0.498145	P00491, P14568
367	GO:0009112	nucleobase metabolic process	51	1	0.16	0.15237	0.15237	9e-05	0.13101	6.25	1	0.000698103	1	0.353704	Q14117
368	GO:0045582	positive regulation of T cell differentiation	51	1	0.16	0.15237	0.15237	0.00132	0.01191	6.25	1	0.00705234	1	0.111735	P00491
369	GO:2001057	reactive nitrogen species metabolic process	52	1	0.17	0.15511	0.15511	1.5e-08	0.13562	5.88235	1	2.59789e-07	1	0.36081	P14568
370	GO:1901605	alpha-amino acid metabolic process	217	2	0.7	0.15524	1	4.4e-07	0.26488	2.85714	1	5.67135e-06	1	0.517166	P14568, Q5I597
371	GO:0034622	cellular macromolecular complex assembly	885	5	2.86	0.15575	0.74671	0.00021	0.02886	1.74825	1	0.00146195	1	0.169296	P05062, P41295, P62755, Q5R8M9, Q6QAP7
372	GO:0014909	smooth muscle cell migration	53	1	0.17	0.15785	0.15785	0.03166	0.03166	5.88235	1	0.0904522	1	0.176231	P20065
373	GO:0070972	protein localization to endoplasmic reticulum	53	1	0.17	0.15785	0.15785	0.19404	0.69561	5.88235	1	0.343217	1	0.873886	P42766
374	GO:1901989	positive regulation of cell cycle phase transition	53	1	0.17	0.15785	0.15785	0.33555	0.33555	5.88235	1	0.506666	1	0.59153	P24049
375	GO:0032623	interleukin-2 production	54	1	0.17	0.16058	0.16058	0.0953	0.0953	5.88235	1	0.205689	1	0.3048	P00491
376	GO:0046164	alcohol catabolic process	54	1	0.17	0.16058	0.16058	0.3041	0.3041	5.88235	1	0.469525	1	0.556736	Q8WN98
377	GO:0035690	cellular response to drug	55	1	0.18	0.1633	0.1633	0.00072	0.00072	5.55556	1	0.00422216	1	0.0260245	Q3SZB7
378	GO:2000379	positive regulation of reactive oxygen species metabolic process	55	1	0.18	0.1633	0.1633	2.4e-05	0.00232	5.55556	1	0.000212785	1	0.0486518	P14568
379	GO:0046634	regulation of alpha-beta T cell activation	56	1	0.18	0.16602	0.16602	1.3e-05	0.71814	5.55556	1	0.000121463	1	0.888107	P00491
380	GO:0071496	cellular response to external stimulus	229	2	0.74	0.16889	0.16889	8.4e-05	0.0988	2.7027	1	0.000658759	1	0.309831	P05062, P24049
381	GO:1901616	organic hydroxy compound catabolic process	58	1	0.19	0.17142	0.17142	0.17503	0.17503	5.26316	1	0.318537	1	0.415988	Q8WN98
382	GO:0000184	nuclear-transcribed mRNA catabolic process, nonsense-mediated decay	59	1	0.19	0.1741	0.1741	0.37358	0.37358	5.26316	1	0.547826	1	0.628534	P42766
383	GO:0002028	regulation of sodium ion transport	60	1	0.19	0.17678	0.17678	0.00452	0.33797	5.26316	1	0.0195925	1	0.593529	P54710
384	GO:0006869	lipid transport	238	2	0.77	0.17927	0.17927	5.4e-06	0.06338	2.5974	1	5.47784e-05	1	0.244872	P0DM96, P0DMA6
385	GO:0010038	response to metal ion	240	2	0.78	0.18159	0.18159	2.9e-16	0.23086	2.5641	1	1.79777e-14	1	0.482065	P05062, Q3SZB7
386	GO:0014812	muscle cell migration	62	1	0.2	0.18211	0.18211	0.09186	0.09186	5	1	0.200256	1	0.299069	P20065
387	GO:0009987	cellular process	13836	47	44.7	0.18381	0.95313	2e-06	0.59623	1.05145	1	2.25426e-05	1	0.808198	A8D8X1, O18778, O18789, P00355, P00491, P00829, P05062, P14568, P20065, P24049, P24975, P29314, P37141, P41288, P41291, P41295, P41297, P41299, P42766, P46405, P54710, P61255, P61515, P61928, P62083, P62282, P62755, P62832, P62850, P62859, P62936, P63221, P68105, P79103, Q06056, Q14117, Q3SZB7, Q4R5B6, Q53VB8, Q58DT1, Q599A0, Q5I597, Q5R8M9, Q5R9I9, Q6QAP7, Q8WN98, Q95MP7
388	GO:0009056	catabolic process	1992	9	6.44	0.18706	0.81992	0.00037	0.98517	1.39752	1	0.00239442	1	1	O18778, P00355, P00491, P05062, P42766, Q14117, Q3SZB7, Q5I597, Q8WN98
389	GO:0009060	aerobic respiration	64	1	0.21	0.18741	0.18741	0.0007	0.04213	4.7619	1	0.00413906	1	0.202888	P41295
390	GO:0009064	glutamine family amino acid metabolic process	64	1	0.21	0.18741	0.18741	1.4e-05	0.86912	4.7619	1	0.000129566	1	0.973092	P14568
391	GO:0072523	purine-containing compound catabolic process	64	1	0.21	0.18741	0.18741	0.0037	0.20112	4.7619	1	0.0165525	1	0.447866	P00491
392	GO:1903409	reactive oxygen species biosynthetic process	64	1	0.21	0.18741	0.18741	5.2e-06	0.70318	4.7619	1	5.30944e-05	1	0.879409	P14568
393	GO:0031100	organ regeneration	65	1	0.21	0.19005	0.19005	5.8e-09	7.2e-07	4.7619	1	1.08903e-07	1	0.000148604	P62850
394	GO:0042102	positive regulation of T cell proliferation	65	1	0.21	0.19005	0.19005	0.00083	0.04578	4.7619	1	0.00474955	1	0.212498	P00491
395	GO:0006796	phosphate-containing compound metabolic process	2554	11	8.25	0.19161	1	< 1e-30	0.02171	1.33333	1	NA	1	0.14603	P00355, P00491, P00829, P05062, P24975, P41288, P41291, P41297, P41299, Q06056, Q3SZB7
396	GO:0055085	transmembrane transport	707	4	2.28	0.19363	1	1.3e-07	0.44091	1.75439	1	1.83622e-06	1	0.687115	P00829, P41291, P54710, Q06056
397	GO:0006081	cellular aldehyde metabolic process	67	1	0.22	0.1953	0.1953	0.07167	0.07167	4.54545	1	0.167259	1	0.260827	P05062
398	GO:0045069	regulation of viral genome replication	67	1	0.22	0.1953	0.1953	1.4e-05	0.5891	4.54545	1	0.000129566	1	0.802749	P62936
399	GO:0072527	pyrimidine-containing compound metabolic process	68	1	0.22	0.19791	0.19791	0.00509	0.04547	4.54545	1	0.0216194	1	0.211691	Q14117
400	GO:0045621	positive regulation of lymphocyte differentiation	69	1	0.22	0.20051	0.20051	0.00763	0.0424	4.54545	1	0.0301915	1	0.203515	P00491
401	GO:0051453	regulation of intracellular pH	69	1	0.22	0.20051	0.20051	0.98778	0.98778	4.54545	1	0.99946	1	1	P00829
402	GO:0090501	RNA phosphodiester bond hydrolysis	69	1	0.22	0.20051	0.20051	0.06967	0.06967	4.54545	1	0.163421	1	0.256146	P63221
403	GO:1903038	negative regulation of leukocyte cell-cell adhesion	69	1	0.22	0.20051	0.20051	0.02952	0.02952	4.54545	1	0.0859414	1	0.171373	P14568
404	GO:0030641	regulation of cellular pH	70	1	0.23	0.20311	0.20311	0.98814	0.98814	4.34783	1	0.99946	1	1	P00829
405	GO:0050728	negative regulation of inflammatory response	70	1	0.23	0.20311	0.20311	0.02859	0.02859	4.34783	1	0.0837646	1	0.168089	Q5R8M9
406	GO:0061337	cardiac conduction	70	1	0.23	0.20311	0.20311	0.00032	0.04758	4.34783	1	0.0021093	1	0.215164	P54710
407	GO:1903902	positive regulation of viral life cycle	70	1	0.23	0.20311	0.20311	0.00042	0.19059	4.34783	1	0.00267369	1	0.436565	P62936
408	GO:0006793	phosphorus metabolic process	2596	11	8.39	0.20663	1	< 1e-30	0.02159	1.31108	1	NA	1	0.145849	P00355, P00491, P00829, P05062, P24975, P41288, P41291, P41297, P41299, Q06056, Q3SZB7
409	GO:0044262	cellular carbohydrate metabolic process	262	2	0.85	0.20739	0.20739	2.9e-06	0.06707	2.35294	1	3.17698e-05	1	0.252414	Q3SZB7, Q8WN98
410	GO:0043648	dicarboxylic acid metabolic process	73	1	0.24	0.21084	0.21084	0.00476	0.41847	4.16667	1	0.0204063	1	0.665193	P14568
411	GO:0055080	cation homeostasis	492	3	1.59	0.21196	0.75871	1.8e-05	1	1.88679	1	0.000163486	1	1	P00829, Q53VB8, Q95MP7
412	GO:0019058	viral life cycle	267	2	0.86	0.21331	0.21331	3.4e-05	0.72032	2.32558	1	0.00029184	1	0.890522	P42766, P62936
413	GO:0048524	positive regulation of viral process	74	1	0.24	0.2134	0.2134	0.00037	0.15909	4.16667	1	0.00239442	1	0.393929	P62936
414	GO:0050729	positive regulation of inflammatory response	74	1	0.24	0.2134	0.2134	1.7e-05	0.00082	4.16667	1	0.000154944	1	0.027602	Q5R8M9
415	GO:0007043	cell-cell junction assembly	75	1	0.24	0.21596	0.21596	0.71655	0.71655	4.16667	1	0.838749	1	0.887119	P62755
416	GO:0035725	sodium ion transmembrane transport	76	1	0.25	0.2185	0.2185	0.00046	0.00767	4	1	0.00288368	1	0.0926244	P54710
417	GO:0043255	regulation of carbohydrate biosynthetic process	76	1	0.25	0.2185	0.2185	0.00776	0.0409	4	1	0.0305511	1	0.199862	Q3SZB7
418	GO:0016053	organic acid biosynthetic process	272	2	0.88	0.21926	0.21926	1e-05	0.0575	2.27273	1	9.58405e-05	1	0.235126	P14568, Q5I597
419	GO:0046394	carboxylic acid biosynthetic process	272	2	0.88	0.21926	0.21926	1e-05	0.0575	2.27273	1	9.58405e-05	1	0.235126	P14568, Q5I597
420	GO:0006461	protein complex assembly	1261	6	4.07	0.21962	0.71846	3.2e-08	0.00979	1.4742	1	5.17499e-07	1	0.101834	P05062, P37141, P41295, Q14117, Q3SZB7, Q5R8M9
421	GO:0070271	protein complex biogenesis	1261	6	4.07	0.21962	0.71846	3.2e-08	1	1.4742	1	5.17499e-07	1	1	P05062, P37141, P41295, Q14117, Q3SZB7, Q5R8M9
422	GO:0010876	lipid localization	273	2	0.88	0.22045	0.22045	7.6e-06	0.10655	2.27273	1	7.50488e-05	1	0.320639	P0DM96, P0DMA6
423	GO:1901888	regulation of cell junction assembly	77	1	0.25	0.22104	0.22104	0.01294	0.50666	4	1	0.0456318	1	0.743449	P62755
424	GO:0002698	negative regulation of immune effector process	78	1	0.25	0.22357	0.22357	0.00322	0.037	4	1	0.0147863	1	0.189667	Q5R8M9
425	GO:0045580	regulation of T cell differentiation	78	1	0.25	0.22357	0.22357	0.00025	0.60426	4	1	0.00171144	1	0.81454	P00491
426	GO:0046632	alpha-beta T cell differentiation	78	1	0.25	0.22357	0.22357	8e-06	0.02509	4	1	7.86013e-05	1	0.157173	P00491
427	GO:0098771	inorganic ion homeostasis	507	3	1.64	0.22468	0.77005	2.7e-05	1	1.82927	1	0.000237764	1	1	P00829, Q53VB8, Q95MP7
428	GO:0045471	response to ethanol	79	1	0.26	0.22609	0.22609	4.3e-11	4.3e-11	3.84615	1	1.14632e-09	1	5.62082e-08	P62755
429	GO:0009062	fatty acid catabolic process	80	1	0.26	0.2286	0.2286	0.00794	0.87006	3.84615	1	0.031103	1	0.973449	O18778
430	GO:0051149	positive regulation of muscle cell differentiation	80	1	0.26	0.2286	0.2286	0.04706	0.04706	3.84615	1	0.122488	1	0.214557	P20065
431	GO:0019751	polyol metabolic process	81	1	0.26	0.23111	0.23111	0.21402	0.21402	3.84615	1	0.366844	1	0.463178	Q8WN98
432	GO:0019079	viral genome replication	82	1	0.26	0.23361	0.23361	0.00018	0.48254	3.84615	1	0.00128166	1	0.721631	P62936
433	GO:0022407	regulation of cell-cell adhesion	290	2	0.94	0.24076	0.24076	2.5e-10	0.20205	2.12766	1	5.8291e-09	1	0.44879	P00491, P14568
434	GO:0043467	regulation of generation of precursor metabolites and energy	85	1	0.27	0.24105	0.24105	0.01397	0.10153	3.7037	1	0.048584	1	0.314122	Q3SZB7
435	GO:0050777	negative regulation of immune response	85	1	0.27	0.24105	0.24105	0.00029	0.0031	3.7037	1	0.00193441	1	0.0574783	Q5R8M9
436	GO:0044248	cellular catabolic process	1573	7	5.08	0.24181	0.53116	0.00975	0.88962	1.37795	1	0.0364738	1	0.98357	O18778, P00491, P42766, Q14117, Q3SZB7, Q5I597, Q8WN98
437	GO:0006885	regulation of pH	86	1	0.28	0.24352	0.24352	0.9926	0.9926	3.57143	1	1	1	1	P00829
438	GO:0030004	cellular monovalent inorganic cation homeostasis	86	1	0.28	0.24352	0.24352	0.9926	0.9926	3.57143	1	1	1	1	P00829
439	GO:0043434	response to peptide hormone	296	2	0.96	0.24796	0.24796	4.5e-22	2.6e-06	2.08333	1	7.98852e-20	1	0.000407836	P05062, P62755
440	GO:0071822	protein complex subunit organization	1586	7	5.12	0.2483	0.69538	2e-09	0.40556	1.36719	1	4.08953e-08	1	0.657327	P05062, P20065, P37141, P41295, Q14117, Q3SZB7, Q5R8M9
441	GO:0051591	response to cAMP	88	1	0.28	0.24842	0.24842	4e-11	1.3e-05	3.57143	1	1.07e-09	1	0.00154483	P05062
442	GO:0050671	positive regulation of lymphocyte proliferation	89	1	0.29	0.25087	0.25087	0.00019	0.00901	3.44828	1	0.00134185	1	0.0986947	P00491
443	GO:0006066	alcohol metabolic process	300	2	0.97	0.25276	0.25276	0.00251	0.97184	2.06186	1	0.0119328	1	1	P0DMA6, Q8WN98
444	GO:0019083	viral transcription	90	1	0.29	0.2533	0.2533	0.00656	0.00656	3.44828	1	0.0267015	1	0.0855955	P42766
445	GO:0032946	positive regulation of mononuclear cell proliferation	91	1	0.29	0.25573	0.25573	6.9e-05	0.06976	3.44828	1	0.000548838	1	0.256146	P00491
446	GO:0045727	positive regulation of translation	91	1	0.29	0.25573	0.25573	0.31693	0.31693	3.44828	1	0.484925	1	0.571622	P29314
447	GO:0019395	fatty acid oxidation	92	1	0.3	0.25815	0.25815	0.01125	0.7695	3.33333	1	0.0406823	1	0.919637	O18778
448	GO:0030155	regulation of cell adhesion	547	3	1.77	0.25931	0.25931	2.9e-17	0.00198	1.69492	1	2.24276e-15	1	0.0444961	P00491, P00829, P14568
449	GO:0034440	lipid oxidation	93	1	0.3	0.26056	0.26056	0.00853	0.85289	3.33333	1	0.0330168	1	0.964559	O18778
450	GO:0043200	response to amino acid	94	1	0.3	0.26296	0.26296	1.1e-05	0.00276	3.33333	1	0.000104782	1	0.0530556	P05062
451	GO:0070665	positive regulation of leukocyte proliferation	94	1	0.3	0.26296	0.26296	2.2e-05	0.01048	3.33333	1	0.000196391	1	0.104407	P00491
452	GO:0019080	viral gene expression	96	1	0.31	0.26775	0.26775	0.00772	0.71552	3.22581	1	0.0304243	1	0.886404	P42766
453	GO:1990267	response to transition metal nanoparticle	96	1	0.31	0.26775	0.26775	9.6e-10	0.09463	3.22581	1	2.03765e-08	1	0.304434	P05062
454	GO:0046631	alpha-beta T cell activation	97	1	0.31	0.27013	0.27013	2.1e-06	0.10029	3.22581	1	2.36016e-05	1	0.312071	P00491
455	GO:0071804	cellular potassium ion transport	97	1	0.31	0.27013	0.27013	0.06083	0.06083	3.22581	1	0.147722	1	0.241442	P54710
456	GO:0071805	potassium ion transmembrane transport	97	1	0.31	0.27013	0.27013	0.06083	0.06083	3.22581	1	0.147722	1	0.241442	P54710
457	GO:0097306	cellular response to alcohol	97	1	0.31	0.27013	0.27013	1.1e-06	0.00037	3.22581	1	1.31177e-05	1	0.0172733	P62755
458	GO:0042129	regulation of T cell proliferation	99	1	0.32	0.27487	0.27487	0.0001	0.0061	3.125	1	0.000762793	1	0.0823448	P00491
459	GO:0050801	ion homeostasis	567	3	1.83	0.27691	0.81042	4.6e-06	0.77576	1.63934	1	4.77166e-05	1	0.923102	P00829, Q53VB8, Q95MP7
460	GO:0051384	response to glucocorticoid	100	1	0.32	0.27722	0.27722	7.5e-21	1.5e-10	3.125	1	1.01004e-18	1	1.68064e-07	P05062
461	GO:0071248	cellular response to metal ion	100	1	0.32	0.27722	0.27722	1.6e-07	0.00028	3.125	1	2.23171e-06	1	0.0147385	Q3SZB7
462	GO:0030001	metal ion transport	568	3	1.84	0.2778	0.81279	0.00022	0.92625	1.63043	1	0.00152342	1	0.994542	P54710, Q53VB8, Q95MP7
463	GO:0034250	positive regulation of cellular amide metabolic process	101	1	0.33	0.27957	0.27957	0.11323	0.11323	3.0303	1	0.232319	1	0.329959	P29314
464	GO:0045619	regulation of lymphocyte differentiation	101	1	0.33	0.27957	0.27957	0.00131	0.80049	3.0303	1	0.00701811	1	0.935598	P00491
465	GO:0072329	monocarboxylic acid catabolic process	101	1	0.33	0.27957	0.27957	0.00019	0.06335	3.0303	1	0.00134185	1	0.244872	O18778
466	GO:0008203	cholesterol metabolic process	103	1	0.33	0.28425	0.28425	4.6e-07	0.00032	3.0303	1	5.89993e-06	1	0.0161762	P0DMA6
467	GO:1901652	response to peptide	327	2	1.06	0.28523	0.28523	6.9e-21	0.73756	1.88679	1	9.45542e-19	1	0.900706	P05062, P62755
468	GO:0010906	regulation of glucose metabolic process	104	1	0.34	0.28658	0.28658	0.0064	0.0064	2.94118	1	0.0262004	1	0.0847571	Q3SZB7
469	GO:0022408	negative regulation of cell-cell adhesion	104	1	0.34	0.28658	0.28658	0.0367	0.0367	2.94118	1	0.10108	1	0.188973	P14568
470	GO:0035637	multicellular organismal signaling	104	1	0.34	0.28658	0.28658	0.00029	0.03109	2.94118	1	0.00193441	1	0.17455	P54710
471	GO:2000377	regulation of reactive oxygen species metabolic process	104	1	0.34	0.28658	0.28658	1.4e-05	0.03086	2.94118	1	0.000129566	1	0.174526	P14568
472	GO:0006405	RNA export from nucleus	105	1	0.34	0.2889	0.2889	0.87228	0.87228	2.94118	1	0.944728	1	0.974127	P62859
473	GO:0071426	ribonucleoprotein complex export from nucleus	105	1	0.34	0.2889	0.2889	0.87228	0.87228	2.94118	1	0.944728	1	0.974127	P62859
474	GO:1902652	secondary alcohol metabolic process	105	1	0.34	0.2889	0.2889	2.2e-07	0.06984	2.94118	1	3.00949e-06	1	0.25632	P0DMA6
475	GO:2000045	regulation of G1/S transition of mitotic cell cycle	106	1	0.34	0.29122	0.29122	0.21128	0.21128	2.94118	1	0.363664	1	0.459895	P24049
476	GO:0006417	regulation of translation	332	2	1.07	0.29124	0.29124	0.12017	0.12017	1.86916	1	0.241749	1	0.338372	P00355, P29314
477	GO:0048732	gland development	333	2	1.08	0.29244	0.29244	2.7e-15	0.03077	1.85185	1	1.45446e-13	1	0.174526	P05062, P62850
478	GO:0031348	negative regulation of defense response	107	1	0.35	0.29352	0.29352	0.10774	0.10774	2.85714	1	0.22428	1	0.322179	Q5R8M9
479	GO:0071166	ribonucleoprotein complex localization	107	1	0.35	0.29352	0.29352	0.86829	0.86829	2.85714	1	0.942105	1	0.97244	P62859
480	GO:0044033	multi-organism metabolic process	108	1	0.35	0.29582	0.29582	0.00415	0.38783	2.85714	1	0.0182726	1	0.643381	P42766
481	GO:0006875	cellular metal ion homeostasis	337	2	1.09	0.29724	1	6.1e-09	0.31179	1.83486	1	1.14262e-07	1	0.56462	Q53VB8, Q95MP7
482	GO:0045931	positive regulation of mitotic cell cycle	109	1	0.35	0.29811	0.29811	0.01609	0.01609	2.85714	1	0.053824	1	0.12734	P24049
483	GO:0097529	myeloid leukocyte migration	109	1	0.35	0.29811	0.29811	0.00028	0.05987	2.85714	1	0.00188055	1	0.239939	Q5R8M9
484	GO:0030218	erythrocyte differentiation	110	1	0.36	0.3004	0.3004	0.02443	0.02443	2.77778	1	0.073905	1	0.153776	Q5R8M9
485	GO:0006414	translational elongation	111	1	0.36	0.30267	0.30267	4.3e-08	0.67614	2.77778	1	6.75801e-07	1	0.860731	P29314
486	GO:1902107	positive regulation of leukocyte differentiation	111	1	0.36	0.30267	0.30267	0.00061	0.00528	2.77778	1	0.00365953	1	0.0762634	P00491
487	GO:1903036	positive regulation of response to wounding	111	1	0.36	0.30267	0.30267	2.1e-08	1	2.77778	1	3.55816e-07	1	1	Q5R8M9
488	GO:0009267	cellular response to starvation	112	1	0.36	0.30494	0.30494	0.3635	0.3635	2.77778	1	0.537328	1	0.61945	P24049
489	GO:0031960	response to corticosteroid	112	1	0.36	0.30494	0.30494	1.4e-21	0.25457	2.77778	1	2.27821e-19	1	0.505211	P05062
490	GO:1902806	regulation of cell cycle G1/S phase transition	114	1	0.37	0.30946	0.30946	0.31726	0.31726	2.7027	1	0.485049	1	0.571622	P24049
491	GO:0016125	sterol metabolic process	115	1	0.37	0.31171	0.31171	2.1e-06	0.40422	2.7027	1	2.36016e-05	1	0.656476	P0DMA6
492	GO:0046683	response to organophosphorus	115	1	0.37	0.31171	0.31171	3.1e-10	0.2245	2.7027	1	7.10091e-09	1	0.475751	P05062
493	GO:0031123	RNA 3'-end processing	116	1	0.37	0.31395	0.31395	0.41167	0.41167	2.7027	1	0.584448	1	0.661234	P63221
494	GO:0001558	regulation of cell growth	351	2	1.13	0.31402	0.31402	0.00027	0.02627	1.76991	1	0.0018307	1	0.160953	P54710, Q3SZB7
495	GO:0034248	regulation of cellular amide metabolic process	354	2	1.14	0.3176	0.3176	0.07586	0.07586	1.75439	1	0.17438	1	0.268852	P00355, P29314
496	GO:0070925	organelle assembly	613	3	1.98	0.31785	1	0.84758	0.87577	1.51515	1	0.929186	1	0.976046	P62755, Q5R8M9, Q6QAP7
497	GO:0055067	monovalent inorganic cation homeostasis	119	1	0.38	0.32063	0.32063	0.46557	0.99263	2.63158	1	0.634876	1	1	P00829
498	GO:0007159	leukocyte cell-cell adhesion	358	2	1.16	0.32238	0.32238	1.8e-12	0.08668	1.72414	1	6.2488e-11	1	0.290899	P00491, P14568
499	GO:0002699	positive regulation of immune effector process	120	1	0.39	0.32284	0.32284	5.9e-06	0.00098	2.5641	1	5.94644e-05	1	0.0315006	Q5R8M9
500	GO:0050821	protein stabilization	120	1	0.39	0.32284	0.32284	0.33884	0.33884	2.5641	1	0.510449	1	0.59479	P00355
501	GO:1903035	negative regulation of response to wounding	120	1	0.39	0.32284	0.32284	8.5e-06	0.01516	2.5641	1	8.31999e-05	1	0.12341	Q5R8M9
502	GO:0006612	protein targeting to membrane	122	1	0.39	0.32724	0.32724	0.11767	0.5071	2.5641	1	0.238238	1	0.743919	P42766
503	GO:0006997	nucleus organization	122	1	0.39	0.32724	0.32724	0.91013	0.91013	2.5641	1	0.964982	1	0.989451	Q5R8M9
504	GO:0030595	leukocyte chemotaxis	122	1	0.39	0.32724	0.32724	0.00159	0.27476	2.5641	1	0.00821938	1	0.527913	Q5R8M9
505	GO:0042098	T cell proliferation	122	1	0.39	0.32724	0.32724	1.4e-05	0.05244	2.5641	1	0.000129566	1	0.225959	P00491
506	GO:0050663	cytokine secretion	122	1	0.39	0.32724	0.32724	0.01043	0.01043	2.5641	1	0.0385402	1	0.104407	P00491
507	GO:0071241	cellular response to inorganic substance	123	1	0.4	0.32943	0.32943	1.6e-08	0.06556	2.5	1	2.75885e-07	1	0.249122	Q3SZB7
508	GO:0016310	phosphorylation	1743	7	5.63	0.33065	1	< 1e-30	0.11896	1.24334	1	NA	1	0.336096	P00355, P05062, P24975, P41288, P41297, P41299, Q3SZB7
509	GO:1900542	regulation of purine nucleotide metabolic process	125	1	0.4	0.33379	0.33379	2.1e-10	0.26992	2.5	1	4.97064e-09	1	0.522938	Q3SZB7
510	GO:0009306	protein secretion	368	2	1.19	0.33428	0.33428	7.1e-08	0.13199	1.68067	1	1.06445e-06	1	0.3548	P00491, P62936
511	GO:0043902	positive regulation of multi-organism process	126	1	0.41	0.33596	0.33596	0.00035	0.06152	2.43902	1	0.00228966	1	0.242814	P62936
512	GO:0010035	response to inorganic substance	372	2	1.2	0.33903	0.33903	1.8e-19	0.03245	1.66667	1	1.89997e-17	1	0.178475	P05062, Q3SZB7
513	GO:0090305	nucleic acid phosphodiester bond hydrolysis	128	1	0.41	0.34028	0.34028	0.00246	0.05618	2.43902	1	0.0117094	1	0.232601	P63221
514	GO:0006140	regulation of nucleotide metabolic process	130	1	0.42	0.34458	0.34458	3.6e-11	0.07101	2.38095	1	9.72997e-10	1	0.2594	Q3SZB7
515	GO:0043933	macromolecular complex subunit organization	2357	9	7.61	0.34868	0.96724	3.5e-05	0.22253	1.18265	1	0.000298781	1	0.473495	P05062, P20065, P37141, P41295, P62755, Q14117, Q3SZB7, Q5R8M9, Q6QAP7
516	GO:0044765	single-organism transport	3242	12	10.47	0.34953	0.91075	8.7e-18	0.88667	1.14613	1	7.30706e-16	1	0.982086	P00491, P00829, P0DM96, P0DMA6, P41291, P42766, P54710, P62859, P62936, Q06056, Q53VB8, Q95MP7
517	GO:0009108	coenzyme biosynthetic process	133	1	0.43	0.35096	0.35096	0.05026	0.1316	2.32558	1	0.128378	1	0.354443	P00491
518	GO:0006813	potassium ion transport	134	1	0.43	0.35308	0.35308	0.00051	0.00051	2.32558	1	0.00314413	1	0.020725	P54710
519	GO:0050670	regulation of lymphocyte proliferation	135	1	0.44	0.35519	0.35519	3.9e-06	0.16355	2.27273	1	4.09448e-05	1	0.399851	P00491
520	GO:0014074	response to purine-containing compound	136	1	0.44	0.35729	0.35729	2.1e-12	0.23963	2.27273	1	7.03996e-11	1	0.491089	P05062
521	GO:0051147	regulation of muscle cell differentiation	136	1	0.44	0.35729	0.35729	0.0115	0.0115	2.27273	1	0.0414498	1	0.108763	P20065
522	GO:0008016	regulation of heart contraction	137	1	0.44	0.35938	0.35938	1.6e-10	0.02815	2.27273	1	3.86923e-09	1	0.166435	P54710
523	GO:0032944	regulation of mononuclear cell proliferation	137	1	0.44	0.35938	0.35938	1.5e-06	0.05615	2.27273	1	1.74873e-05	1	0.232601	P00491
524	GO:0000956	nuclear-transcribed mRNA catabolic process	139	1	0.45	0.36355	0.36355	0.97911	0.97911	2.22222	1	0.9962	1	1	P42766
525	GO:0050870	positive regulation of T cell activation	139	1	0.45	0.36355	0.36355	1.4e-10	0.00996	2.22222	1	3.44965e-09	1	0.103192	P00491
526	GO:1901137	carbohydrate derivative biosynthetic process	666	3	2.15	0.36523	1	1.2e-05	0.81517	1.39535	1	0.000113203	1	0.942698	P00829, P41291, Q06056
527	GO:0070663	regulation of leukocyte proliferation	140	1	0.45	0.36563	0.36563	3.8e-07	0.00817	2.22222	1	4.98017e-06	1	0.0943467	P00491
528	GO:0031099	regeneration	141	1	0.46	0.3677	0.3677	7.4e-16	0.04615	2.17391	1	4.37889e-14	1	0.212881	P62850
529	GO:0010608	posttranscriptional regulation of gene expression	398	2	1.29	0.36964	0.36964	0.06149	0.06149	1.55039	1	0.149022	1	0.242814	P00355, P29314
530	GO:1903900	regulation of viral life cycle	143	1	0.46	0.37182	0.37182	0.00169	0.59206	2.17391	1	0.00864479	1	0.80505	P62936
531	GO:1903039	positive regulation of leukocyte cell-cell adhesion	145	1	0.47	0.37591	0.37591	1.7e-10	0.48987	2.12766	1	4.06076e-09	1	0.72918	P00491
532	GO:0031667	response to nutrient levels	405	2	1.31	0.37779	0.37779	1.1e-07	0.19184	1.52672	1	1.57943e-06	1	0.43713	P05062, P24049
533	GO:0010675	regulation of cellular carbohydrate metabolic process	147	1	0.47	0.37997	0.37997	0.0004	0.10909	2.12766	1	0.00256519	1	0.324013	Q3SZB7
534	GO:0034112	positive regulation of homotypic cell-cell adhesion	147	1	0.47	0.37997	0.37997	5.7e-11	0.30454	2.12766	1	1.49405e-09	1	0.557411	P00491
535	GO:0032412	regulation of ion transmembrane transporter activity	148	1	0.48	0.38199	0.38199	0.0059	0.94604	2.08333	1	0.0244742	1	1	P54710
536	GO:0022898	regulation of transmembrane transporter activity	149	1	0.48	0.38401	0.38401	0.0074	0.97132	2.08333	1	0.0293706	1	1	P54710
537	GO:1903708	positive regulation of hemopoiesis	149	1	0.48	0.38401	0.38401	2.8e-06	0.17808	2.08333	1	3.08039e-05	1	0.420561	P00491
538	GO:0031330	negative regulation of cellular catabolic process	150	1	0.48	0.38602	0.38602	0.0123	0.0123	2.08333	1	0.04381	1	0.113895	Q3SZB7
539	GO:0055065	metal ion homeostasis	413	2	1.33	0.38706	1	3.5e-08	0.87495	1.50376	1	5.62521e-07	1	0.975992	Q53VB8, Q95MP7
540	GO:1901615	organic hydroxy compound metabolic process	413	2	1.33	0.38706	0.38706	1.2e-05	0.37088	1.50376	1	0.000113203	1	0.625401	P0DMA6, Q8WN98
541	GO:0007219	Notch signaling pathway	151	1	0.49	0.38802	0.38802	0.4307	0.4307	2.04082	1	0.603227	1	0.679238	Q5R8M9
542	GO:0009746	response to hexose	152	1	0.49	0.39002	0.39002	2.5e-06	0.99991	2.04082	1	2.76202e-05	1	1	P05062
543	GO:0050792	regulation of viral process	152	1	0.49	0.39002	0.39002	0.0003	0.48327	2.04082	1	0.0019943	1	0.722234	P62936
544	GO:0031669	cellular response to nutrient levels	153	1	0.49	0.39201	0.39201	0.0783	0.24017	2.04082	1	0.178674	1	0.491323	P24049
545	GO:0034284	response to monosaccharide	154	1	0.5	0.394	0.394	1.1e-06	0.75516	2	1	1.31177e-05	1	0.912311	P05062
546	GO:0044242	cellular lipid catabolic process	155	1	0.5	0.39597	0.39597	0.00175	0.0732	2	1	0.00887038	1	0.263908	O18778
547	GO:0006814	sodium ion transport	156	1	0.5	0.39794	0.39794	0.04019	0.85393	2	1	0.108175	1	0.965178	P54710
548	GO:0006109	regulation of carbohydrate metabolic process	159	1	0.51	0.40382	0.40382	0.00018	0.27233	1.96078	1	0.00128166	1	0.525174	Q3SZB7
549	GO:0006575	cellular modified amino acid metabolic process	159	1	0.51	0.40382	0.40382	0.00024	0.00799	1.96078	1	0.00164586	1	0.094069	P14568
550	GO:0032409	regulation of transporter activity	159	1	0.51	0.40382	0.40382	0.00307	0.75336	1.96078	1	0.0141892	1	0.911259	P54710
551	GO:0009991	response to extracellular stimulus	428	2	1.38	0.40429	0.40429	9.1e-09	0.0516	1.44928	1	1.64919e-07	1	0.224173	P05062, P24049
552	GO:0006402	mRNA catabolic process	160	1	0.52	0.40577	0.40577	0.91617	0.91617	1.92308	1	0.967831	1	0.991517	P42766
553	GO:0044272	sulfur compound biosynthetic process	160	1	0.52	0.40577	0.40577	0.12956	0.13737	1.92308	1	0.254727	1	0.363515	Q5I597
554	GO:1904062	regulation of cation transmembrane transport	160	1	0.52	0.40577	0.40577	2.2e-06	0.72085	1.92308	1	2.4584e-05	1	0.890896	P54710
555	GO:0071840	cellular component organization or biogenesis	5805	20	18.75	0.40899	0.98629	5.1e-05	0.34167	1.06667	1	0.000418886	1	0.597351	P00355, P05062, P20065, P37141, P41295, P42766, P54710, P61255, P62083, P62755, P62850, P62859, P62936, P63221, Q14117, Q3SZB7, Q58DT1, Q5R8M9, Q6QAP7, Q8WN98
556	GO:0051188	cofactor biosynthetic process	162	1	0.52	0.40964	0.40964	0.00402	0.01208	1.92308	1	0.0178309	1	0.11279	P00491
557	GO:0050714	positive regulation of protein secretion	164	1	0.53	0.41349	0.41349	0.00474	0.00474	1.88679	1	0.0203318	1	0.0720462	P62936
558	GO:0030217	T cell differentiation	165	1	0.53	0.41541	0.41541	4e-06	0.03706	1.88679	1	4.1882e-05	1	0.189727	P00491
559	GO:0016032	viral process	442	2	1.43	0.42017	0.42017	3.1e-11	0.00046	1.3986	1	8.46647e-10	1	0.0195015	P42766, P62936
560	GO:0043903	regulation of symbiosis, encompassing mutualism through parasitism	168	1	0.54	0.42112	0.42112	0.00033	0.41297	1.85185	1	0.00216608	1	0.662357	P62936
561	GO:0060047	heart contraction	168	1	0.54	0.42112	0.42112	2.8e-11	0.08837	1.85185	1	7.70099e-10	1	0.292541	P54710
562	GO:0016049	cell growth	443	2	1.43	0.4213	0.4213	1.7e-05	0.00146	1.3986	1	0.000154944	1	0.0385548	P54710, Q3SZB7
563	GO:0030308	negative regulation of cell growth	169	1	0.55	0.42301	0.42301	0.00815	0.00815	1.81818	1	0.0317346	1	0.0942779	Q3SZB7
564	GO:0009743	response to carbohydrate	170	1	0.55	0.42489	0.42489	2.9e-08	0.01868	1.81818	1	4.79913e-07	1	0.136705	P05062
565	GO:0008361	regulation of cell size	171	1	0.55	0.42677	0.42677	0.05596	0.20744	1.81818	1	0.138964	1	0.455434	Q8WN98
566	GO:0072593	reactive oxygen species metabolic process	171	1	0.55	0.42677	0.42677	4.3e-07	0.04918	1.81818	1	5.56081e-06	1	0.219008	P14568
567	GO:0060326	cell chemotaxis	172	1	0.56	0.42865	0.42865	0.00019	0.16342	1.78571	1	0.00134185	1	0.399783	Q5R8M9
568	GO:0003015	heart process	173	1	0.56	0.43051	0.43051	1.7e-11	0.05728	1.78571	1	4.84624e-10	1	0.234594	P54710
569	GO:0051168	nuclear export	173	1	0.56	0.43051	0.43051	0.74254	0.74254	1.78571	1	0.857962	1	0.903155	P62859
570	GO:1902578	single-organism localization	3429	12	11.08	0.43064	0.93746	1.3e-16	0.90669	1.08303	1	8.67889e-15	1	0.988678	P00491, P00829, P0DM96, P0DMA6, P41291, P42766, P54710, P62859, P62936, Q06056, Q53VB8, Q95MP7
571	GO:0022409	positive regulation of cell-cell adhesion	174	1	0.56	0.43237	0.43237	4.1e-10	0.24541	1.78571	1	9.22914e-09	1	0.496387	P00491
572	GO:0046651	lymphocyte proliferation	174	1	0.56	0.43237	0.43237	1.5e-06	0.04037	1.78571	1	1.74873e-05	1	0.198235	P00491
573	GO:0032943	mononuclear cell proliferation	176	1	0.57	0.43608	0.43608	6.2e-07	0.01595	1.75439	1	7.7238e-06	1	0.126744	P00491
574	GO:0032869	cellular response to insulin stimulus	177	1	0.57	0.43792	0.43792	3.9e-08	0.00523	1.75439	1	6.22963e-07	1	0.0762433	P05062
575	GO:0044764	multi-organism cellular process	460	2	1.49	0.44028	0.44028	1.4e-10	0.87828	1.34228	1	3.44965e-09	1	0.977626	P42766, P62936
576	GO:0050657	nucleic acid transport	179	1	0.58	0.44159	0.44159	0.67755	0.67755	1.72414	1	0.808979	1	0.861687	P62859
577	GO:0050658	RNA transport	179	1	0.58	0.44159	0.44159	0.67755	0.67755	1.72414	1	0.808979	1	0.861687	P62859
578	GO:0030258	lipid modification	180	1	0.58	0.44342	0.44342	0.00275	0.1778	1.72414	1	0.0128778	1	0.420406	O18778
579	GO:0070661	leukocyte proliferation	181	1	0.58	0.44524	0.44524	1.3e-07	0.11723	1.72414	1	1.83622e-06	1	0.335315	P00491
580	GO:0044403	symbiosis, encompassing mutualism through parasitism	465	2	1.5	0.44581	0.44581	6.7e-12	0.32319	1.33333	1	2.09335e-10	1	0.578321	P42766, P62936
581	GO:0044419	interspecies interaction between organisms	465	2	1.5	0.44581	0.44581	6.7e-12	0.32319	1.33333	1	2.09335e-10	1	0.578321	P42766, P62936
582	GO:0006401	RNA catabolic process	184	1	0.59	0.45066	0.45066	0.89129	0.89129	1.69492	1	0.957108	1	0.983918	P42766
583	GO:0006457	protein folding	184	1	0.59	0.45066	0.45066	0.00167	0.00167	1.69492	1	0.00857618	1	0.0414347	P62936
584	GO:0009895	negative regulation of catabolic process	184	1	0.59	0.45066	0.45066	0.00169	0.00169	1.69492	1	0.00864479	1	0.0415507	Q3SZB7
585	GO:0051236	establishment of RNA localization	184	1	0.59	0.45066	0.45066	0.71439	0.71439	1.69492	1	0.837613	1	0.886346	P62859
586	GO:1902105	regulation of leukocyte differentiation	185	1	0.6	0.45246	0.45246	3.4e-05	0.6923	1.66667	1	0.00029184	1	0.87083	P00491
587	GO:0034329	cell junction assembly	186	1	0.6	0.45425	0.45425	0.00264	0.34729	1.66667	1	0.0124523	1	0.603131	P62755
588	GO:0051402	neuron apoptotic process	186	1	0.6	0.45425	0.45425	6.5e-06	0.62046	1.66667	1	6.51752e-05	1	0.822421	P00355
589	GO:0019932	second-messenger-mediated signaling	188	1	0.61	0.45781	0.45781	1.2e-06	0.2091	1.63934	1	1.42884e-05	1	0.457454	Q8WN98
590	GO:1903522	regulation of blood circulation	188	1	0.61	0.45781	0.45781	5e-16	0.02744	1.63934	1	3.02752e-14	1	0.163784	P54710
591	GO:0000082	G1/S transition of mitotic cell cycle	189	1	0.61	0.45959	0.45959	6.9e-07	6.9e-07	1.63934	1	8.51436e-06	1	0.000146261	P24049
592	GO:0043170	macromolecule metabolic process	8097	27	26.16	0.46238	0.99966	0.00322	0.29378	1.03211	1	0.0147863	1	0.546517	A8D8X1, O18789, P00355, P0DM96, P0DMA6, P20065, P24049, P29314, P42766, P46405, P61255, P61515, P61928, P62083, P62282, P62755, P62832, P62850, P62859, P62936, P63221, P79103, Q3SZB7, Q58DT1, Q5R8M9, Q5R9I9, Q6QAP7
593	GO:0090068	positive regulation of cell cycle process	191	1	0.62	0.46312	0.46312	0.05612	0.05612	1.6129	1	0.139292	1	0.232601	P24049
594	GO:0045089	positive regulation of innate immune response	192	1	0.62	0.46487	0.46487	0.04138	0.50717	1.6129	1	0.110691	1	0.743919	Q5R8M9
595	GO:0031647	regulation of protein stability	193	1	0.62	0.46662	0.46662	0.64487	0.64487	1.6129	1	0.781985	1	0.837717	P00355
596	GO:0022607	cellular component assembly	2299	8	7.43	0.46984	0.991	0.00014	0.89539	1.07672	1	0.00103555	1	0.985021	P05062, P37141, P41295, P62755, Q14117, Q3SZB7, Q5R8M9, Q6QAP7
597	GO:0051251	positive regulation of lymphocyte activation	195	1	0.63	0.47011	0.47011	1.7e-11	0.01758	1.5873	1	4.84624e-10	1	0.133346	P00491
598	GO:0044843	cell cycle G1/S phase transition	197	1	0.64	0.47357	0.47357	2.5e-06	0.94704	1.5625	1	2.76202e-05	1	1	P24049
599	GO:0006403	RNA localization	200	1	0.65	0.47872	0.47872	0.81861	0.81861	1.53846	1	0.909554	1	0.945004	P62859
600	GO:0033500	carbohydrate homeostasis	200	1	0.65	0.47872	0.47872	6.9e-06	1	1.53846	1	6.87448e-05	1	1	P62755
601	GO:0042593	glucose homeostasis	200	1	0.65	0.47872	0.47872	6.9e-06	0.00079	1.53846	1	6.87448e-05	1	0.027295	P62755
602	GO:0050727	regulation of inflammatory response	200	1	0.65	0.47872	0.47872	4.9e-08	0.01872	1.53846	1	7.59403e-07	1	0.136705	Q5R8M9
603	GO:0015931	nucleobase-containing compound transport	201	1	0.65	0.48043	0.48043	0.74715	0.74715	1.53846	1	0.862037	1	0.907275	P62859
604	GO:0016054	organic acid catabolic process	201	1	0.65	0.48043	0.48043	5.5e-08	0.16965	1.53846	1	8.42363e-07	1	0.409027	O18778
605	GO:0046395	carboxylic acid catabolic process	201	1	0.65	0.48043	0.48043	5.5e-08	0.16965	1.53846	1	8.42363e-07	1	0.409027	O18778
606	GO:0050863	regulation of T cell activation	201	1	0.65	0.48043	0.48043	5.1e-10	0.36864	1.53846	1	1.1285e-08	1	0.624157	P00491
607	GO:0045216	cell-cell junction organization	202	1	0.65	0.48213	0.48213	0.05314	0.43733	1.53846	1	0.134112	1	0.684627	P62755
608	GO:0002696	positive regulation of leukocyte activation	211	1	0.68	0.4972	0.4972	3e-12	0.00233	1.47059	1	9.8458e-11	1	0.0487312	P00491
609	GO:0008202	steroid metabolic process	211	1	0.68	0.4972	0.4972	2.2e-06	0.40878	1.47059	1	2.4584e-05	1	0.659537	P0DMA6
610	GO:0045926	negative regulation of growth	214	1	0.69	0.50212	0.50212	0.00806	0.69718	1.44928	1	0.0314783	1	0.874737	Q3SZB7
611	GO:0006810	transport	3909	13	12.63	0.50619	0.94462	1.2e-14	0.95927	1.0293	1	5.93241e-13	1	1	P00491, P00829, P0DM96, P0DMA6, P41291, P42766, P54710, P62859, P62936, Q06056, Q53VB8, Q5R9I9, Q95MP7
612	GO:0050867	positive regulation of cell activation	217	1	0.7	0.507	0.507	8.7e-13	0.07188	1.42857	1	3.1755e-11	1	0.261118	P00491
613	GO:0046578	regulation of Ras protein signal transduction	220	1	0.71	0.51184	0.51184	0.06374	0.25819	1.40845	1	0.15298	1	0.510486	Q3SZB7
614	GO:0034765	regulation of ion transmembrane transport	223	1	0.72	0.51662	0.51662	1.3e-07	0.89987	1.38889	1	1.83622e-06	1	0.98662	P54710
615	GO:1901990	regulation of mitotic cell cycle phase transition	223	1	0.72	0.51662	0.51662	0.02621	0.02621	1.38889	1	0.0784994	1	0.160953	P24049
616	GO:0043623	cellular protein complex assembly	535	2	1.73	0.5199	0.5199	0.00392	0.07072	1.15607	1	0.0174468	1	0.258581	P05062, P41295
617	GO:0050900	leukocyte migration	226	1	0.73	0.52136	0.52136	7e-10	4.1e-07	1.36986	1	1.51041e-08	1	9.45774e-05	Q5R8M9
618	GO:0034110	regulation of homotypic cell-cell adhesion	227	1	0.73	0.52293	0.52293	7e-11	0.42317	1.36986	1	1.8105e-09	1	0.670354	P00491
619	GO:0045088	regulation of innate immune response	228	1	0.74	0.52449	0.52449	0.00126	0.23231	1.35135	1	0.00678749	1	0.482907	Q5R8M9
620	GO:0032103	positive regulation of response to external stimulus	229	1	0.74	0.52605	0.52605	4.7e-07	0.50204	1.35135	1	5.96938e-06	1	0.738604	Q5R8M9
621	GO:0034330	cell junction organization	229	1	0.74	0.52605	0.52605	0.00072	0.1252	1.35135	1	0.00422216	1	0.346392	P62755
622	GO:0034762	regulation of transmembrane transport	231	1	0.75	0.52916	0.52916	1e-07	0.8246	1.33333	1	1.44648e-06	1	0.94829	P54710
623	GO:0032102	negative regulation of response to external stimulus	235	1	0.76	0.53531	0.53531	0.0066	0.22493	1.31579	1	0.0268224	1	0.47589	Q5R8M9
624	GO:0097305	response to alcohol	235	1	0.76	0.53531	0.53531	5.7e-25	0.01024	1.31579	1	2.47348e-22	1	0.104407	P62755
625	GO:0071375	cellular response to peptide hormone stimulus	236	1	0.76	0.53683	0.53683	9.4e-15	1.5e-06	1.31579	1	4.76775e-13	1	0.000273593	P05062
626	GO:1901987	regulation of cell cycle phase transition	240	1	0.78	0.54288	0.54288	0.0198	0.0198	1.28205	1	0.062818	1	0.139611	P24049
627	GO:0010959	regulation of metal ion transport	242	1	0.78	0.54588	0.54588	1.7e-09	0.00444	1.28205	1	3.50361e-08	1	0.0703493	P54710
628	GO:0070997	neuron death	242	1	0.78	0.54588	0.54588	4.9e-09	0.52334	1.28205	1	9.31238e-08	1	0.757327	P00355
629	GO:0016042	lipid catabolic process	244	1	0.79	0.54886	0.54886	0.00117	0.0414	1.26582	1	0.00639082	1	0.201302	O18778
630	GO:0030098	lymphocyte differentiation	246	1	0.79	0.55181	0.55181	5.6e-06	0.01252	1.26582	1	5.67336e-05	1	0.114404	P00491
631	GO:0001101	response to acid chemical	247	1	0.8	0.55329	0.55329	2.7e-14	0.00385	1.25	1	1.26286e-12	1	0.0646586	P05062
632	GO:0051234	establishment of localization	4027	13	13.01	0.55571	0.95608	4.7e-14	0.99578	0.999231	1	2.1344e-12	1	1	P00491, P00829, P0DM96, P0DMA6, P41291, P42766, P54710, P62859, P62936, Q06056, Q53VB8, Q5R9I9, Q95MP7
633	GO:0040008	regulation of growth	573	2	1.85	0.55738	0.55738	1.2e-05	0.30354	1.08108	1	0.000113203	1	0.555932	P54710, Q3SZB7
634	GO:0016337	single organismal cell-cell adhesion	574	2	1.85	0.55834	0.55834	2.1e-12	0.3198	1.08108	1	7.03996e-11	1	0.575009	P00491, P14568
635	GO:1901653	cellular response to peptide	254	1	0.82	0.56346	0.56346	1.5e-13	0.98575	1.21951	1	6.16658e-12	1	1	P05062
636	GO:1903532	positive regulation of secretion by cell	259	1	0.84	0.57058	0.57058	1.4e-05	0.45511	1.19048	1	0.000129566	1	0.698518	P62936
637	GO:0031349	positive regulation of defense response	263	1	0.85	0.5762	0.5762	0.0004	0.54981	1.17647	1	0.00256519	1	0.778416	Q5R8M9
638	GO:1903706	regulation of hemopoiesis	264	1	0.85	0.5776	0.5776	4e-07	0.28939	1.17647	1	5.20733e-06	1	0.542338	P00491
639	GO:0090150	establishment of protein localization to membrane	268	1	0.87	0.58312	0.58312	0.04404	0.24944	1.14943	1	0.116333	1	0.500232	P42766
640	GO:0006790	sulfur compound metabolic process	269	1	0.87	0.58449	0.58449	0.00911	0.10565	1.14943	1	0.0346944	1	0.319434	Q5I597
641	GO:0010243	response to organonitrogen compound	607	2	1.96	0.58918	0.58918	< 1e-30	0.00875	1.02041	1	NA	1	0.0978976	P05062, P62755
642	GO:0030097	hemopoiesis	613	2	1.98	0.59462	0.59462	4.7e-09	0.32058	1.0101	1	8.95407e-08	1	0.575878	P00491, Q5R8M9
643	GO:0051047	positive regulation of secretion	280	1	0.9	0.59929	0.59929	2e-06	0.11467	1.11111	1	2.25426e-05	1	0.331988	P62936
644	GO:0051249	regulation of lymphocyte activation	281	1	0.91	0.60061	0.60061	2.5e-10	0.15594	1.0989	1	5.8291e-09	1	0.390024	P00491
645	GO:0045787	positive regulation of cell cycle	288	1	0.93	0.60972	0.60972	0.00014	0.0005	1.07527	1	0.00103555	1	0.0205314	P24049
646	GO:0098602	single organism cell adhesion	633	2	2.05	0.61238	0.61238	2.6e-12	0.21458	0.97561	1	8.56903e-11	1	0.463878	P00491, P14568
647	GO:0002683	negative regulation of immune system process	294	1	0.95	0.61737	0.61737	0.00033	0.06222	1.05263	1	0.00216608	1	0.243752	Q5R8M9
648	GO:0051056	regulation of small GTPase mediated signal transduction	296	1	0.96	0.61989	0.61989	0.04779	0.19059	1.04167	1	0.12381	1	0.436565	Q3SZB7
649	GO:0065008	regulation of biological quality	2921	9	9.44	0.62011	0.81712	5.2e-22	0.23805	0.95339	1	8.99963e-20	1	0.489033	P00355, P00829, P29314, P62755, P62850, Q53VB8, Q5R8M9, Q8WN98, Q95MP7
650	GO:0006631	fatty acid metabolic process	299	1	0.97	0.62363	0.62363	0.00029	0.8802	1.03093	1	0.00193441	1	0.978763	O18778
651	GO:0048534	hematopoietic or lymphoid organ development	647	2	2.09	0.62446	0.62446	2.8e-09	0.23584	0.956938	1	5.52293e-08	1	0.487018	P00491, Q5R8M9
652	GO:0071702	organic substance transport	2294	7	7.41	0.6262	0.6262	2.1e-05	0.93265	0.944669	1	0.000188325	1	0.998543	P00491, P0DM96, P0DMA6, P42766, P62859, P62936, Q5R9I9
653	GO:0016311	dephosphorylation	304	1	0.98	0.62979	0.62979	0.20699	0.60565	1.02041	1	0.358651	1	0.81533	Q3SZB7
654	GO:0030099	myeloid cell differentiation	308	1	1	0.63465	0.63465	4.4e-06	0.02077	1	1	4.58857e-05	1	0.143145	Q5R8M9
655	GO:0045785	positive regulation of cell adhesion	308	1	1	0.63465	0.63465	6.1e-13	0.01302	1	1	2.32425e-11	1	0.116173	P00491
656	GO:0050708	regulation of protein secretion	310	1	1	0.63706	0.63706	1.1e-06	0.7868	1	1	1.31177e-05	1	0.927811	P62936
657	GO:1903034	regulation of response to wounding	311	1	1	0.63826	0.63826	2.5e-14	0.01747	1	1	1.17636e-12	1	0.132973	Q5R8M9
658	GO:0044260	cellular macromolecule metabolic process	7659	24	24.74	0.63903	1	0.14433	0.32852	0.970089	1	0.275966	1	0.583747	A8D8X1, O18789, P00355, P20065, P24049, P29314, P42766, P46405, P61255, P61515, P61928, P62083, P62282, P62755, P62832, P62850, P62859, P62936, P63221, P79103, Q58DT1, Q5R8M9, Q5R9I9, Q6QAP7
659	GO:0002697	regulation of immune effector process	316	1	1.02	0.64418	0.64418	2.2e-05	0.29113	0.980392	1	0.000196391	1	0.543688	Q5R8M9
660	GO:0002694	regulation of leukocyte activation	323	1	1.04	0.65232	0.65232	5.3e-11	0.42689	0.961538	1	1.40333e-09	1	0.674612	P00491
661	GO:0006979	response to oxidative stress	323	1	1.04	0.65232	0.65232	6e-07	0.00818	0.961538	1	7.48658e-06	1	0.0943467	P37141
662	GO:0042692	muscle cell differentiation	324	1	1.05	0.65347	0.65347	0.00027	0.05937	0.952381	1	0.0018307	1	0.238912	P20065
663	GO:0042110	T cell activation	326	1	1.05	0.65575	0.65575	1.2e-11	0.01041	0.952381	1	3.52376e-10	1	0.104407	P00491
664	GO:0070489	T cell aggregation	327	1	1.06	0.65689	0.65689	7.8e-12	0.0076	0.943396	1	2.38925e-10	1	0.0925571	P00491
665	GO:0071593	lymphocyte aggregation	327	1	1.06	0.65689	0.65689	7.8e-12	1	0.943396	1	2.38925e-10	1	1	P00491
666	GO:0002520	immune system development	688	2	2.22	0.65823	0.65823	1.7e-09	0.09282	0.900901	1	3.50361e-08	1	0.30107	P00491, Q5R8M9
667	GO:1901698	response to nitrogen compound	690	2	2.23	0.65981	0.65981	< 1e-30	0.18633	0.896861	1	NA	1	0.431458	P05062, P62755
668	GO:0007015	actin filament organization	334	1	1.08	0.66474	0.66474	0.01641	0.14068	0.925926	1	0.0546603	1	0.368064	P20065
669	GO:0070486	leukocyte aggregation	334	1	1.08	0.66474	0.66474	3.3e-12	0.24611	0.925926	1	1.06514e-10	1	0.496717	P00491
670	GO:0009725	response to hormone	702	2	2.27	0.6692	0.6692	< 1e-30	0.08073	0.881057	1	NA	1	0.278924	P05062, P62755
671	GO:0016477	cell migration	1054	3	3.41	0.67142	0.67142	6.4e-15	0.06705	0.879765	1	3.28884e-13	1	0.252414	P00829, P20065, Q5R8M9
672	GO:0002684	positive regulation of immune system process	705	2	2.28	0.67152	0.67152	5.6e-20	0.47649	0.877193	1	6.5286e-18	1	0.716049	P00491, Q5R8M9
673	GO:0098609	cell-cell adhesion	705	2	2.28	0.67152	0.67152	7.2e-09	0.71292	0.877193	1	1.32953e-07	1	0.886158	P00491, P14568
674	GO:0007265	Ras protein signal transduction	342	1	1.1	0.6735	0.6735	9e-06	0.00077	0.909091	1	8.78738e-05	1	0.0268405	Q3SZB7
675	GO:0032535	regulation of cellular component size	347	1	1.12	0.67887	0.67887	0.09272	0.28803	0.892857	1	0.201849	1	0.540565	Q8WN98
676	GO:0050865	regulation of cell activation	351	1	1.13	0.68309	0.68309	8e-13	0.36117	0.884956	1	2.93371e-11	1	0.61754	P00491
677	GO:0048545	response to steroid hormone	355	1	1.15	0.68726	0.68726	4.4e-20	0.25406	0.869565	1	5.28745e-18	1	0.504474	P05062
678	GO:0008015	blood circulation	358	1	1.16	0.69036	0.69036	1.9e-21	0.00282	0.862069	1	3.02876e-19	1	0.0539445	P54710
679	GO:0043269	regulation of ion transport	359	1	1.16	0.69138	0.69138	1.4e-12	0.06614	0.862069	1	4.92586e-11	1	0.250718	P54710
680	GO:0044057	regulation of system process	359	1	1.16	0.69138	0.69138	2.2e-15	0.13055	0.862069	1	1.21015e-13	1	0.35307	P54710
681	GO:0097285	cell-type specific apoptotic process	361	1	1.17	0.69342	0.69342	4.6e-12	0.63556	0.854701	1	1.46059e-10	1	0.832587	P00355
682	GO:0003013	circulatory system process	363	1	1.17	0.69545	0.69545	3.4e-21	0.97216	0.854701	1	5.10719e-19	1	1	P54710
683	GO:0043900	regulation of multi-organism process	363	1	1.17	0.69545	0.69545	0.00029	0.11103	0.854701	1	0.00193441	1	0.326909	P62936
684	GO:0030335	positive regulation of cell migration	364	1	1.18	0.69646	0.69646	5.1e-12	1.3e-06	0.847458	1	1.6128e-10	1	0.00024276	P20065
685	GO:0051179	localization	5029	15	16.25	0.69775	0.96969	1.5e-13	0.92523	0.923077	1	6.16658e-12	1	0.993959	P00491, P00829, P0DM96, P0DMA6, P20065, P41291, P42766, P54710, P62859, P62936, Q06056, Q53VB8, Q5R8M9, Q5R9I9, Q95MP7
686	GO:0032940	secretion by cell	746	2	2.41	0.70191	0.70191	7.6e-16	0.01804	0.829876	1	4.46343e-14	1	0.13443	P00491, P62936
687	GO:2000147	positive regulation of cell motility	370	1	1.2	0.70244	0.70244	9.5e-12	0.46555	0.833333	1	2.84308e-10	1	0.705976	P20065
688	GO:0006955	immune response	1105	3	3.57	0.70298	0.70298	6.7e-29	1.1e-06	0.840336	1	1.04667e-25	1	0.000215683	P00491, Q5R8M9, Q95MP7
689	GO:0042326	negative regulation of phosphorylation	372	1	1.2	0.7044	0.7044	0.01077	0.06184	0.833333	1	0.0393105	1	0.243113	Q3SZB7
690	GO:0002521	leukocyte differentiation	375	1	1.21	0.70733	0.70733	9e-08	0.00318	0.826446	1	1.3264e-06	1	0.0581841	P00491
691	GO:0006629	lipid metabolic process	1113	3	3.6	0.70772	0.70772	7.1e-06	0.63872	0.833333	1	7.03783e-05	1	0.833524	O18778, P00829, P0DMA6
692	GO:0001525	angiogenesis	379	1	1.22	0.71119	0.71119	4.1e-12	2.8e-06	0.819672	1	1.3125e-10	1	0.000430596	P00829
693	GO:0051222	positive regulation of protein transport	382	1	1.23	0.71405	0.71405	0.00736	0.84816	0.813008	1	0.0292565	1	0.961428	P62936
694	GO:0051272	positive regulation of cellular component movement	383	1	1.24	0.715	0.715	8.8e-11	0.48212	0.806452	1	2.2463e-09	1	0.721341	P20065
695	GO:0045597	positive regulation of cell differentiation	767	2	2.48	0.71658	0.71658	8.8e-14	0.06667	0.806452	1	3.77675e-12	1	0.252034	P00491, P20065
696	GO:0040017	positive regulation of locomotion	385	1	1.24	0.71688	0.71688	9.6e-12	0.34926	0.806452	1	2.86205e-10	1	0.605351	P20065
697	GO:1901701	cellular response to oxygen-containing compound	770	2	2.49	0.71863	0.71863	1.6e-24	0.10557	0.803213	1	5.43374e-22	1	0.319434	P05062, P62755
698	GO:0048870	cell motility	1132	3	3.66	0.71876	0.71876	5.1e-14	0.26082	0.819672	1	2.28943e-12	1	0.512615	P00829, P20065, Q5R8M9
699	GO:0051674	localization of cell	1132	3	3.66	0.71876	0.71876	5.1e-14	0.26082	0.819672	1	2.28943e-12	1	0.512615	P00829, P20065, Q5R8M9
700	GO:0072657	protein localization to membrane	391	1	1.26	0.72247	0.72247	0.01715	0.15743	0.793651	1	0.0566661	1	0.392349	P42766
701	GO:0044772	mitotic cell cycle phase transition	392	1	1.27	0.72339	0.72339	2.9e-07	0.01768	0.787402	1	3.86551e-06	1	0.133677	P24049
702	GO:0034109	homotypic cell-cell adhesion	394	1	1.27	0.72522	0.72522	2.9e-14	0.28462	0.787402	1	1.34833e-12	1	0.536734	P00491
703	GO:0051345	positive regulation of hydrolase activity	398	1	1.29	0.72885	0.72885	2.3e-07	0.00131	0.775194	1	3.12984e-06	1	0.036694	P05062
704	GO:0071417	cellular response to organonitrogen compound	399	1	1.29	0.72975	0.72975	4.9e-19	0.15125	0.775194	1	4.97064e-17	1	0.385175	P05062
705	GO:0007346	regulation of mitotic cell cycle	404	1	1.31	0.7342	0.7342	0.00043	0.02112	0.763359	1	0.00272403	1	0.144164	P24049
706	GO:1904951	positive regulation of establishment of protein localization	413	1	1.33	0.74204	0.74204	0.00218	0.61431	0.75188	1	0.0105961	1	0.820042	P62936
707	GO:0044770	cell cycle phase transition	414	1	1.34	0.7429	0.7429	2.7e-07	0.01645	0.746269	1	3.61744e-06	1	0.129017	P24049
708	GO:1902532	negative regulation of intracellular signal transduction	415	1	1.34	0.74375	0.74375	0.01782	0.01782	0.746269	1	0.0583125	1	0.133872	Q3SZB7
709	GO:0033036	macromolecule localization	2573	7	8.31	0.74792	0.74792	0.03125	0.97943	0.842359	1	0.0895428	1	1	P00491, P0DM96, P0DMA6, P42766, P62859, P62936, Q5R9I9
710	GO:0006913	nucleocytoplasmic transport	422	1	1.36	0.74965	0.74965	0.00085	0.76955	0.735294	1	0.00485333	1	0.919637	P62859
711	GO:0042127	regulation of cell proliferation	1197	3	3.87	0.75418	0.75418	< 1e-30	1.5e-09	0.775194	1	NA	1	9.04962e-07	P00491, P54710, Q95MP7
712	GO:0051169	nuclear transport	428	1	1.38	0.7546	0.7546	0.00049	0.75824	0.724638	1	0.0030352	1	0.914591	P62859
713	GO:0046903	secretion	843	2	2.72	0.76481	0.76481	3.9e-19	0.0247	0.735294	1	4.00828e-17	1	0.155102	P00491, P62936
714	GO:0043085	positive regulation of catalytic activity	846	2	2.73	0.76656	0.76656	5.4e-14	0.27133	0.732601	1	2.39656e-12	1	0.524044	O18789, P05062
715	GO:0048514	blood vessel morphogenesis	445	1	1.44	0.76812	0.76812	6.8e-14	0.01396	0.694444	1	2.93452e-12	1	0.121336	P00829
716	GO:0006935	chemotaxis	446	1	1.44	0.76889	0.76889	2.2e-13	0.00036	0.694444	1	8.76745e-12	1	0.0172163	Q5R8M9
717	GO:0042330	taxis	449	1	1.45	0.77119	0.77119	5.8e-13	0.36023	0.689655	1	2.22077e-11	1	0.616874	Q5R8M9
718	GO:0000226	microtubule cytoskeleton organization	451	1	1.46	0.77271	0.77271	0.6618	0.6618	0.684932	1	0.796628	1	0.85118	P00355
719	GO:0090066	regulation of anatomical structure size	455	1	1.47	0.77572	0.77572	4.4e-08	0.32241	0.680272	1	6.88745e-07	1	0.577584	Q8WN98
720	GO:0040007	growth	865	2	2.79	0.77742	0.77742	1.3e-10	0.23686	0.716846	1	3.23385e-09	1	0.488563	P54710, Q3SZB7
721	GO:0051347	positive regulation of transferase activity	462	1	1.49	0.7809	0.7809	8.6e-09	0.75833	0.671141	1	1.57318e-07	1	0.914591	O18789
722	GO:1901699	cellular response to nitrogen compound	465	1	1.5	0.78308	0.78308	2.3e-17	0.15537	0.666667	1	1.83319e-15	1	0.38957	P05062
723	GO:0010563	negative regulation of phosphorus metabolic process	471	1	1.52	0.78739	0.78739	0.02689	0.29938	0.657895	1	0.0798009	1	0.552423	Q3SZB7
724	GO:0045936	negative regulation of phosphate metabolic process	471	1	1.52	0.78739	0.78739	0.02689	0.29938	0.657895	1	0.0798009	1	0.552423	Q3SZB7
725	GO:0050778	positive regulation of immune response	475	1	1.53	0.79021	0.79021	2.1e-13	0.1739	0.653595	1	8.45521e-12	1	0.414181	Q5R8M9
726	GO:0009719	response to endogenous stimulus	1272	3	4.11	0.79065	0.79065	< 1e-30	0.19521	0.729927	1	NA	1	0.441011	P05062, P62755, P68105
727	GO:0010564	regulation of cell cycle process	477	1	1.54	0.7916	0.7916	0.10334	0.13208	0.649351	1	0.217597	1	0.3548	P24049
728	GO:0046649	lymphocyte activation	477	1	1.54	0.7916	0.7916	1.8e-12	0.02092	0.649351	1	6.2488e-11	1	0.143297	P00491
729	GO:0001816	cytokine production	483	1	1.56	0.79574	0.79574	3.1e-07	0.36016	0.641026	1	4.11804e-06	1	0.616874	P00491
730	GO:0006954	inflammatory response	483	1	1.56	0.79574	0.79574	8.6e-17	3e-08	0.641026	1	6.10678e-15	1	1.0695e-05	Q5R8M9
731	GO:0032870	cellular response to hormone stimulus	489	1	1.58	0.7998	0.7998	1.7e-19	7.3e-05	0.632911	1	1.819e-17	1	0.0056687	P05062
732	GO:0061024	membrane organization	910	2	2.94	0.80141	0.80141	0.03997	0.90034	0.680272	1	0.107769	1	0.98662	P42766, Q8WN98
733	GO:0007155	cell adhesion	1299	3	4.2	0.80267	0.80267	8.5e-22	1.5e-05	0.714286	1	1.41263e-19	1	0.001705	P00491, P00829, P14568
734	GO:0022610	biological adhesion	1310	3	4.23	0.8074	0.8074	5.3e-22	0.28063	0.70922	1	8.99963e-20	1	0.533183	P00491, P00829, P14568
735	GO:0018193	peptidyl-amino acid modification	922	2	2.98	0.80743	0.80743	3.6e-06	0.96895	0.671141	1	3.8258e-05	1	1	P00355, P62936
736	GO:0070887	cellular response to chemical stimulus	2043	5	6.6	0.80775	0.80775	< 1e-30	0.0882	0.757576	1	NA	1	0.292372	P05062, P62755, P68105, Q3SZB7, Q5R8M9
737	GO:0061061	muscle structure development	503	1	1.63	0.80896	0.80896	3.2e-08	0.07546	0.613497	1	5.17499e-07	1	0.268371	P20065
738	GO:1903530	regulation of secretion by cell	504	1	1.63	0.8096	0.8096	1.4e-10	0.66203	0.613497	1	3.44965e-09	1	0.851336	P62936
739	GO:0015031	protein transport	1691	4	5.46	0.81109	0.81109	0.02777	0.9096	0.732601	1	0.0817917	1	0.989347	P00491, P42766, P62936, Q5R9I9
740	GO:0072594	establishment of protein localization to organelle	510	1	1.65	0.81338	0.81338	2e-05	0.56194	0.606061	1	0.000179977	1	0.785446	P42766
741	GO:0008285	negative regulation of cell proliferation	511	1	1.65	0.81401	0.81401	1.2e-09	2.4e-07	0.606061	1	2.5062e-08	1	6.072e-05	Q95MP7
742	GO:0071363	cellular response to growth factor stimulus	513	1	1.66	0.81525	0.81525	4.8e-13	1.3e-05	0.60241	1	1.86531e-11	1	0.00154483	P68105
743	GO:0031329	regulation of cellular catabolic process	514	1	1.66	0.81587	0.81587	0.01887	0.23815	0.60241	1	0.0606558	1	0.489033	Q3SZB7
744	GO:0031347	regulation of defense response	516	1	1.67	0.8171	0.8171	1.6e-07	0.08566	0.598802	1	2.23171e-06	1	0.288463	Q5R8M9
745	GO:0045595	regulation of cell differentiation	1346	3	4.35	0.82226	0.82226	1.7e-15	0.25119	0.689655	1	9.48479e-14	1	0.501589	P00491, P20065, Q5R8M9
746	GO:0034097	response to cytokine	527	1	1.7	0.82372	0.82372	1.7e-22	2.1e-05	0.588235	1	3.23871e-20	1	0.00228754	P05062
747	GO:0001568	blood vessel development	534	1	1.73	0.82781	0.82781	2.4e-17	0.01715	0.578035	1	1.89358e-15	1	0.131612	P00829
748	GO:0040011	locomotion	1362	3	4.4	0.82855	0.82855	1.6e-18	0.11434	0.681818	1	1.43651e-16	1	0.331365	P00829, P20065, Q5R8M9
749	GO:0070848	response to growth factor	536	1	1.73	0.82896	0.82896	3.1e-15	0.00798	0.578035	1	1.6585e-13	1	0.094069	P68105
750	GO:0071495	cellular response to endogenous stimulus	973	2	3.14	0.83125	0.83125	9.8e-25	0.1569	0.636943	1	4.02883e-22	1	0.391526	P05062, P68105
751	GO:0051046	regulation of secretion	547	1	1.77	0.83516	0.83516	2e-11	0.4005	0.564972	1	5.59928e-10	1	0.653447	P62936
752	GO:0051129	negative regulation of cellular component organization	557	1	1.8	0.8406	0.8406	0.15307	0.36227	0.555556	1	0.289219	1	0.618746	P62755
753	GO:0001944	vasculature development	561	1	1.81	0.84273	0.84273	9.7e-17	0.02025	0.552486	1	6.76488e-15	1	0.141243	P00829
754	GO:0045321	leukocyte activation	561	1	1.81	0.84273	0.84273	6.7e-14	0.11735	0.552486	1	2.90743e-12	1	0.335414	P00491
755	GO:0006605	protein targeting	577	1	1.86	0.85096	0.85096	8.9e-05	0.62256	0.537634	1	0.000693791	1	0.823502	P42766
756	GO:0045087	innate immune response	578	1	1.87	0.85146	0.85146	5.8e-14	2.9e-06	0.534759	1	2.54516e-12	1	0.000437398	Q5R8M9
757	GO:0051094	positive regulation of developmental process	1032	2	3.33	0.85555	0.85555	6.2e-15	0.23926	0.600601	1	3.20717e-13	1	0.490464	P00491, P20065
758	GO:0045184	establishment of protein localization	1822	4	5.89	0.85582	0.85582	0.009	0.933	0.679117	1	0.0343257	1	0.998706	P00491, P42766, P62936, Q5R9I9
759	GO:0030036	actin cytoskeleton organization	593	1	1.92	0.85878	0.85878	0.00225	0.13844	0.520833	1	0.0108755	1	0.365461	P20065
760	GO:0050776	regulation of immune response	593	1	1.92	0.85878	0.85878	9e-16	0.45553	0.520833	1	5.16904e-14	1	0.699012	Q5R8M9
761	GO:0007264	small GTPase mediated signal transduction	601	1	1.94	0.86253	0.86253	0.00188	0.65132	0.515464	1	0.00942534	1	0.843187	Q3SZB7
762	GO:0016482	cytoplasmic transport	1052	2	3.4	0.86305	0.86305	0.00012	0.67453	0.588235	1	0.000899539	1	0.860309	P42766, P62859
763	GO:0002682	regulation of immune system process	1056	2	3.41	0.86451	0.86451	9.5e-21	0.13744	0.58651	1	1.2577e-18	1	0.363515	P00491, Q5R8M9
764	GO:0071705	nitrogen compound transport	606	1	1.96	0.86483	0.86483	2.6e-05	0.72555	0.510204	1	0.000229476	1	0.892963	P62859
765	GO:0009894	regulation of catabolic process	612	1	1.98	0.86754	0.86754	0.02596	0.97225	0.505051	1	0.0779299	1	1	Q3SZB7
766	GO:0002252	immune effector process	617	1	1.99	0.86975	0.86975	6.6e-09	0.14378	0.502513	1	1.22744e-07	1	0.373771	Q5R8M9
767	GO:0030334	regulation of cell migration	617	1	1.99	0.86975	0.86975	1.7e-11	0.02854	0.502513	1	4.84624e-10	1	0.16798	P20065
768	GO:0008284	positive regulation of cell proliferation	619	1	2	0.87063	0.87063	1.3e-20	7.7e-09	0.5	1	1.66464e-18	1	3.01956e-06	P00491
769	GO:0051223	regulation of protein transport	635	1	2.05	0.87743	0.87743	3.2e-06	0.86117	0.487805	1	3.46674e-05	1	0.96806	P62936
770	GO:0006928	movement of cell or subcellular component	1508	3	4.87	0.87785	0.87785	5.3e-15	0.46594	0.616016	1	2.75989e-13	1	0.706219	P00829, P20065, Q5R8M9
771	GO:0002376	immune system process	1912	4	6.18	0.88122	0.88122	< 1e-30	0.06095	0.647249	1	NA	1	0.241796	P00491, P62850, Q5R8M9, Q95MP7
772	GO:0007017	microtubule-based process	646	1	2.09	0.8819	0.8819	0.54903	0.76081	0.478469	1	0.712963	1	0.915662	P00355
773	GO:0016071	mRNA metabolic process	649	1	2.1	0.88309	0.88309	0.17718	0.28661	0.47619	1	0.321401	1	0.53906	P42766
774	GO:2000145	regulation of cell motility	649	1	2.1	0.88309	0.88309	8.2e-12	0.00881	0.47619	1	2.48257e-10	1	0.0982603	P20065
775	GO:0031328	positive regulation of cellular biosynthetic process	1530	3	4.94	0.88411	0.88411	2.9e-17	0.04183	0.607287	1	2.24276e-15	1	0.20214	P14568, P20065, P29314
776	GO:0008283	cell proliferation	1531	3	4.95	0.88439	0.88439	< 1e-30	1.7e-06	0.606061	1	NA	1	0.000303025	P00491, P54710, Q95MP7
777	GO:0044093	positive regulation of molecular function	1121	2	3.62	0.88634	0.88634	2.2e-13	0.28987	0.552486	1	8.76745e-12	1	0.54259	O18789, P05062
778	GO:0030029	actin filament-based process	659	1	2.13	0.88698	0.88698	0.00018	0.10246	0.469484	1	0.00128166	1	0.31507	P20065
779	GO:0009611	response to wounding	662	1	2.14	0.88812	0.88812	1.4e-29	0.00041	0.46729	1	5.4677e-26	1	0.0184806	Q5R8M9
780	GO:0009891	positive regulation of biosynthetic process	1553	3	5.02	0.89036	0.89036	4.4e-17	0.10767	0.59761	1	3.33674e-15	1	0.322179	P14568, P20065, P29314
781	GO:0051336	regulation of hydrolase activity	669	1	2.16	0.89074	0.89074	5.4e-08	0.14421	0.462963	1	8.31941e-07	1	0.374145	P05062
782	GO:0007010	cytoskeleton organization	1146	2	3.7	0.89385	0.89385	0.14239	0.34079	0.540541	1	0.273069	1	0.596611	P00355, P20065
783	GO:0001775	cell activation	683	1	2.21	0.8958	0.8958	1.1e-18	0.20238	0.452489	1	1.03519e-16	1	0.449015	P00491
784	GO:0070201	regulation of establishment of protein localization	685	1	2.21	0.89651	0.89651	3.8e-07	0.64651	0.452489	1	4.98017e-06	1	0.839222	P62936
785	GO:1901700	response to oxygen-containing compound	1166	2	3.77	0.89953	0.89953	< 1e-30	0.00794	0.530504	1	NA	1	0.0937853	P05062, P62755
786	GO:0051270	regulation of cellular component movement	696	1	2.25	0.90029	0.90029	1.1e-12	0.12755	0.444444	1	3.9055e-11	1	0.349198	P20065
787	GO:0040012	regulation of locomotion	697	1	2.25	0.90063	0.90063	7.9e-12	0.46122	0.444444	1	2.41043e-10	1	0.702125	P20065
788	GO:0048585	negative regulation of response to stimulus	1172	2	3.79	0.90118	0.90118	8.7e-09	0.00657	0.527704	1	1.58775e-07	1	0.0855955	Q3SZB7, Q5R8M9
789	GO:0051173	positive regulation of nitrogen compound metabolic process	1599	3	5.17	0.90198	0.90198	9.4e-18	0.0764	0.580271	1	7.811e-16	1	0.270034	P14568, P20065, P29314
790	GO:0051240	positive regulation of multicellular organismal process	1183	2	3.82	0.90415	0.90415	7.5e-18	0.61774	0.52356	1	6.36766e-16	1	0.82082	P00491, Q5R8M9
791	GO:0009893	positive regulation of metabolic process	2770	6	8.95	0.90499	0.90499	2.3e-25	0.95697	0.670391	1	1.19769e-22	1	1	O18789, P05062, P14568, P20065, P29314, Q5R8M9
792	GO:0033993	response to lipid	714	1	2.31	0.9062	0.9062	< 1e-30	0.17434	0.4329	1	NA	1	0.414796	P05062
793	GO:0044087	regulation of cellular component biogenesis	722	1	2.33	0.90872	0.90872	0.00396	0.25717	0.429185	1	0.0176048	1	0.509073	P62755
794	GO:0032101	regulation of response to external stimulus	723	1	2.34	0.90903	0.90903	1.3e-11	0.00702	0.42735	1	3.78892e-10	1	0.0876571	Q5R8M9
795	GO:0014070	response to organic cyclic compound	740	1	2.39	0.91414	0.91414	< 1e-30	3e-05	0.41841	1	NA	1	0.0031372	P05062
796	GO:0033365	protein localization to organelle	741	1	2.39	0.91443	0.91443	0.00666	0.81912	0.41841	1	0.026996	1	0.945129	P42766
797	GO:0051338	regulation of transferase activity	747	1	2.41	0.91616	0.91616	2.1e-09	0.27864	0.414938	1	4.27164e-08	1	0.531333	O18789
798	GO:0016043	cellular component organization	5629	14	18.19	0.91966	0.99716	1e-05	0.39461	0.769654	1	9.58405e-05	1	0.649346	P00355, P05062, P20065, P37141, P41295, P42766, P54710, P62755, P62936, Q14117, Q3SZB7, Q5R8M9, Q6QAP7, Q8WN98
799	GO:0016070	RNA metabolic process	4287	10	13.85	0.92054	0.99997	0.42149	0.32832	0.722022	1	0.592452	1	0.58371	P20065, P42766, P61255, P62083, P62755, P62850, P63221, Q58DT1, Q5R8M9, Q5R9I9
800	GO:0051050	positive regulation of transport	763	1	2.47	0.9206	0.9206	2.2e-09	0.54946	0.404858	1	4.42892e-08	1	0.778416	P62936
801	GO:0071310	cellular response to organic substance	1693	3	5.47	0.92242	0.92242	< 1e-30	0.14386	0.548446	1	NA	1	0.373855	P05062, P62755, P68105
802	GO:0060284	regulation of cell development	794	1	2.57	0.92857	0.92857	4.5e-10	0.16729	0.389105	1	1.00427e-08	1	0.405707	Q5R8M9
803	GO:0051241	negative regulation of multicellular organismal process	800	1	2.58	0.93002	0.93002	1.9e-11	0.00984	0.387597	1	5.35773e-10	1	0.102219	Q5R8M9
804	GO:0009605	response to external stimulus	1739	3	5.62	0.93098	0.93098	8.5e-30	0.04744	0.533808	1	5.4677e-26	1	0.215164	P05062, P24049, Q5R8M9
805	GO:1903047	mitotic cell cycle process	806	1	2.6	0.93144	0.93144	0.00105	0.71531	0.384615	1	0.00583325	1	0.886346	P24049
806	GO:0032880	regulation of protein localization	811	1	2.62	0.9326	0.9326	7e-06	0.81234	0.381679	1	6.95636e-05	1	0.941866	P62936
807	GO:0044802	single-organism membrane organization	815	1	2.63	0.93352	0.93352	0.14726	0.74202	0.380228	1	0.280754	1	0.902973	P42766
808	GO:0042221	response to chemical	2945	6	9.51	0.93405	0.93405	< 1e-30	0.09305	0.630915	1	NA	1	0.301567	P00491, P05062, P62755, P68105, Q3SZB7, Q5R8M9
809	GO:0051726	regulation of cell cycle	828	1	2.68	0.93641	0.93641	4e-05	0.12688	0.373134	1	0.000338872	1	0.348413	P24049
810	GO:0044255	cellular lipid metabolic process	848	1	2.74	0.94062	0.94062	0.00026	0.30084	0.364964	1	0.00177368	1	0.553091	O18778
811	GO:0008104	protein localization	2248	4	7.26	0.94544	0.94544	0.15729	0.96923	0.550964	1	0.294415	1	1	P00491, P42766, P62936, Q5R9I9
812	GO:0072358	cardiovascular system development	875	1	2.83	0.94587	0.94587	1e-18	0.01262	0.353357	1	9.52561e-17	1	0.114517	P00829
813	GO:0072359	circulatory system development	875	1	2.83	0.94587	0.94587	1e-18	0.01262	0.353357	1	9.52561e-17	1	0.114517	P00829
814	GO:0050790	regulation of catalytic activity	1392	2	4.5	0.94705	0.94705	1.3e-16	0.03532	0.444444	1	8.67889e-15	1	0.186251	O18789, P05062
815	GO:0000278	mitotic cell cycle	884	1	2.86	0.94752	0.94752	0.00026	0.54114	0.34965	1	0.00177368	1	0.771385	P24049
816	GO:0051649	establishment of localization in cell	2272	4	7.34	0.94855	0.94855	2.6e-11	0.33644	0.544959	1	7.17618e-10	1	0.592211	P00491, P42766, P62859, P62936
817	GO:0044265	cellular macromolecule catabolic process	892	1	2.88	0.94895	0.94895	0.73704	0.77068	0.347222	1	0.853881	1	0.919852	P42766
818	GO:0065009	regulation of molecular function	1871	3	6.04	0.95103	0.95103	1.9e-14	0.56941	0.496689	1	9.04933e-13	1	0.790253	O18789, P05062, P54710
819	GO:0009968	negative regulation of signal transduction	920	1	2.97	0.95364	0.95364	0.0001	0.06164	0.3367	1	0.000762793	1	0.242814	Q3SZB7
820	GO:0051049	regulation of transport	1452	2	4.69	0.95556	0.95556	1.1e-19	0.32276	0.426439	1	1.21015e-17	1	0.577947	P54710, P62936
821	GO:0006886	intracellular protein transport	939	1	3.03	0.95658	0.95658	0.00865	0.932	0.330033	1	0.0332997	1	0.998181	P42766
822	GO:0010557	positive regulation of macromolecule biosynthetic process	1464	2	4.73	0.95711	0.95711	6.2e-13	0.07647	0.422833	1	2.35088e-11	1	0.270038	P20065, P29314
823	GO:0050793	regulation of developmental process	1978	3	6.39	0.96324	0.96324	1.6e-18	0.0299	0.469484	1	1.43651e-16	1	0.172385	P00491, P20065, Q5R8M9
824	GO:0023057	negative regulation of signaling	1003	1	3.24	0.9652	0.9652	1.2e-05	0.03993	0.308642	1	0.000113203	1	0.196839	Q3SZB7
825	GO:1902582	single-organism intracellular transport	1540	2	4.98	0.96577	0.96577	0.00015	0.34935	0.401606	1	0.00110117	1	0.605351	P42766, P62859
826	GO:0010628	positive regulation of gene expression	1546	2	4.99	0.96638	0.96638	4.1e-16	0.00068	0.400802	1	2.52166e-14	1	0.025276	P20065, P29314
827	GO:0010648	negative regulation of cell communication	1020	1	3.3	0.96719	0.96719	1.3e-05	0.03535	0.30303	1	0.000121463	1	0.186251	Q3SZB7
828	GO:0048646	anatomical structure formation involved in morphogenesis	1058	1	3.42	0.97125	0.97125	8e-08	0.88204	0.292398	1	1.19025e-06	1	0.980142	P00829
829	GO:0032879	regulation of localization	2072	3	6.69	0.9716	0.9716	2.1e-22	0.32238	0.44843	1	3.9055e-20	1	0.577584	P20065, P54710, P62936
830	GO:0060341	regulation of cellular localization	1064	1	3.44	0.97184	0.97184	3.4e-10	0.66564	0.290698	1	7.6978e-09	1	0.853423	P62936
831	GO:0009057	macromolecule catabolic process	1068	1	3.45	0.97223	0.97223	0.82262	0.94069	0.289855	1	0.9125	1	1	P42766
832	GO:0090304	nucleic acid metabolic process	4826	10	15.59	0.97342	1	0.13082	0.21611	0.641437	1	0.25642	1	0.46603	P20065, P42766, P61255, P62083, P62755, P62850, P63221, Q58DT1, Q5R8M9, Q5R9I9
833	GO:0051704	multi-organism process	1652	2	5.34	0.97559	0.97559	7.2e-15	0.61377	0.374532	1	3.67576e-13	1	0.819649	P42766, P62936
834	GO:0006952	defense response	1114	1	3.6	0.97634	0.97634	4.1e-24	0.06959	0.277778	1	1.13125e-21	1	0.256121	Q5R8M9
835	GO:1902580	single-organism cellular localization	1120	1	3.62	0.97684	0.97684	3e-06	0.29778	0.276243	1	3.27277e-05	1	0.551343	P42766
836	GO:0048513	animal organ development	2599	4	8.4	0.97772	0.97772	< 1e-30	0.17117	0.47619	1	NA	1	0.410222	P00491, P05062, P62850, Q5R8M9
837	GO:0051128	regulation of cellular component organization	2173	3	7.02	0.9786	0.9786	2.6e-06	0.55135	0.42735	1	2.86845e-05	1	0.778861	P54710, P62755, Q3SZB7
838	GO:0034654	nucleobase-containing compound biosynthetic process	3823	7	12.35	0.9788	0.99881	1.3e-07	0.25401	0.566802	1	1.83622e-06	1	0.504474	P00491, P00829, P20065, P41291, P42766, Q06056, Q5R9I9
839	GO:0032270	positive regulation of cellular protein metabolic process	1156	1	3.73	0.97958	0.97958	1.7e-13	0.73196	0.268097	1	6.88016e-12	1	0.897928	P29314
840	GO:0051239	regulation of multicellular organismal process	2191	3	7.08	0.97967	0.97967	6e-29	0.00035	0.423729	1	1.04667e-25	1	0.0169448	P00491, P54710, Q5R8M9
841	GO:0044763	single-organism cellular process	10886	29	35.17	0.98028	1	1.6e-18	0.68451	0.824566	1	1.43651e-16	1	0.867024	O18778, P00355, P00491, P00829, P05062, P14568, P20065, P24049, P24975, P41288, P41291, P41295, P41297, P41299, P42766, P54710, P62282, P62755, P62936, Q06056, Q14117, Q3SZB7, Q4R5B6, Q53VB8, Q599A0, Q5I597, Q5R8M9, Q8WN98, Q95MP7
842	GO:0003008	system process	1172	1	3.79	0.98069	0.98069	< 1e-30	0.0977	0.263852	1	NA	1	0.30851	P54710
843	GO:0080134	regulation of response to stress	1179	1	3.81	0.98116	0.98116	3.2e-15	0.06363	0.262467	1	1.68886e-13	1	0.245349	Q5R8M9
844	GO:0046907	intracellular transport	1737	2	5.61	0.9812	0.9812	6.7e-05	0.35003	0.356506	1	0.000536206	1	0.605622	P42766, P62859
845	GO:0048518	positive regulation of biological process	4619	9	14.92	0.98121	0.98121	3e-28	0.98203	0.603217	1	3.34757e-25	1	1	O18789, P00491, P05062, P14568, P20065, P24049, P29314, P62936, Q5R8M9
846	GO:0042325	regulation of phosphorylation	1183	1	3.82	0.98142	0.98142	3.5e-21	0.16854	0.26178	1	5.15821e-19	1	0.408107	Q3SZB7
847	GO:0019438	aromatic compound biosynthetic process	3892	7	12.57	0.98207	0.99904	1.1e-08	0.30706	0.556881	1	1.95275e-07	1	0.55967	P00491, P00829, P20065, P41291, P42766, Q06056, Q5R9I9
848	GO:0018130	heterocycle biosynthetic process	3896	7	12.59	0.98224	0.99905	3e-08	0.33171	0.555997	1	4.9229e-07	1	0.587004	P00491, P00829, P20065, P41291, P42766, Q06056, Q5R9I9
849	GO:0045934	negative regulation of nucleobase-containing compound metabolic process	1197	1	3.87	0.98231	0.98231	9.9e-05	0.14283	0.258398	1	0.000760363	1	0.371671	Q3SZB7
850	GO:0010033	response to organic substance	2243	3	7.25	0.98247	0.98247	< 1e-30	0.22834	0.413793	1	NA	1	0.479483	P05062, P62755, P68105
851	GO:0051641	cellular localization	2698	4	8.72	0.98294	0.98294	2e-08	0.36421	0.458716	1	3.40349e-07	1	0.619682	P00491, P42766, P62859, P62936
852	GO:0022402	cell cycle process	1221	1	3.94	0.98374	0.98374	0.01277	0.1704	0.253807	1	0.0451341	1	0.409648	P24049
853	GO:0033554	cellular response to stress	1785	2	5.77	0.9838	0.9838	9.8e-07	0.26145	0.34662	1	1.18312e-05	1	0.513141	P14568, P24049
854	GO:0006996	organelle organization	3572	6	11.54	0.98495	0.99949	0.64499	0.62964	0.519931	1	0.781985	1	0.828787	P00355, P20065, P62755, P62936, Q5R8M9, Q6QAP7
855	GO:0051247	positive regulation of protein metabolic process	1247	1	4.03	0.98517	0.98517	1.2e-12	0.74729	0.248139	1	4.24127e-11	1	0.907275	P29314
856	GO:0006950	response to stress	3188	5	10.3	0.98577	0.98577	< 1e-30	0.09275	0.485437	1	NA	1	0.30107	P05062, P14568, P24049, P37141, Q5R8M9
857	GO:1901362	organic cyclic compound biosynthetic process	3986	7	12.88	0.9858	0.99928	2.6e-09	0.3213	0.543478	1	5.18077e-08	1	0.576145	P00491, P00829, P20065, P41291, P42766, Q06056, Q5R9I9
858	GO:0030154	cell differentiation	3201	5	10.34	0.98625	0.98625	9.8e-17	0.89621	0.483559	1	6.77414e-15	1	0.98514	P00491, P00829, P20065, P62282, Q5R8M9
859	GO:0045893	positive regulation of transcription, DNA-templated	1276	1	4.12	0.98661	0.98661	1.7e-13	0.09475	0.242718	1	6.88016e-12	1	0.304434	P20065
860	GO:1903508	positive regulation of nucleic acid-templated transcription	1276	1	4.12	0.98661	0.98661	1.7e-13	0.09475	0.242718	1	6.88016e-12	1	0.304434	P20065
861	GO:1902680	positive regulation of RNA biosynthetic process	1285	1	4.15	0.98703	0.98703	6.7e-14	0.05531	0.240964	1	2.90743e-12	1	0.231358	P20065
862	GO:0044699	single-organism process	12125	33	39.17	0.98813	0.99999	2.3e-21	0.69711	0.842481	1	3.59306e-19	1	0.874737	O18778, P00355, P00491, P00829, P05062, P0DM96, P0DMA6, P14568, P20065, P24049, P24975, P41288, P41291, P41295, P41297, P41299, P42766, P54710, P62282, P62755, P62850, P62859, P62936, Q06056, Q14117, Q3SZB7, Q4R5B6, Q53VB8, Q599A0, Q5I597, Q5R8M9, Q8WN98, Q95MP7
863	GO:0051172	negative regulation of nitrogen compound metabolic process	1336	1	4.32	0.98917	0.98917	6.4e-05	0.15717	0.231481	1	0.000513776	1	0.39195	Q3SZB7
864	GO:0051254	positive regulation of RNA metabolic process	1341	1	4.33	0.98936	0.98936	6.7e-13	0.13761	0.230947	1	2.504e-11	1	0.363515	P20065
865	GO:0019220	regulation of phosphate metabolic process	1342	1	4.34	0.9894	0.9894	1.1e-20	0.31751	0.230415	1	1.43202e-18	1	0.571714	Q3SZB7
866	GO:0051174	regulation of phosphorus metabolic process	1353	1	4.37	0.98981	0.98981	3.8e-21	0.29874	0.228833	1	5.49663e-19	1	0.552423	Q3SZB7
867	GO:0031325	positive regulation of cellular metabolic process	2449	3	7.91	0.99042	0.99042	1.4e-22	0.45912	0.379267	1	2.73385e-20	1	0.701343	P14568, P20065, P29314
868	GO:0032268	regulation of cellular protein metabolic process	1983	2	6.41	0.99134	0.99134	8.5e-12	0.8685	0.312012	1	2.56346e-10	1	0.972536	P00355, P29314
869	GO:2000026	regulation of multicellular organismal development	1450	1	4.68	0.99279	0.99279	1.2e-17	0.09907	0.213675	1	9.76375e-16	1	0.31043	P00491
870	GO:0034613	cellular protein localization	1457	1	4.71	0.99297	0.99297	0.15889	0.97449	0.212314	1	0.296486	1	1	P42766
871	GO:1902531	regulation of intracellular signal transduction	1457	1	4.71	0.99297	0.99297	6.4e-13	0.15653	0.212314	1	2.40338e-11	1	0.390976	Q3SZB7
872	GO:0070727	cellular macromolecule localization	1469	1	4.75	0.99326	0.99326	0.1561	0.9742	0.210526	1	0.292575	1	1	P42766
873	GO:0048519	negative regulation of biological process	3903	6	12.61	0.99376	0.99376	2.2e-20	0.83736	0.475813	1	2.77165e-18	1	0.954844	P00829, P14568, P62755, Q3SZB7, Q5R8M9, Q95MP7
874	GO:0045935	positive regulation of nucleobase-containing compound metabolic process	1511	1	4.88	0.99421	0.99421	1.3e-17	0.02588	0.204918	1	1.04684e-15	1	0.15995	P20065
875	GO:0048869	cellular developmental process	3533	5	11.41	0.99451	0.99451	3.5e-12	0.73974	0.438212	1	1.12504e-10	1	0.901969	P00491, P00829, P20065, P62282, Q5R8M9
876	GO:0051246	regulation of protein metabolic process	2130	2	6.88	0.99463	0.99463	3.5e-11	0.97251	0.290698	1	9.49253e-10	1	1	P00355, P29314
877	GO:0009892	negative regulation of metabolic process	2151	2	6.95	0.99499	0.99499	5.5e-07	0.59541	0.28777	1	6.90683e-06	1	0.807505	Q3SZB7, Q5R8M9
878	GO:0006915	apoptotic process	1568	1	5.07	0.99528	0.99528	2.7e-23	0.12599	0.197239	1	5.85825e-21	1	0.347814	P00355
879	GO:0012501	programmed cell death	1591	1	5.14	0.99566	0.99566	3.5e-23	0.45429	0.194553	1	7.38878e-21	1	0.697533	P00355
880	GO:0048523	negative regulation of cellular process	3652	5	11.8	0.99611	0.99611	5.7e-20	0.13983	0.423729	1	6.54746e-18	1	0.367606	P00829, P14568, P62755, Q3SZB7, Q95MP7
881	GO:0048731	system development	3661	5	11.83	0.99621	0.99621	< 1e-30	0.18055	0.422654	1	NA	1	0.423002	P00491, P00829, P05062, P62850, Q5R8M9
882	GO:0007049	cell cycle	1629	1	5.26	0.99622	0.99622	0.00102	0.49031	0.190114	1	0.00569087	1	0.729351	P24049
883	GO:0009889	regulation of biosynthetic process	3662	5	11.83	0.99622	0.99622	0.00113	0.70742	0.422654	1	0.00619399	1	0.881584	P00355, P14568, P20065, P29314, Q3SZB7
884	GO:0048584	positive regulation of response to stimulus	1634	1	5.28	0.99628	0.99628	1.6e-25	0.0602	0.189394	1	8.92686e-23	1	0.240402	Q5R8M9
885	GO:0008219	cell death	1684	1	5.44	0.9969	0.9969	1.5e-24	0.37984	0.183824	1	5.32568e-22	1	0.635199	P00355
886	GO:0016265	death	1684	1	5.44	0.9969	0.9969	1.5e-24	0.37984	0.183824	1	5.32568e-22	1	0.635199	P00355
887	GO:0048522	positive regulation of cellular process	4157	6	13.43	0.99697	0.99697	4.9e-25	0.97195	0.446761	1	2.25141e-22	1	1	P00491, P14568, P20065, P24049, P29314, P62936
888	GO:0051171	regulation of nitrogen compound metabolic process	3750	5	12.12	0.99709	0.99709	0.00031	0.53724	0.412541	1	0.00205204	1	0.76848	P00355, P14568, P20065, P29314, Q3SZB7
889	GO:0048468	cell development	1751	1	5.66	0.99757	0.99757	2.4e-15	0.01679	0.176678	1	1.30183e-13	1	0.130123	Q5R8M9
890	GO:0044707	single-multicellular organism process	5029	8	16.25	0.99758	0.99758	< 1e-30	0.06627	0.492308	1	NA	1	0.25109	P00491, P00829, P05062, P20065, P54710, P62282, P62850, Q5R8M9
891	GO:0010604	positive regulation of macromolecule metabolic process	2464	2	7.96	0.99825	0.99825	3.4e-21	0.95511	0.251256	1	5.10719e-19	1	1	P20065, P29314
892	GO:0048856	anatomical structure development	4448	6	14.37	0.99873	0.99873	< 1e-30	0.73825	0.417537	1	NA	1	0.901036	P00491, P00829, P05062, P20065, P62850, Q5R8M9
893	GO:0023051	regulation of signaling	2571	2	8.31	0.99879	0.99879	2.3e-18	0.03539	0.240674	1	2.01857e-16	1	0.186284	P54710, Q3SZB7
894	GO:0031324	negative regulation of cellular metabolic process	1962	1	6.34	0.99889	0.99889	1.6e-07	0.07609	0.157729	1	2.23171e-06	1	0.269408	Q3SZB7
895	GO:0031326	regulation of cellular biosynthetic process	3621	4	11.7	0.99892	0.99892	0.00188	0.65825	0.34188	1	0.00942534	1	0.848376	P00355, P14568, P20065, P29314
896	GO:1902589	single-organism organelle organization	2679	2	8.66	0.99917	0.99917	0.67514	0.59423	0.230947	1	0.807336	1	0.806323	P00355, P20065
897	GO:0044767	single-organism developmental process	5034	7	16.26	0.99927	0.99927	6.3e-29	0.88683	0.430504	1	1.04667e-25	1	0.982125	P00491, P00829, P05062, P20065, P62282, P62850, Q5R8M9
898	GO:0007275	multicellular organism development	4204	5	13.58	0.99929	0.99929	< 1e-30	0.58379	0.368189	1	NA	1	0.800989	P00491, P00829, P05062, P62850, Q5R8M9
899	GO:0032501	multicellular organismal process	5441	8	17.58	0.9993	0.9993	< 1e-30	0.25889	0.455063	1	NA	1	0.511146	P00491, P00829, P05062, P20065, P54710, P62282, P62850, Q5R8M9
900	GO:0007166	cell surface receptor signaling pathway	2114	1	6.83	0.99937	0.99937	< 1e-30	0.81592	0.146413	1	NA	1	0.943287	Q5R8M9
901	GO:0032502	developmental process	5092	7	16.45	0.99939	0.99939	1.2e-28	0.94444	0.425532	1	1.5622e-25	1	1	P00491, P00829, P05062, P20065, P62282, P62850, Q5R8M9
902	GO:0019222	regulation of metabolic process	5487	8	17.73	0.99939	0.99939	5.4e-09	0.29325	0.451213	1	1.01637e-07	1	0.545902	O18789, P00355, P05062, P14568, P20065, P29314, Q3SZB7, Q5R8M9
903	GO:0032774	RNA biosynthetic process	3447	3	11.14	0.99962	0.99962	0.00412	0.30546	0.2693	1	0.0181713	1	0.558702	P20065, P42766, Q5R9I9
904	GO:2000112	regulation of cellular macromolecule biosynthetic process	3456	3	11.17	0.99964	0.99964	0.07345	0.67426	0.268577	1	0.170316	1	0.860153	P00355, P20065, P29314
905	GO:0051716	cellular response to stimulus	5674	8	18.33	0.99967	0.99967	< 1e-30	0.53888	0.436443	1	NA	1	0.769222	P05062, P14568, P24049, P62755, P68105, Q3SZB7, Q5R8M9, Q8WN98
906	GO:0009966	regulation of signal transduction	2293	1	7.41	0.99968	0.99968	5.5e-14	0.1702	0.134953	1	2.42715e-12	1	0.409648	Q3SZB7
907	GO:0010556	regulation of macromolecule biosynthetic process	3517	3	11.36	0.99971	0.99971	0.03145	0.70524	0.264085	1	0.0900168	1	0.880343	P00355, P20065, P29314
908	GO:0035556	intracellular signal transduction	2322	1	7.5	0.99971	0.99971	8.4e-16	0.31627	0.133333	1	4.86018e-14	1	0.570792	Q3SZB7
909	GO:0050896	response to stimulus	6851	11	22.13	0.99973	0.99973	< 1e-30	0.69343	0.497063	1	NA	1	0.871845	P00491, P05062, P14568, P24049, P37141, P62755, P68105, Q3SZB7, Q5R8M9, Q8WN98, Q95MP7
910	GO:0009653	anatomical structure morphogenesis	2377	1	7.68	0.99977	0.99977	5.6e-17	0.71587	0.130208	1	4.12657e-15	1	0.886697	P00829
911	GO:0010468	regulation of gene expression	3729	3	12.05	0.99986	0.99986	0.0002	0.32106	0.248963	1	0.00140233	1	0.576145	P00355, P20065, P29314
912	GO:0048583	regulation of response to stimulus	3185	2	10.29	0.99987	0.99987	4.1e-21	0.38142	0.194363	1	5.82275e-19	1	0.63662	Q3SZB7, Q5R8M9
913	GO:0006464	cellular protein modification process	3250	2	10.5	0.9999	0.9999	0.0008	0.91885	0.190476	1	0.00461848	1	0.992087	P00355, P62936
914	GO:0036211	protein modification process	3250	2	10.5	0.9999	0.9999	0.0008	0.91885	0.190476	1	0.00461848	1	0.992087	P00355, P62936
915	GO:0010646	regulation of cell communication	2614	1	8.45	0.99991	0.99991	3.9e-17	0.03467	0.118343	1	2.98656e-15	1	0.184332	Q3SZB7
916	GO:0007154	cell communication	4817	5	15.56	0.99991	0.99991	< 1e-30	0.6617	0.321337	1	NA	1	0.85118	P05062, P24049, Q3SZB7, Q5R8M9, Q8WN98
917	GO:0006351	transcription, DNA-templated	3396	2	10.97	0.99994	0.99994	0.00846	0.28638	0.182315	1	0.0327946	1	0.538886	P20065, Q5R9I9
918	GO:0097659	nucleic acid-templated transcription	3397	2	10.97	0.99994	0.99994	0.00887	0.2871	0.182315	1	0.0340293	1	0.539723	P20065, Q5R9I9
919	GO:0043412	macromolecule modification	3401	2	10.99	0.99994	0.99994	0.0053	0.91918	0.181984	1	0.0223654	1	0.992087	P00355, P62936
920	GO:0065007	biological regulation	9582	18	30.96	0.99995	0.99999	2.2e-16	0.91252	0.581395	1	1.42018e-14	1	0.989752	O18789, P00355, P00491, P00829, P05062, P14568, P20065, P24049, P29314, P54710, P62755, P62850, P62936, Q3SZB7, Q53VB8, Q5R8M9, Q8WN98, Q95MP7
921	GO:0031323	regulation of cellular metabolic process	5026	5	16.24	0.99996	0.99996	6.3e-07	0.52748	0.307882	1	7.811e-06	1	0.761195	P00355, P14568, P20065, P29314, Q3SZB7
922	GO:0019219	regulation of nucleobase-containing compound metabolic process	3505	2	11.32	0.99996	0.99996	0.00053	0.63397	0.176678	1	0.00324438	1	0.831198	P20065, Q3SZB7
923	GO:0050789	regulation of biological process	9075	16	29.32	0.99997	0.99997	2.7e-16	0.74978	0.545703	1	1.70078e-14	1	0.909482	O18789, P00355, P00491, P00829, P05062, P14568, P20065, P24049, P29314, P54710, P62755, P62936, Q3SZB7, Q5R8M9, Q8WN98, Q95MP7
924	GO:0044700	single organism signaling	4718	4	15.24	0.99998	0.99998	< 1e-30	0.78054	0.262467	1	NA	1	0.925718	P54710, Q3SZB7, Q5R8M9, Q8WN98
925	GO:0023052	signaling	4729	4	15.28	0.99998	0.99998	< 1e-30	0.77718	0.26178	1	NA	1	0.923969	P54710, Q3SZB7, Q5R8M9, Q8WN98
926	GO:0006355	regulation of transcription, DNA-templated	3077	1	9.94	0.99999	0.99999	0.02549	0.5354	0.100604	1	0.0767259	1	0.767448	P20065
927	GO:1903506	regulation of nucleic acid-templated transcription	3078	1	9.94	0.99999	0.99999	0.02662	0.53923	0.100604	1	0.0793924	1	0.769222	P20065
928	GO:2001141	regulation of RNA biosynthetic process	3087	1	9.97	0.99999	0.99999	0.01815	0.57378	0.100301	1	0.0588989	1	0.793399	P20065
929	GO:0050794	regulation of cellular process	8674	14	28.02	0.99999	0.99999	1.5e-15	0.66572	0.499643	1	8.55219e-14	1	0.853423	P00355, P00491, P00829, P14568, P20065, P24049, P29314, P54710, P62755, P62936, Q3SZB7, Q5R8M9, Q8WN98, Q95MP7
930	GO:0007165	signal transduction	4379	3	14.15	0.99999	0.99999	< 1e-30	0.58444	0.212014	1	NA	1	0.800989	Q3SZB7, Q5R8M9, Q8WN98
931	GO:0080090	regulation of primary metabolic process	4942	4	15.97	0.99999	0.99999	4.1e-07	0.70155	0.25047	1	5.32864e-06	1	0.878253	P00355, P20065, P29314, Q3SZB7
932	GO:0051252	regulation of RNA metabolic process	3227	1	10.43	0.99999	0.99999	0.02658	0.58131	0.0958773	1	0.0793034	1	0.798601	P20065
933	GO:0060255	regulation of macromolecule metabolic process	4995	4	16.14	0.99999	0.99999	5e-07	0.32017	0.247831	1	6.30937e-06	1	0.575411	P00355, P20065, P29314, Q3SZB7
934	GO:0008150	biological_process	15167	49	49	1	1	1	1	1	1	1	1	1	A8D8X1, O18778, O18789, P00355, P00491, P00829, P05062, P0DM96, P0DMA6, P14568, P20065, P24049, P24975, P29314, P37141, P41288, P41291, P41295, P41297, P41299, P42766, P46405, P54710, P61255, P61515, P61928, P62083, P62282, P62755, P62832, P62850, P62859, P62936, P63221, P68105, P79103, Q06056, Q14117, Q3SZB7, Q4R5B6, Q53VB8, Q58DT1, Q599A0, Q5I597, Q5R8M9, Q5R9I9, Q6QAP7, Q8WN98, Q95MP7
935	GO:0000002	mitochondrial genome maintenance	30	0	0.1	1	1	0.7477	0.7477	0	1	0.862417	1	0.907492
936	GO:0000003	reproduction	995	0	3.21	1	1	2.1e-08	0.87686	0	1	3.55816e-07	1	0.976711
937	GO:0000012	single strand break repair	8	0	0.03	1	1	0.78606	0.78606	0	1	0.887784	1	0.927496
938	GO:0000018	regulation of DNA recombination	54	0	0.17	1	1	0.47188	0.47188	0	1	0.641576	1	0.712544
939	GO:0000022	mitotic spindle elongation	8	0	0.03	1	1	0.39899	0.39899	0	1	0.57426	1	0.652314
940	GO:0000027	ribosomal large subunit assembly	23	0	0.07	1	1	0.19975	0.19975	0	1	0.34991	1	0.446082
941	GO:0000032	cell wall mannoprotein biosynthetic process	5	0	0.02	1	1	0.9818	0.9818	0	1	0.996532	1	1
942	GO:0000038	very long-chain fatty acid metabolic process	26	0	0.08	1	1	0.11104	0.11104	0	1	0.229211	1	0.326909
943	GO:0000042	protein targeting to Golgi	10	0	0.03	1	1	0.7137	0.7137	0	1	0.837342	1	0.886158
944	GO:0000045	autophagosome assembly	77	0	0.25	1	1	0.85867	0.85867	0	1	0.935696	1	0.966774
945	GO:0000054	ribosomal subunit export from nucleus	12	0	0.04	1	1	0.53914	0.53914	0	1	0.703277	1	0.769222
946	GO:0000055	ribosomal large subunit export from nucleus	9	0	0.03	1	1	0.50926	0.50926	0	1	0.676962	1	0.745729
947	GO:0000056	ribosomal small subunit export from nucleus	6	0	0.02	1	1	0.68914	0.68914	0	1	0.81732	1	0.869099
948	GO:0000059	protein import into nucleus, docking	10	0	0.03	1	1	0.47575	0.47575	0	1	0.644817	1	0.715495
949	GO:0000060	protein import into nucleus, translocation	46	0	0.15	1	1	0.01943	0.01943	0	1	0.0619966	1	0.139168
950	GO:0000070	mitotic sister chromatid segregation	130	0	0.42	1	1	0.79388	0.79388	0	1	0.893773	1	0.933074
951	GO:0000075	cell cycle checkpoint	205	0	0.66	1	1	0.0088	0.45415	0	1	0.0338105	1	0.697454
952	GO:0000076	DNA replication checkpoint	11	0	0.04	1	1	0.2825	0.2825	0	1	0.444522	1	0.534535
953	GO:0000077	DNA damage checkpoint	133	0	0.43	1	1	0.40495	0.40495	0	1	0.57921	1	0.65661
954	GO:0000079	regulation of cyclin-dependent protein serine/threonine kinase activity	86	0	0.28	1	1	0.02188	0.02188	0	1	0.0680353	1	0.146546
955	GO:0000083	regulation of transcription involved in G1/S transition of mitotic cell cycle	21	0	0.07	1	1	0.03672	0.03672	0	1	0.1011	1	0.188973
956	GO:0000086	G2/M transition of mitotic cell cycle	129	0	0.42	1	1	0.01058	0.01058	0	1	0.0388165	1	0.104771
957	GO:0000098	sulfur amino acid catabolic process	7	0	0.02	1	1	0.95455	0.95455	0	1	0.988627	1	1
958	GO:0000101	sulfur amino acid transport	5	0	0.02	1	1	0.0825	0.0825	0	1	0.185722	1	0.282157
959	GO:0000103	sulfate assimilation	6	0	0.02	1	1	0.0333	0.0333	0	1	0.0942073	1	0.181622
960	GO:0000122	negative regulation of transcription from RNA polymerase II promoter	616	0	1.99	1	1	0.00033	0.00033	0	1	0.00216608	1	0.0161762
961	GO:0000132	establishment of mitotic spindle orientation	19	0	0.06	1	1	0.19503	0.19503	0	1	0.344578	1	0.44094
962	GO:0000154	rRNA modification	19	0	0.06	1	1	0.9056	0.9056	0	1	0.9629	1	0.988231
963	GO:0000160	phosphorelay signal transduction system	6	0	0.02	1	1	0.24253	0.24253	0	1	0.399914	1	0.493395
964	GO:0000165	MAPK cascade	661	0	2.14	1	1	6.1e-17	0.00384	0	1	4.41177e-15	1	0.064629
965	GO:0000183	chromatin silencing at rDNA	18	0	0.06	1	1	0.4457	0.4457	0	1	0.616825	1	0.690698
966	GO:0000185	activation of MAPKKK activity	9	0	0.03	1	1	0.28541	0.28541	0	1	0.447705	1	0.537504
967	GO:0000186	activation of MAPKK activity	40	0	0.13	1	1	0.12787	0.12787	0	1	0.252795	1	0.349681
968	GO:0000187	activation of MAPK activity	95	0	0.31	1	1	0.00022	0.00022	0	1	0.00152342	1	0.0125946
969	GO:0000188	inactivation of MAPK activity	14	0	0.05	1	1	0.71352	0.71352	0	1	0.837335	1	0.886158
970	GO:0000209	protein polyubiquitination	224	0	0.72	1	1	0.72204	0.72204	0	1	0.84385	1	0.891712
971	GO:0000212	meiotic spindle organization	10	0	0.03	1	1	0.2137	0.2137	0	1	0.366376	1	0.462614
972	GO:0000244	spliceosomal tri-snRNP complex assembly	15	0	0.05	1	1	0.60546	0.60546	0	1	0.755159	1	0.815268
973	GO:0000245	spliceosomal complex assembly	56	0	0.18	1	1	0.38335	0.38335	0	1	0.559198	1	0.638923
974	GO:0000266	mitochondrial fission	32	0	0.1	1	1	0.51919	0.51919	0	1	0.686089	1	0.754509
975	GO:0000271	polysaccharide biosynthetic process	76	0	0.25	1	1	0.00011	0.42068	0	1	0.000833375	1	0.667448
976	GO:0000272	polysaccharide catabolic process	21	0	0.07	1	1	0.00017	0.1948	0	1	0.00122159	1	0.440742
977	GO:0000280	nuclear division	558	0	1.8	1	1	0.33462	0.33462	0	1	0.505946	1	0.590954
978	GO:0000281	mitotic cytokinesis	34	0	0.11	1	1	0.22502	0.22502	0	1	0.380028	1	0.475952
979	GO:0000288	nuclear-transcribed mRNA catabolic process, deadenylation-dependent decay	66	0	0.21	1	1	0.96841	0.96841	0	1	0.992319	1	1
980	GO:0000289	nuclear-transcribed mRNA poly(A) tail shortening	38	0	0.12	1	1	0.91307	0.91307	0	1	0.965903	1	0.98997
981	GO:0000290	deadenylation-dependent decapping of nuclear-transcribed mRNA	13	0	0.04	1	1	0.87112	0.87112	0	1	0.944257	1	0.973941
982	GO:0000291	nuclear-transcribed mRNA catabolic process, exonucleolytic	25	0	0.08	1	1	0.98795	0.98795	0	1	0.99946	1	1
983	GO:0000301	retrograde transport, vesicle recycling within Golgi	18	0	0.06	1	1	0.97652	0.97652	0	1	0.995077	1	1
984	GO:0000302	response to reactive oxygen species	159	0	0.51	1	1	3.1e-08	0.04703	0	1	5.06571e-07	1	0.214557
985	GO:0000303	response to superoxide	12	0	0.04	1	1	0.35202	0.35202	0	1	0.524668	1	0.607492
986	GO:0000305	response to oxygen radical	13	0	0.04	1	1	0.58129	0.58129	0	1	0.736609	1	0.798601
987	GO:0000338	protein deneddylation	11	0	0.04	1	1	0.35549	0.35549	0	1	0.527996	1	0.610356
988	GO:0000350	generation of catalytic spliceosome for second transesterification step	5	0	0.02	1	1	0.7486	0.7486	0	1	0.8632	1	0.908303
989	GO:0000375	RNA splicing, via transesterification reactions	296	0	0.96	1	1	0.23229	0.23229	0	1	0.387895	1	0.482907
990	GO:0000377	RNA splicing, via transesterification reactions with bulged adenosine as nucleophile	294	0	0.95	1	1	0.243	0.243	0	1	0.400184	1	0.493488
991	GO:0000379	tRNA-type intron splice site recognition and cleavage	5	0	0.02	1	1	0.7678	0.7678	0	1	0.876526	1	0.919112
992	GO:0000380	alternative mRNA splicing, via spliceosome	55	0	0.18	1	1	0.08615	0.08615	0	1	0.191824	1	0.289616
993	GO:0000381	regulation of alternative mRNA splicing, via spliceosome	43	0	0.14	1	1	0.13046	0.13046	0	1	0.255972	1	0.352949
994	GO:0000387	spliceosomal snRNP assembly	42	0	0.14	1	1	0.04624	0.04624	0	1	0.120918	1	0.212954
995	GO:0000389	mRNA 3'-splice site recognition	8	0	0.03	1	1	0.27634	0.27634	0	1	0.438718	1	0.529134
996	GO:0000393	spliceosomal conformational changes to generate catalytic conformation	6	0	0.02	1	1	0.79879	0.79879	0	1	0.896458	1	0.935157
997	GO:0000394	RNA splicing, via endonucleolytic cleavage and ligation	18	0	0.06	1	1	0.7864	0.7864	0	1	0.887911	1	0.927618
998	GO:0000395	mRNA 5'-splice site recognition	9	0	0.03	1	1	0.36908	0.36908	0	1	0.543428	1	0.62453
999	GO:0000398	mRNA splicing, via spliceosome	294	0	0.95	1	1	0.243	0.243	0	1	0.400184	1	0.493488
1000	GO:0000422	mitophagy	175	0	0.57	1	1	0.60028	0.60028	0	1	0.750206	1	0.810466
1001	GO:0000423	macromitophagy	116	0	0.37	1	1	0.17123	0.17123	0	1	0.313227	1	0.410222
1002	GO:0000459	exonucleolytic trimming involved in rRNA processing	10	0	0.03	1	1	0.1086	0.1086	0	1	0.225425	1	0.323427
1003	GO:0000467	exonucleolytic trimming to generate mature 3'-end of 5.8S rRNA from tricistronic rRNA transcript (SS...	10	0	0.03	1	1	0.1086	0.1086	0	1	0.225425	1	0.323427
1004	GO:0000480	endonucleolytic cleavage in 5'-ETS of tricistronic rRNA transcript (SSU-rRNA, 5.8S rRNA, LSU-rRNA)	6	0	0.02	1	1	0.48074	0.48074	0	1	0.64944	1	0.719963
1005	GO:0000578	embryonic axis specification	26	0	0.08	1	1	0.02296	0.02296	0	1	0.0705787	1	0.149316
1006	GO:0000707	meiotic DNA recombinase assembly	5	0	0.02	1	1	0.01007	0.01007	0	1	0.0375092	1	0.103783
1007	GO:0000712	resolution of meiotic recombination intermediates	11	0	0.04	1	1	0.354	0.354	0	1	0.526484	1	0.608998
1008	GO:0000715	nucleotide-excision repair, DNA damage recognition	9	0	0.03	1	1	0.08986	0.08986	0	1	0.196895	1	0.294892
1009	GO:0000717	nucleotide-excision repair, DNA duplex unwinding	10	0	0.03	1	1	0.04116	0.04116	0	1	0.110178	1	0.200508
1010	GO:0000722	telomere maintenance via recombination	30	0	0.1	1	1	0.00061	0.00061	0	1	0.00365953	1	0.0235676
1011	GO:0000723	telomere maintenance	120	0	0.39	1	1	0.31971	0.90416	0	1	0.488222	1	0.987563
1012	GO:0000724	double-strand break repair via homologous recombination	108	0	0.35	1	1	0.05437	0.18656	0	1	0.136248	1	0.431619
1013	GO:0000725	recombinational repair	109	0	0.35	1	1	0.05938	0.19933	0	1	0.145261	1	0.446061
1014	GO:0000726	non-recombinational repair	47	0	0.15	1	1	0.11767	0.11767	0	1	0.238238	1	0.335595
1015	GO:0000727	double-strand break repair via break-induced replication	5	0	0.02	1	1	0.45342	0.45342	0	1	0.623862	1	0.697354
1016	GO:0000729	DNA double-strand break processing	22	0	0.07	1	1	0.40756	0.40756	0	1	0.581644	1	0.659032
1017	GO:0000730	DNA recombinase assembly	11	0	0.04	1	1	0.00469	0.00469	0	1	0.0201616	1	0.0718431
1018	GO:0000731	DNA synthesis involved in DNA repair	32	0	0.1	1	1	0.11301	0.11301	0	1	0.23199	1	0.329704
1019	GO:0000732	strand displacement	19	0	0.06	1	1	0.02229	0.02229	0	1	0.0689533	1	0.147032
1020	GO:0000737	DNA catabolic process, endonucleolytic	20	0	0.06	1	1	0.3619	0.78531	0	1	0.535988	1	0.92703
1021	GO:0000768	syncytium formation by plasma membrane fusion	35	0	0.11	1	1	0.7592	0.7592	0	1	0.871306	1	0.915077
1022	GO:0000819	sister chromatid segregation	181	0	0.58	1	1	0.8995	0.8995	0	1	0.960662	1	0.986582
1023	GO:0000820	regulation of glutamine family amino acid metabolic process	5	0	0.02	1	1	0.66088	0.66088	0	1	0.795889	1	0.850555
1024	GO:0000902	cell morphogenesis	1212	0	3.92	1	1	0.01354	0.74075	0	1	0.0473839	1	0.902268
1025	GO:0000904	cell morphogenesis involved in differentiation	703	0	2.27	1	1	1.6e-07	0.1268	0	1	2.23171e-06	1	0.348413
1026	GO:0000910	cytokinesis	133	0	0.43	1	1	0.19136	0.19136	0	1	0.340312	1	0.436837
1027	GO:0000920	cell separation after cytokinesis	13	0	0.04	1	1	0.90067	0.90067	0	1	0.961084	1	0.986724
1028	GO:0000959	mitochondrial RNA metabolic process	35	0	0.11	1	1	0.73563	0.73563	0	1	0.852903	1	0.899518
1029	GO:0000963	mitochondrial RNA processing	15	0	0.05	1	1	0.9082	0.9082	0	1	0.964485	1	0.989347
1030	GO:0000965	mitochondrial RNA 3'-end processing	6	0	0.02	1	1	0.80769	0.80769	0	1	0.901267	1	0.938893
1031	GO:0000966	RNA 5'-end processing	5	0	0.02	1	1	0.23716	0.23716	0	1	0.393922	1	0.488755
1032	GO:0000972	transcription-dependent tethering of RNA polymerase II gene DNA at nuclear periphery	7	0	0.02	1	1	0.08378	0.08378	0	1	0.187832	1	0.284576
1033	GO:0001302	replicative cell aging	6	0	0.02	1	1	0.10212	0.10212	0	1	0.216269	1	0.314768
1034	GO:0001501	skeletal system development	412	0	1.33	1	1	1.7e-11	0.00849	0	1	4.84624e-10	1	0.0967835
1035	GO:0001502	cartilage condensation	16	0	0.05	1	1	0.01474	0.01474	0	1	0.050233	1	0.122076
1036	GO:0001504	neurotransmitter uptake	15	0	0.05	1	1	0.59309	0.59309	0	1	0.744675	1	0.805612
1037	GO:0001505	regulation of neurotransmitter levels	148	0	0.48	1	1	0.18542	0.36092	0	1	0.332415	1	0.617502
1038	GO:0001508	action potential	84	0	0.27	1	1	0.00782	0.15063	0	1	0.0307718	1	0.383943
1039	GO:0001510	RNA methylation	50	0	0.16	1	1	0.64593	0.64593	0	1	0.782955	1	0.838608
1040	GO:0001514	selenocysteine incorporation	7	0	0.02	1	1	0.94365	0.94365	0	1	0.983051	1	1
1041	GO:0001516	prostaglandin biosynthetic process	24	0	0.08	1	1	0.02089	0.02089	0	1	0.0655308	1	0.143217
1042	GO:0001522	pseudouridine synthesis	17	0	0.05	1	1	0.98626	0.98626	0	1	0.999309	1	1
1043	GO:0001523	retinoid metabolic process	47	0	0.15	1	1	0.03023	0.03023	0	1	0.0874867	1	0.172774
1044	GO:0001539	cilium or flagellum-dependent cell motility	21	0	0.07	1	1	0.88246	0.88246	0	1	0.952584	1	0.980331
1045	GO:0001541	ovarian follicle development	41	0	0.13	1	1	0.0001	0.004	0	1	0.000762793	1	0.0666072
1046	GO:0001542	ovulation from ovarian follicle	6	0	0.02	1	1	0.64036	0.64036	0	1	0.778983	1	0.834831
1047	GO:0001547	antral ovarian follicle growth	7	0	0.02	1	1	0.00037	0.00037	0	1	0.00239442	1	0.0172733
1048	GO:0001553	luteinization	15	0	0.05	1	1	0.26671	0.26671	0	1	0.427513	1	0.518673
1049	GO:0001554	luteolysis	6	0	0.02	1	1	0.11511	0.11511	0	1	0.235004	1	0.332735
1050	GO:0001556	oocyte maturation	29	0	0.09	1	1	0.01255	0.01255	0	1	0.0444975	1	0.114453
1051	GO:0001562	response to protozoan	15	0	0.05	1	1	0.79904	0.79904	0	1	0.89656	1	0.935157
1052	GO:0001569	patterning of blood vessels	31	0	0.1	1	1	0.36107	0.36107	0	1	0.53486	1	0.617504
1053	GO:0001570	vasculogenesis	70	0	0.23	1	1	0.3706	0.3706	0	1	0.544639	1	0.625401
1054	GO:0001573	ganglioside metabolic process	22	0	0.07	1	1	0.38361	0.38361	0	1	0.559443	1	0.639187
1055	GO:0001574	ganglioside biosynthetic process	14	0	0.05	1	1	0.85044	0.85044	0	1	0.931406	1	0.963177
1056	GO:0001578	microtubule bundle formation	75	0	0.24	1	1	0.69413	0.69413	0	1	0.821024	1	0.872446
1057	GO:0001580	detection of chemical stimulus involved in sensory perception of bitter taste	6	0	0.02	1	1	0.13045	0.13045	0	1	0.255972	1	0.352949
1058	GO:0001654	eye development	305	0	0.99	1	1	2.7e-09	0.07477	0	1	5.35272e-08	1	0.267528
1059	GO:0001655	urogenital system development	282	0	0.91	1	1	1.3e-07	0.00619	0	1	1.83622e-06	1	0.0829883
1060	GO:0001656	metanephros development	78	0	0.25	1	1	0.0787	0.72372	0	1	0.179325	1	0.892523
1061	GO:0001657	ureteric bud development	77	0	0.25	1	1	0.00588	0.00588	0	1	0.0244042	1	0.0803429
1062	GO:0001658	branching involved in ureteric bud morphogenesis	41	0	0.13	1	1	0.16069	0.16069	0	1	0.29849	1	0.39582
1063	GO:0001659	temperature homeostasis	17	0	0.05	1	1	0.00452	0.00452	0	1	0.0195925	1	0.0711855
1064	GO:0001660	fever generation	6	0	0.02	1	1	0.11326	0.11326	0	1	0.23232	1	0.329959
1065	GO:0001662	behavioral fear response	20	0	0.06	1	1	0.1204	0.1204	0	1	0.241884	1	0.338458
1066	GO:0001666	response to hypoxia	212	0	0.68	1	1	2.9e-10	2.9e-10	0	1	6.70175e-09	1	2.27447e-07
1067	GO:0001667	ameboidal-type cell migration	315	0	1.02	1	1	1.9e-06	0.26129	0	1	2.16025e-05	1	0.512966
1068	GO:0001672	regulation of chromatin assembly or disassembly	7	0	0.02	1	1	0.47976	0.47976	0	1	0.648744	1	0.719256
1069	GO:0001675	acrosome assembly	8	0	0.03	1	1	0.46009	0.46009	0	1	0.62938	1	0.701343
1070	GO:0001676	long-chain fatty acid metabolic process	49	0	0.16	1	1	3.9e-06	0.83045	0	1	4.09448e-05	1	0.950842
1071	GO:0001678	cellular glucose homeostasis	114	0	0.37	1	1	0.00111	0.00111	0	1	0.00609719	1	0.0334836
1072	GO:0001696	gastric acid secretion	7	0	0.02	1	1	0.00677	0.00677	0	1	0.0272861	1	0.0860569
1073	GO:0001701	in utero embryonic development	321	0	1.04	1	1	1.1e-05	0.00274	0	1	0.000104782	1	0.0529306
1074	GO:0001702	gastrulation with mouth forming second	28	0	0.09	1	1	0.49866	0.49866	0	1	0.665931	1	0.735702
1075	GO:0001704	formation of primary germ layer	113	0	0.37	1	1	2.8e-09	0.05696	0	1	5.52293e-08	1	0.233731
1076	GO:0001706	endoderm formation	53	0	0.17	1	1	0.00014	0.14444	0	1	0.00103555	1	0.37437
1077	GO:0001707	mesoderm formation	62	0	0.2	1	1	1.3e-06	0.04536	0	1	1.5362e-05	1	0.211682
1078	GO:0001708	cell fate specification	46	0	0.15	1	1	0.00124	0.06851	0	1	0.00670751	1	0.254777
1079	GO:0001709	cell fate determination	32	0	0.1	1	1	0.01237	0.01237	0	1	0.0439991	1	0.114139
1080	GO:0001710	mesodermal cell fate commitment	15	0	0.05	1	1	0.00557	0.6438	0	1	0.0233408	1	0.837645
1081	GO:0001711	endodermal cell fate commitment	13	0	0.04	1	1	0.69117	0.69117	0	1	0.818923	1	0.870741
1082	GO:0001714	endodermal cell fate specification	6	0	0.02	1	1	0.61626	0.61626	0	1	0.761165	1	0.820042
1083	GO:0001731	formation of translation preinitiation complex	23	0	0.07	1	1	0.07674	0.07674	0	1	0.175988	1	0.270504
1084	GO:0001736	establishment of planar polarity	65	0	0.21	1	1	0.26295	0.26295	0	1	0.423572	1	0.515322
1085	GO:0001738	morphogenesis of a polarized epithelium	77	0	0.25	1	1	0.52187	0.52187	0	1	0.68822	1	0.756427
1086	GO:0001743	optic placode formation	5	0	0.02	1	1	0.28801	0.28801	0	1	0.450937	1	0.540565
1087	GO:0001754	eye photoreceptor cell differentiation	41	0	0.13	1	1	0.0523	0.0523	0	1	0.13242	1	0.225713
1088	GO:0001755	neural crest cell migration	47	0	0.15	1	1	0.55799	0.55799	0	1	0.71827	1	0.782183
1089	GO:0001756	somitogenesis	57	0	0.18	1	1	0.00907	0.14484	0	1	0.0345758	1	0.374644
1090	GO:0001757	somite specification	6	0	0.02	1	1	0.12811	0.12811	0	1	0.253068	1	0.349891
1091	GO:0001759	organ induction	14	0	0.05	1	1	0.00665	0.00665	0	1	0.0269694	1	0.0860159
1092	GO:0001763	morphogenesis of a branching structure	171	0	0.55	1	1	0.02041	0.90607	0	1	0.0643092	1	0.988484
1093	GO:0001764	neuron migration	129	0	0.42	1	1	0.46111	0.46111	0	1	0.630114	1	0.702094
1094	GO:0001765	membrane raft assembly	8	0	0.03	1	1	0.78659	0.78659	0	1	0.887997	1	0.927703
1095	GO:0001767	establishment of lymphocyte polarity	5	0	0.02	1	1	0.03809	0.03809	0	1	0.103919	1	0.191897
1096	GO:0001768	establishment of T cell polarity	5	0	0.02	1	1	0.03809	0.03809	0	1	0.103919	1	0.191897
1097	GO:0001771	immunological synapse formation	11	0	0.04	1	1	0.02086	0.02086	0	1	0.0654893	1	0.143217
1098	GO:0001773	myeloid dendritic cell activation	20	0	0.06	1	1	0.31526	0.31526	0	1	0.482937	1	0.56972
1099	GO:0001774	microglial cell activation	8	0	0.03	1	1	0.03667	0.03667	0	1	0.101033	1	0.188973
1100	GO:0001776	leukocyte homeostasis	55	0	0.18	1	1	0.02679	0.02679	0	1	0.0797751	1	0.16229
1101	GO:0001778	plasma membrane repair	7	0	0.02	1	1	0.19264	0.19264	0	1	0.341454	1	0.437795
1102	GO:0001779	natural killer cell differentiation	24	0	0.08	1	1	0.58515	0.58515	0	1	0.739511	1	0.801265
1103	GO:0001780	neutrophil homeostasis	7	0	0.02	1	1	0.43277	0.43277	0	1	0.604909	1	0.680571
1104	GO:0001782	B cell homeostasis	19	0	0.06	1	1	0.01914	0.01914	0	1	0.0612967	1	0.1381
1105	GO:0001783	B cell apoptotic process	19	0	0.06	1	1	0.0288	0.0288	0	1	0.0843483	1	0.169071
1106	GO:0001787	natural killer cell proliferation	6	0	0.02	1	1	0.92844	0.92844	0	1	0.974344	1	0.995491
1107	GO:0001817	regulation of cytokine production	438	0	1.42	1	1	4.8e-06	0.91522	0	1	4.96593e-05	1	0.990892
1108	GO:0001818	negative regulation of cytokine production	146	0	0.47	1	1	0.00546	0.00546	0	1	0.0229414	1	0.077579
1109	GO:0001819	positive regulation of cytokine production	295	0	0.95	1	1	8.2e-05	0.61571	0	1	0.000645017	1	0.820042
1110	GO:0001820	serotonin secretion	8	0	0.03	1	1	0.00138	0.00138	0	1	0.00732281	1	0.037712
1111	GO:0001821	histamine secretion	7	0	0.02	1	1	0.01929	0.01929	0	1	0.0616254	1	0.138545
1112	GO:0001822	kidney development	240	0	0.78	1	1	1.9e-05	0.10425	0	1	0.00017177	1	0.317158
1113	GO:0001823	mesonephros development	83	0	0.27	1	1	0.00228	0.26248	0	1	0.0109662	1	0.514658
1114	GO:0001824	blastocyst development	66	0	0.21	1	1	0.23325	0.23325	0	1	0.388966	1	0.483963
1115	GO:0001825	blastocyst formation	29	0	0.09	1	1	0.76132	0.76132	0	1	0.87233	1	0.915662
1116	GO:0001826	inner cell mass cell differentiation	8	0	0.03	1	1	0.87873	0.87873	0	1	0.949811	1	0.977988
1117	GO:0001829	trophectodermal cell differentiation	11	0	0.04	1	1	0.58458	0.58458	0	1	0.739219	1	0.800989
1118	GO:0001832	blastocyst growth	22	0	0.07	1	1	0.54858	0.54858	0	1	0.712497	1	0.778031
1119	GO:0001833	inner cell mass cell proliferation	14	0	0.05	1	1	0.41568	0.41568	0	1	0.587343	1	0.663623
1120	GO:0001836	release of cytochrome c from mitochondria	52	0	0.17	1	1	0.0006	0.04563	0	1	0.00361342	1	0.212263
1121	GO:0001837	epithelial to mesenchymal transition	105	0	0.34	1	1	0.11218	0.11218	0	1	0.231075	1	0.328943
1122	GO:0001838	embryonic epithelial tube formation	109	0	0.35	1	1	0.11883	0.07853	0	1	0.239652	1	0.274348
1123	GO:0001839	neural plate morphogenesis	5	0	0.02	1	1	0.4163	0.4163	0	1	0.587361	1	0.663623
1124	GO:0001840	neural plate development	10	0	0.03	1	1	0.39656	0.39656	0	1	0.572239	1	0.650387
1125	GO:0001841	neural tube formation	95	0	0.31	1	1	0.0703	0.0703	0	1	0.164602	1	0.257526
1126	GO:0001843	neural tube closure	87	0	0.28	1	1	0.02531	0.02531	0	1	0.0763307	1	0.157793
1127	GO:0001844	protein insertion into mitochondrial membrane involved in apoptotic signaling pathway	12	0	0.04	1	1	0.44378	0.44378	0	1	0.615258	1	0.689494
1128	GO:0001845	phagolysosome assembly	11	0	0.04	1	1	0.17903	0.17903	0	1	0.32363	1	0.421142
1129	GO:0001865	NK T cell differentiation	11	0	0.04	1	1	0.03118	0.03118	0	1	0.089375	1	0.17455
1130	GO:0001867	complement activation, lectin pathway	8	0	0.03	1	1	0.23825	0.23825	0	1	0.394859	1	0.489033
1131	GO:0001881	receptor recycling	25	0	0.08	1	1	0.9473	0.9473	0	1	0.984874	1	1
1132	GO:0001885	endothelial cell development	37	0	0.12	1	1	0.02081	0.02081	0	1	0.0653586	1	0.143169
1133	GO:0001886	endothelial cell morphogenesis	8	0	0.03	1	1	0.40896	0.40896	0	1	0.582493	1	0.659537
1134	GO:0001890	placenta development	122	0	0.39	1	1	2.9e-06	0.40432	0	1	3.17698e-05	1	0.656476
1135	GO:0001892	embryonic placenta development	77	0	0.25	1	1	0.00083	0.00083	0	1	0.00474955	1	0.0278192
1136	GO:0001893	maternal placenta development	28	0	0.09	1	1	0.00577	0.53085	0	1	0.0240371	1	0.763797
1137	GO:0001894	tissue homeostasis	148	0	0.48	1	1	0.13968	0.52276	0	1	0.269726	1	0.756878
1138	GO:0001895	retina homeostasis	38	0	0.12	1	1	0.82407	0.82407	0	1	0.913459	1	0.948004
1139	GO:0001906	cell killing	57	0	0.18	1	1	0.09589	0.09589	0	1	0.20662	1	0.305568
1140	GO:0001909	leukocyte mediated cytotoxicity	47	0	0.15	1	1	0.12599	0.12599	0	1	0.250218	1	0.347814
1141	GO:0001910	regulation of leukocyte mediated cytotoxicity	29	0	0.09	1	1	0.07823	0.07823	0	1	0.178566	1	0.273665
1142	GO:0001911	negative regulation of leukocyte mediated cytotoxicity	7	0	0.02	1	1	0.06177	0.06177	0	1	0.149423	1	0.243082
1143	GO:0001912	positive regulation of leukocyte mediated cytotoxicity	22	0	0.07	1	1	0.1536	0.1536	0	1	0.289926	1	0.388385
1144	GO:0001913	T cell mediated cytotoxicity	17	0	0.05	1	1	0.02272	0.02272	0	1	0.0700063	1	0.148742
1145	GO:0001914	regulation of T cell mediated cytotoxicity	12	0	0.04	1	1	0.10007	0.10007	0	1	0.213157	1	0.311789
1146	GO:0001916	positive regulation of T cell mediated cytotoxicity	10	0	0.03	1	1	0.30701	0.30701	0	1	0.473081	1	0.55967
1147	GO:0001919	regulation of receptor recycling	16	0	0.05	1	1	0.88856	0.88856	0	1	0.956019	1	0.98323
1148	GO:0001921	positive regulation of receptor recycling	9	0	0.03	1	1	0.82223	0.82223	0	1	0.912408	1	0.947011
1149	GO:0001927	exocyst assembly	5	0	0.02	1	1	0.16936	0.16936	0	1	0.310898	1	0.408927
1150	GO:0001932	regulation of protein phosphorylation	1085	0	3.51	1	1	2.2e-18	0.74094	0	1	1.95275e-16	1	0.902359
1151	GO:0001933	negative regulation of protein phosphorylation	335	0	1.08	1	1	0.06566	0.26773	0	1	0.156268	1	0.520011
1152	GO:0001934	positive regulation of protein phosphorylation	711	0	2.3	1	1	1.5e-19	0.00293	0	1	1.62729e-17	1	0.0552404
1153	GO:0001935	endothelial cell proliferation	97	0	0.31	1	1	9.3e-06	0.09533	0	1	9.05764e-05	1	0.3048
1154	GO:0001936	regulation of endothelial cell proliferation	83	0	0.27	1	1	1e-05	0.10772	0	1	9.58405e-05	1	0.322179
1155	GO:0001937	negative regulation of endothelial cell proliferation	21	0	0.07	1	1	0.05217	0.05217	0	1	0.132176	1	0.225686
1156	GO:0001938	positive regulation of endothelial cell proliferation	66	0	0.21	1	1	3.4e-05	3.4e-05	0	1	0.00029184	1	0.00341874
1157	GO:0001941	postsynaptic membrane organization	32	0	0.1	1	1	0.95465	0.95465	0	1	0.988627	1	1
1158	GO:0001942	hair follicle development	57	0	0.18	1	1	0.00484	0.00484	0	1	0.0206812	1	0.0725815
1159	GO:0001945	lymph vessel development	22	0	0.07	1	1	0.0055	0.0055	0	1	0.0230598	1	0.0777234
1160	GO:0001946	lymphangiogenesis	14	0	0.05	1	1	0.04672	0.04672	0	1	0.121887	1	0.214158
1161	GO:0001947	heart looping	47	0	0.15	1	1	0.96235	0.96235	0	1	0.990501	1	1
1162	GO:0001952	regulation of cell-matrix adhesion	95	0	0.31	1	1	3.4e-06	0.00383	0	1	3.66815e-05	1	0.0645993
1163	GO:0001953	negative regulation of cell-matrix adhesion	34	0	0.11	1	1	0.0269	0.0269	0	1	0.0798009	1	0.16229
1164	GO:0001954	positive regulation of cell-matrix adhesion	39	0	0.13	1	1	0.00098	0.00098	0	1	0.00552293	1	0.0315006
1165	GO:0001955	blood vessel maturation	8	0	0.03	1	1	0.01349	0.01349	0	1	0.0472301	1	0.118612
1166	GO:0001956	positive regulation of neurotransmitter secretion	12	0	0.04	1	1	0.65793	0.65793	0	1	0.793314	1	0.848376
1167	GO:0001957	intramembranous ossification	6	0	0.02	1	1	0.0045	0.0045	0	1	0.0195384	1	0.0711563
1168	GO:0001958	endochondral ossification	26	0	0.08	1	1	0.06038	0.06038	0	1	0.147062	1	0.240753
1169	GO:0001959	regulation of cytokine-mediated signaling pathway	79	0	0.26	1	1	0.00111	0.03678	0	1	0.00609719	1	0.189158
1170	GO:0001960	negative regulation of cytokine-mediated signaling pathway	29	0	0.09	1	1	0.12268	0.12268	0	1	0.245203	1	0.342413
1171	GO:0001961	positive regulation of cytokine-mediated signaling pathway	26	0	0.08	1	1	0.17797	0.17797	0	1	0.322534	1	0.420427
1172	GO:0001963	synaptic transmission, dopaminergic	18	0	0.06	1	1	0.33069	0.33069	0	1	0.501071	1	0.586125
1173	GO:0001964	startle response	17	0	0.05	1	1	0.28061	0.28061	0	1	0.443081	1	0.533183
1174	GO:0001967	suckling behavior	9	0	0.03	1	1	0.393	0.393	0	1	0.568889	1	0.647678
1175	GO:0001973	adenosine receptor signaling pathway	5	0	0.02	1	1	0.09523	0.09523	0	1	0.205652	1	0.3048
1176	GO:0001974	blood vessel remodeling	33	0	0.11	1	1	0.00057	0.00057	0	1	0.00345137	1	0.0223525
1177	GO:0001975	response to amphetamine	12	0	0.04	1	1	0.05006	0.05006	0	1	0.128203	1	0.220898
1178	GO:0001976	neurological system process involved in regulation of systemic arterial blood pressure	5	0	0.02	1	1	0.9121	0.9121	0	1	0.965448	1	0.98965
1179	GO:0001977	renal system process involved in regulation of blood volume	9	0	0.03	1	1	0.05101	0.05101	0	1	0.129742	1	0.222509
1180	GO:0001990	regulation of systemic arterial blood pressure by hormone	21	0	0.07	1	1	0.12672	0.12672	0	1	0.251243	1	0.348413
1181	GO:0001991	regulation of systemic arterial blood pressure by circulatory renin-angiotensin	8	0	0.03	1	1	0.3161	0.3161	0	1	0.483844	1	0.570712
1182	GO:0001993	regulation of systemic arterial blood pressure by norepinephrine-epinephrine	7	0	0.02	1	1	0.00696	0.24181	0	1	0.0278364	1	0.492192
1183	GO:0001994	norepinephrine-epinephrine vasoconstriction involved in regulation of systemic arterial blood pressu...	5	0	0.02	1	1	0.00254	0.00254	0	1	0.0120388	1	0.0510801
1184	GO:0001999	renal response to blood flow involved in circulatory renin-angiotensin regulation of systemic arteri...	5	0	0.02	1	1	0.23011	0.23011	0	1	0.385871	1	0.481507
1185	GO:0002001	renin secretion into blood stream	5	0	0.02	1	1	0.23011	0.23011	0	1	0.385871	1	0.481507
1186	GO:0002009	morphogenesis of an epithelium	444	0	1.43	1	1	0.00019	0.02906	0	1	0.00134185	1	0.169951
1187	GO:0002011	morphogenesis of an epithelial sheet	54	0	0.17	1	1	0.02061	0.02061	0	1	0.0647826	1	0.142167
1188	GO:0002016	regulation of blood volume by renin-angiotensin	5	0	0.02	1	1	0.68834	0.68834	0	1	0.816992	1	0.868788
1189	GO:0002021	response to dietary excess	10	0	0.03	1	1	0.94715	0.94715	0	1	0.984874	1	1
1190	GO:0002026	regulation of the force of heart contraction	15	0	0.05	1	1	0.00062	0.00062	0	1	0.00370246	1	0.0236051
1191	GO:0002027	regulation of heart rate	45	0	0.15	1	1	0.0027	0.0027	0	1	0.0126817	1	0.0527408
1192	GO:0002029	desensitization of G-protein coupled receptor protein signaling pathway	11	0	0.04	1	1	0.0023	0.11884	0	1	0.0110352	1	0.336096
1193	GO:0002031	G-protein coupled receptor internalization	8	0	0.03	1	1	0.00441	0.00441	0	1	0.0192338	1	0.0703166
1194	GO:0002040	sprouting angiogenesis	73	0	0.24	1	1	0.03688	0.03688	0	1	0.101504	1	0.1893
1195	GO:0002042	cell migration involved in sprouting angiogenesis	33	0	0.11	1	1	0.35189	0.35189	0	1	0.524645	1	0.607492
1196	GO:0002043	blood vessel endothelial cell proliferation involved in sprouting angiogenesis	11	0	0.04	1	1	0.72929	0.72929	0	1	0.848828	1	0.896102
1197	GO:0002052	positive regulation of neuroblast proliferation	17	0	0.05	1	1	0.15549	0.15549	0	1	0.291941	1	0.38957
1198	GO:0002053	positive regulation of mesenchymal cell proliferation	25	0	0.08	1	1	4.9e-05	4.9e-05	0	1	0.000407603	1	0.0042625
1199	GO:0002062	chondrocyte differentiation	85	0	0.27	1	1	0.00635	0.10437	0	1	0.0260094	1	0.3174
1200	GO:0002063	chondrocyte development	23	0	0.07	1	1	0.78375	0.78375	0	1	0.887099	1	0.927014
1201	GO:0002064	epithelial cell development	169	0	0.55	1	1	0.00106	0.01678	0	1	0.00588044	1	0.130123
1202	GO:0002065	columnar/cuboidal epithelial cell differentiation	114	0	0.37	1	1	0.0056	0.57914	0	1	0.0234414	1	0.797
1203	GO:0002066	columnar/cuboidal epithelial cell development	55	0	0.18	1	1	0.01419	0.01419	0	1	0.0491086	1	0.121473
1204	GO:0002067	glandular epithelial cell differentiation	39	0	0.13	1	1	2.1e-05	2.1e-05	0	1	0.000188325	1	0.00228754
1205	GO:0002068	glandular epithelial cell development	24	0	0.08	1	1	0.01181	0.01181	0	1	0.042491	1	0.111195
1206	GO:0002070	epithelial cell maturation	9	0	0.03	1	1	0.43206	0.43206	0	1	0.604157	1	0.680041
1207	GO:0002072	optic cup morphogenesis involved in camera-type eye development	7	0	0.02	1	1	0.01695	0.01695	0	1	0.0560764	1	0.130588
1208	GO:0002076	osteoblast development	16	0	0.05	1	1	0.07705	0.07705	0	1	0.176383	1	0.270694
1209	GO:0002082	regulation of oxidative phosphorylation	13	0	0.04	1	1	0.76295	0.76295	0	1	0.873941	1	0.91706
1210	GO:0002087	regulation of respiratory gaseous exchange by neurological system process	9	0	0.03	1	1	0.03494	0.03494	0	1	0.0975398	1	0.185529
1211	GO:0002088	lens development in camera-type eye	47	0	0.15	1	1	0.0234	0.0234	0	1	0.0714558	1	0.150126
1212	GO:0002089	lens morphogenesis in camera-type eye	18	0	0.06	1	1	0.03252	0.03252	0	1	0.092335	1	0.178735
1213	GO:0002090	regulation of receptor internalization	32	0	0.1	1	1	0.48652	0.48652	0	1	0.65519	1	0.725537
1214	GO:0002091	negative regulation of receptor internalization	7	0	0.02	1	1	0.54342	0.54342	0	1	0.707651	1	0.773177
1215	GO:0002092	positive regulation of receptor internalization	21	0	0.07	1	1	0.70632	0.70632	0	1	0.831216	1	0.881075
1216	GO:0002093	auditory receptor cell morphogenesis	11	0	0.04	1	1	0.59176	0.59176	0	1	0.743723	1	0.804781
1217	GO:0002097	tRNA wobble base modification	14	0	0.05	1	1	0.52863	0.52863	0	1	0.694672	1	0.761861
1218	GO:0002098	tRNA wobble uridine modification	13	0	0.04	1	1	0.4598	0.4598	0	1	0.62938	1	0.701343
1219	GO:0002115	store-operated calcium entry	10	0	0.03	1	1	0.90282	0.90282	0	1	0.96167	1	0.987149
1220	GO:0002138	retinoic acid biosynthetic process	9	0	0.03	1	1	0.49268	0.49268	0	1	0.661112	1	0.730956
1221	GO:0002158	osteoclast proliferation	5	0	0.02	1	1	0.00376	0.00376	0	1	0.0168017	1	0.0636926
1222	GO:0002175	protein localization to paranode region of axon	5	0	0.02	1	1	0.64488	0.64488	0	1	0.781985	1	0.837717
1223	GO:0002183	cytoplasmic translational initiation	16	0	0.05	1	1	0.34376	0.34376	0	1	0.515376	1	0.599135
1224	GO:0002190	cap-independent translational initiation	12	0	0.04	1	1	0.6207	0.6207	0	1	0.764018	1	0.822482
1225	GO:0002192	IRES-dependent translational initiation	8	0	0.03	1	1	0.65625	0.65625	0	1	0.791533	1	0.84668
1226	GO:0002200	somatic diversification of immune receptors	53	0	0.17	1	1	0.1872	0.1872	0	1	0.334545	1	0.431976
1227	GO:0002204	somatic recombination of immunoglobulin genes involved in immune response	34	0	0.11	1	1	0.41407	0.41407	0	1	0.586285	1	0.662949
1228	GO:0002208	somatic diversification of immunoglobulins involved in immune response	34	0	0.11	1	1	0.41407	0.41407	0	1	0.586285	1	0.662949
1229	GO:0002209	behavioral defense response	20	0	0.06	1	1	0.1204	0.1204	0	1	0.241884	1	0.338458
1230	GO:0002218	activation of innate immune response	156	0	0.5	1	1	0.04694	0.48678	0	1	0.122257	1	0.725682
1231	GO:0002220	innate immune response activating cell surface receptor signaling pathway	33	0	0.11	1	1	0.00156	1	0	1	0.00808034	1	1
1232	GO:0002221	pattern recognition receptor signaling pathway	122	0	0.39	1	1	0.59754	0.59754	0	1	0.748698	1	0.809134
1233	GO:0002223	stimulatory C-type lectin receptor signaling pathway	33	0	0.11	1	1	0.00156	0.00156	0	1	0.00808034	1	0.0399839
1234	GO:0002224	toll-like receptor signaling pathway	95	0	0.31	1	1	0.07435	0.07435	0	1	0.172124	1	0.267
1235	GO:0002227	innate immune response in mucosa	8	0	0.03	1	1	0.03165	0.03165	0	1	0.0904522	1	0.176231
1236	GO:0002228	natural killer cell mediated immunity	32	0	0.1	1	1	0.45041	0.45041	0	1	0.620923	1	0.694294
1237	GO:0002230	positive regulation of defense response to virus by host	95	0	0.31	1	1	0.48202	0.48202	0	1	0.650831	1	0.721329
1238	GO:0002237	response to molecule of bacterial origin	262	0	0.85	1	1	5.4e-11	0.43228	0	1	1.42498e-09	1	0.680041
1239	GO:0002244	hematopoietic progenitor cell differentiation	130	0	0.42	1	1	0.00458	0.00458	0	1	0.0197867	1	0.0714134
1240	GO:0002250	adaptive immune response	296	0	0.96	1	1	1.2e-10	0.0027	0	1	3.00423e-09	1	0.0527408
1241	GO:0002251	organ or tissue specific immune response	16	0	0.05	1	1	0.08782	0.08782	0	1	0.194324	1	0.292366
1242	GO:0002253	activation of immune response	366	0	1.18	1	1	2.3e-10	0.68811	0	1	5.39498e-09	1	0.868638
1243	GO:0002260	lymphocyte homeostasis	46	0	0.15	1	1	0.12454	0.12454	0	1	0.248095	1	0.345881
1244	GO:0002263	cell activation involved in immune response	173	0	0.56	1	1	0.00048	0.39184	0	1	0.00298272	1	0.64699
1245	GO:0002274	myeloid leukocyte activation	126	0	0.41	1	1	0.00057	0.0356	0	1	0.00345137	1	0.186763
1246	GO:0002275	myeloid cell activation involved in immune response	64	0	0.21	1	1	0.00202	0.24489	0	1	0.009961	1	0.496298
1247	GO:0002278	eosinophil activation involved in immune response	6	0	0.02	1	1	0.17935	0.17935	0	1	0.323774	1	0.421142
1248	GO:0002279	mast cell activation involved in immune response	37	0	0.12	1	1	0.00155	1	0	1	0.00804455	1	1
1249	GO:0002281	macrophage activation involved in immune response	9	0	0.03	1	1	0.10767	0.10767	0	1	0.224269	1	0.322179
1250	GO:0002283	neutrophil activation involved in immune response	15	0	0.05	1	1	0.05441	0.05441	0	1	0.136304	1	0.229676
1251	GO:0002285	lymphocyte activation involved in immune response	112	0	0.36	1	1	0.01827	0.36217	0	1	0.0592145	1	0.618746
1252	GO:0002286	T cell activation involved in immune response	58	0	0.19	1	1	0.0158	0.6104	0	1	0.0531269	1	0.817735
1253	GO:0002287	alpha-beta T cell activation involved in immune response	41	0	0.13	1	1	0.00172	0.47047	0	1	0.00876953	1	0.710963
1254	GO:0002291	T cell activation via T cell receptor contact with antigen bound to MHC molecule on antigen presenti...	6	0	0.02	1	1	0.37057	0.37057	0	1	0.544639	1	0.625401
1255	GO:0002292	T cell differentiation involved in immune response	43	0	0.14	1	1	0.00504	0.66929	0	1	0.0214653	1	0.857019
1256	GO:0002293	alpha-beta T cell differentiation involved in immune response	41	0	0.13	1	1	0.00172	0.47047	0	1	0.00876953	1	0.710963
1257	GO:0002294	CD4-positive, alpha-beta T cell differentiation involved in immune response	40	0	0.13	1	1	0.00292	0.60412	0	1	0.0135601	1	0.81454
1258	GO:0002295	T-helper cell lineage commitment	11	0	0.04	1	1	0.88552	0.88552	0	1	0.953909	1	0.981367
1259	GO:0002312	B cell activation involved in immune response	52	0	0.17	1	1	0.24552	0.24552	0	1	0.403071	1	0.496387
1260	GO:0002313	mature B cell differentiation involved in immune response	14	0	0.05	1	1	0.12215	0.12215	0	1	0.244707	1	0.342019
1261	GO:0002315	marginal zone B cell differentiation	10	0	0.03	1	1	0.11156	0.11156	0	1	0.230041	1	0.327668
1262	GO:0002318	myeloid progenitor cell differentiation	7	0	0.02	1	1	0.19706	0.19706	0	1	0.346987	1	0.44323
1263	GO:0002320	lymphoid progenitor cell differentiation	15	0	0.05	1	1	0.03619	0.03619	0	1	0.100064	1	0.1876
1264	GO:0002323	natural killer cell activation involved in immune response	9	0	0.03	1	1	0.37361	0.37361	0	1	0.547826	1	0.628534
1265	GO:0002327	immature B cell differentiation	13	0	0.04	1	1	0.47473	0.47473	0	1	0.643994	1	0.714784
1266	GO:0002328	pro-B cell differentiation	8	0	0.03	1	1	0.08131	0.08131	0	1	0.183718	1	0.279822
1267	GO:0002329	pre-B cell differentiation	8	0	0.03	1	1	0.7162	0.7162	0	1	0.838591	1	0.886966
1268	GO:0002335	mature B cell differentiation	17	0	0.05	1	1	0.41631	0.41631	0	1	0.587361	1	0.663623
1269	GO:0002347	response to tumor cell	12	0	0.04	1	1	0.01604	0.01604	0	1	0.0536797	1	0.127072
1270	GO:0002349	histamine production involved in inflammatory response	6	0	0.02	1	1	0.03402	0.03402	0	1	0.0954584	1	0.182825
1271	GO:0002360	T cell lineage commitment	13	0	0.04	1	1	0.52126	0.52126	0	1	0.687764	1	0.755962
1272	GO:0002363	alpha-beta T cell lineage commitment	11	0	0.04	1	1	0.88552	0.88552	0	1	0.953909	1	0.981367
1273	GO:0002366	leukocyte activation involved in immune response	171	0	0.55	1	1	0.00028	0.31709	0	1	0.00188055	1	0.571622
1274	GO:0002367	cytokine production involved in immune response	60	0	0.19	1	1	0.00156	0.09952	0	1	0.00808034	1	0.31097
1275	GO:0002369	T cell cytokine production	24	0	0.08	1	1	0.01109	0.7065	0	1	0.0402154	1	0.881075
1276	GO:0002371	dendritic cell cytokine production	5	0	0.02	1	1	0.0339	0.0339	0	1	0.0952492	1	0.182734
1277	GO:0002377	immunoglobulin production	66	0	0.21	1	1	0.0047	0.0047	0	1	0.0201935	1	0.0718559
1278	GO:0002381	immunoglobulin production involved in immunoglobulin mediated immune response	39	0	0.13	1	1	0.11209	0.11209	0	1	0.230951	1	0.32889
1279	GO:0002385	mucosal immune response	16	0	0.05	1	1	0.08782	0.08782	0	1	0.194324	1	0.292366
1280	GO:0002396	MHC protein complex assembly	5	0	0.02	1	1	0.00205	1	0	1	0.0100835	1	1
1281	GO:0002407	dendritic cell chemotaxis	10	0	0.03	1	1	0.2866	0.2866	0	1	0.449254	1	0.53906
1282	GO:0002418	immune response to tumor cell	11	0	0.04	1	1	0.02612	0.02612	0	1	0.0782898	1	0.160862
1283	GO:0002420	natural killer cell mediated cytotoxicity directed against tumor cell target	5	0	0.02	1	1	0.61563	0.61563	0	1	0.761165	1	0.820042
1284	GO:0002423	natural killer cell mediated immune response to tumor cell	5	0	0.02	1	1	0.61563	0.61563	0	1	0.761165	1	0.820042
1285	GO:0002428	antigen processing and presentation of peptide antigen via MHC class Ib	7	0	0.02	1	1	0.01048	0.01048	0	1	0.0385402	1	0.104407
1286	GO:0002429	immune response-activating cell surface receptor signaling pathway	200	0	0.65	1	1	5.2e-14	0.35918	0	1	2.32098e-12	1	0.615479
1287	GO:0002431	Fc receptor mediated stimulatory signaling pathway	60	0	0.19	1	1	2.7e-08	0.17621	0	1	4.49674e-07	1	0.417567
1288	GO:0002433	immune response-regulating cell surface receptor signaling pathway involved in phagocytosis	55	0	0.18	1	1	3.2e-09	1	0	1	6.26446e-08	1	1
1289	GO:0002437	inflammatory response to antigenic stimulus	20	0	0.06	1	1	0.00029	0.00029	0	1	0.00193441	1	0.0150627
1290	GO:0002438	acute inflammatory response to antigenic stimulus	8	0	0.03	1	1	0.01794	0.01794	0	1	0.0585336	1	0.134131
1291	GO:0002440	production of molecular mediator of immune response	119	0	0.38	1	1	0.00192	0.44272	0	1	0.00958895	1	0.688666
1292	GO:0002441	histamine secretion involved in inflammatory response	6	0	0.02	1	1	0.03402	0.03402	0	1	0.0954584	1	0.182825
1293	GO:0002443	leukocyte mediated immunity	243	0	0.79	1	1	1.1e-08	0.08592	0	1	1.95275e-07	1	0.289215
1294	GO:0002444	myeloid leukocyte mediated immunity	67	0	0.22	1	1	0.00228	0.35027	0	1	0.0109662	1	0.605891
1295	GO:0002446	neutrophil mediated immunity	22	0	0.07	1	1	0.17828	0.17828	0	1	0.323021	1	0.420878
1296	GO:0002447	eosinophil mediated immunity	6	0	0.02	1	1	0.17935	0.17935	0	1	0.323774	1	0.421142
1297	GO:0002448	mast cell mediated immunity	38	0	0.12	1	1	0.00082	0.32977	0	1	0.00470611	1	0.584997
1298	GO:0002449	lymphocyte mediated immunity	182	0	0.59	1	1	4.7e-07	0.18139	0	1	5.96938e-06	1	0.424416
1299	GO:0002455	humoral immune response mediated by circulating immunoglobulin	54	0	0.17	1	1	4.7e-10	0.00347	0	1	1.04295e-08	1	0.0610207
1300	GO:0002456	T cell mediated immunity	59	0	0.19	1	1	0.00445	0.14982	0	1	0.0193428	1	0.382624
1301	GO:0002460	adaptive immune response based on somatic recombination of immune receptors built from immunoglobuli...	198	0	0.64	1	1	2.2e-08	0.17618	0	1	3.71149e-07	1	0.417567
1302	GO:0002467	germinal center formation	12	0	0.04	1	1	0.41527	0.41527	0	1	0.586984	1	0.663468
1303	GO:0002468	dendritic cell antigen processing and presentation	9	0	0.03	1	1	0.00669	0.00669	0	1	0.0270754	1	0.0860159
1304	GO:0002474	antigen processing and presentation of peptide antigen via MHC class I	43	0	0.14	1	1	3.4e-05	0.11084	0	1	0.00029184	1	0.326654
1305	GO:0002475	antigen processing and presentation via MHC class Ib	9	0	0.03	1	1	0.02998	0.02998	0	1	0.0870534	1	0.172385
1306	GO:0002476	antigen processing and presentation of endogenous peptide antigen via MHC class Ib	7	0	0.02	1	1	0.01048	0.01048	0	1	0.0385402	1	0.104407
1307	GO:0002477	antigen processing and presentation of exogenous peptide antigen via MHC class Ib	7	0	0.02	1	1	0.01048	0.01048	0	1	0.0385402	1	0.104407
1308	GO:0002478	antigen processing and presentation of exogenous peptide antigen	70	0	0.23	1	1	1.8e-09	0.04094	0	1	3.69995e-08	1	0.199933
1309	GO:0002479	antigen processing and presentation of exogenous peptide antigen via MHC class I, TAP-dependent	16	0	0.05	1	1	0.00037	0.00037	0	1	0.00239442	1	0.0172733
1310	GO:0002481	antigen processing and presentation of exogenous protein antigen via MHC class Ib, TAP-dependent	7	0	0.02	1	1	0.01048	0.01048	0	1	0.0385402	1	0.104407
1311	GO:0002483	antigen processing and presentation of endogenous peptide antigen	13	0	0.04	1	1	0.04966	0.76564	0	1	0.127555	1	0.918323
1312	GO:0002484	antigen processing and presentation of endogenous peptide antigen via MHC class I via ER pathway	8	0	0.03	1	1	0.00547	0.00547	0	1	0.0229587	1	0.077579
1313	GO:0002485	antigen processing and presentation of endogenous peptide antigen via MHC class I via ER pathway, TA...	7	0	0.02	1	1	0.01048	0.01048	0	1	0.0385402	1	0.104407
1314	GO:0002488	antigen processing and presentation of endogenous peptide antigen via MHC class Ib via ER pathway	7	0	0.02	1	1	0.01048	0.01048	0	1	0.0385402	1	0.104407
1315	GO:0002489	antigen processing and presentation of endogenous peptide antigen via MHC class Ib via ER pathway, T...	7	0	0.02	1	1	0.01048	0.01048	0	1	0.0385402	1	0.104407
1316	GO:0002495	antigen processing and presentation of peptide antigen via MHC class II	49	0	0.16	1	1	3e-05	0.68509	0	1	0.000261529	1	0.867198
1317	GO:0002501	peptide antigen assembly with MHC protein complex	5	0	0.02	1	1	0.00205	0.00205	0	1	0.0100835	1	0.045604
1318	GO:0002504	antigen processing and presentation of peptide or polysaccharide antigen via MHC class II	53	0	0.17	1	1	9.4e-06	0.4496	0	1	9.14364e-05	1	0.69359
1319	GO:0002507	tolerance induction	15	0	0.05	1	1	0.23023	0.23023	0	1	0.385875	1	0.481507
1320	GO:0002517	T cell tolerance induction	6	0	0.02	1	1	0.1031	0.1031	0	1	0.217417	1	0.315372
1321	GO:0002523	leukocyte migration involved in inflammatory response	7	0	0.02	1	1	0.01837	0.01837	0	1	0.0593908	1	0.135537
1322	GO:0002524	hypersensitivity	6	0	0.02	1	1	0.01655	0.01655	0	1	0.0549392	1	0.129027
1323	GO:0002526	acute inflammatory response	81	0	0.26	1	1	2.3e-12	0.01957	0	1	7.64481e-11	1	0.139408
1324	GO:0002534	cytokine production involved in inflammatory response	24	0	0.08	1	1	0.76552	0.76552	0	1	0.875472	1	0.918323
1325	GO:0002544	chronic inflammatory response	11	0	0.04	1	1	7e-05	0.00853	0	1	0.000556226	1	0.0969577
1326	GO:0002551	mast cell chemotaxis	9	0	0.03	1	1	0.04581	0.04581	0	1	0.120155	1	0.212498
1327	GO:0002553	histamine secretion by mast cell	6	0	0.02	1	1	0.03402	0.03402	0	1	0.0954584	1	0.182825
1328	GO:0002562	somatic diversification of immune receptors via germline recombination within a single locus	47	0	0.15	1	1	0.27786	0.27786	0	1	0.440147	1	0.53062
1329	GO:0002566	somatic diversification of immune receptors via somatic mutation	13	0	0.04	1	1	0.04544	0.04544	0	1	0.119305	1	0.211691
1330	GO:0002568	somatic diversification of T cell receptor genes	5	0	0.02	1	1	0.43103	0.43103	0	1	0.603257	1	0.679238
1331	GO:0002573	myeloid leukocyte differentiation	163	0	0.53	1	1	6.8e-05	0.01122	0	1	0.000542541	1	0.107446
1332	GO:0002576	platelet degranulation	42	0	0.14	1	1	3.2e-08	3.2e-08	0	1	5.17499e-07	1	1.0912e-05
1333	GO:0002577	regulation of antigen processing and presentation	20	0	0.06	1	1	0.00404	0.27331	0	1	0.0178993	1	0.526159
1334	GO:0002579	positive regulation of antigen processing and presentation	15	0	0.05	1	1	0.00739	0.00739	0	1	0.0293459	1	0.090846
1335	GO:0002583	regulation of antigen processing and presentation of peptide antigen	9	0	0.03	1	1	0.02237	0.02237	0	1	0.0691187	1	0.147188
1336	GO:0002585	positive regulation of antigen processing and presentation of peptide antigen	8	0	0.03	1	1	0.04173	0.04173	0	1	0.111323	1	0.201905
1337	GO:0002589	regulation of antigen processing and presentation of peptide antigen via MHC class I	7	0	0.02	1	1	0.01048	0.01048	0	1	0.0385402	1	0.104407
1338	GO:0002591	positive regulation of antigen processing and presentation of peptide antigen via MHC class I	7	0	0.02	1	1	0.01048	0.01048	0	1	0.0385402	1	0.104407
1339	GO:0002604	regulation of dendritic cell antigen processing and presentation	8	0	0.03	1	1	0.01842	0.01842	0	1	0.0595278	1	0.135651
1340	GO:0002606	positive regulation of dendritic cell antigen processing and presentation	7	0	0.02	1	1	0.04914	0.04914	0	1	0.12651	1	0.21898
1341	GO:0002634	regulation of germinal center formation	6	0	0.02	1	1	0.44131	0.44131	0	1	0.613031	1	0.68729
1342	GO:0002637	regulation of immunoglobulin production	36	0	0.12	1	1	0.10607	0.10607	0	1	0.221883	1	0.319964
1343	GO:0002638	negative regulation of immunoglobulin production	6	0	0.02	1	1	0.72995	0.72995	0	1	0.84909	1	0.896352
1344	GO:0002639	positive regulation of immunoglobulin production	25	0	0.08	1	1	0.01423	0.01423	0	1	0.0491599	1	0.121473
1345	GO:0002643	regulation of tolerance induction	10	0	0.03	1	1	0.567	0.567	0	1	0.726515	1	0.789312
1346	GO:0002645	positive regulation of tolerance induction	6	0	0.02	1	1	0.42119	0.42119	0	1	0.592137	1	0.667892
1347	GO:0002664	regulation of T cell tolerance induction	6	0	0.02	1	1	0.1031	0.1031	0	1	0.217417	1	0.315372
1348	GO:0002666	positive regulation of T cell tolerance induction	5	0	0.02	1	1	0.25731	0.25731	0	1	0.416549	1	0.509103
1349	GO:0002673	regulation of acute inflammatory response	39	0	0.13	1	1	2.1e-07	0.39564	0	1	2.88279e-06	1	0.649682
1350	GO:0002674	negative regulation of acute inflammatory response	7	0	0.02	1	1	0.17426	0.17426	0	1	0.317283	1	0.414786
1351	GO:0002675	positive regulation of acute inflammatory response	12	0	0.04	1	1	0.00192	0.00192	0	1	0.00958895	1	0.0442899
1352	GO:0002676	regulation of chronic inflammatory response	5	0	0.02	1	1	0.0036	0.0036	0	1	0.0162447	1	0.0623285
1353	GO:0002681	somatic recombination of T cell receptor gene segments	5	0	0.02	1	1	0.43103	0.43103	0	1	0.603257	1	0.679238
1354	GO:0002685	regulation of leukocyte migration	99	0	0.32	1	1	0.00082	0.08224	0	1	0.00470611	1	0.281786
1355	GO:0002686	negative regulation of leukocyte migration	22	0	0.07	1	1	0.06151	0.06151	0	1	0.149024	1	0.242814
1356	GO:0002687	positive regulation of leukocyte migration	73	0	0.24	1	1	0.00061	0.03638	0	1	0.00365953	1	0.18846
1357	GO:0002688	regulation of leukocyte chemotaxis	64	0	0.21	1	1	0.01043	0.51578	0	1	0.0385402	1	0.751378
1358	GO:0002689	negative regulation of leukocyte chemotaxis	8	0	0.03	1	1	0.36309	0.36309	0	1	0.537038	1	0.619307
1359	GO:0002690	positive regulation of leukocyte chemotaxis	54	0	0.17	1	1	0.00466	0.00466	0	1	0.0200879	1	0.0718431
1360	GO:0002691	regulation of cellular extravasation	21	0	0.07	1	1	0.05579	0.05579	0	1	0.13865	1	0.232251
1361	GO:0002692	negative regulation of cellular extravasation	10	0	0.03	1	1	0.1193	0.1193	0	1	0.240354	1	0.336936
1362	GO:0002693	positive regulation of cellular extravasation	11	0	0.04	1	1	0.17959	0.17959	0	1	0.323967	1	0.421335
1363	GO:0002695	negative regulation of leukocyte activation	101	0	0.33	1	1	0.04815	0.04815	0	1	0.124495	1	0.216413
1364	GO:0002700	regulation of production of molecular mediator of immune response	74	0	0.24	1	1	0.0163	0.30885	0	1	0.0544201	1	0.562
1365	GO:0002701	negative regulation of production of molecular mediator of immune response	18	0	0.06	1	1	0.1001	0.1001	0	1	0.213163	1	0.311789
1366	GO:0002702	positive regulation of production of molecular mediator of immune response	51	0	0.16	1	1	0.0026	0.0497	0	1	0.0122933	1	0.220473
1367	GO:0002703	regulation of leukocyte mediated immunity	123	0	0.4	1	1	0.00011	0.12706	0	1	0.000833375	1	0.348413
1368	GO:0002704	negative regulation of leukocyte mediated immunity	36	0	0.12	1	1	0.02379	0.02379	0	1	0.0724741	1	0.15219
1369	GO:0002705	positive regulation of leukocyte mediated immunity	69	0	0.22	1	1	0.00052	0.01487	0	1	0.00319569	1	0.122635
1370	GO:0002706	regulation of lymphocyte mediated immunity	91	0	0.29	1	1	0.00612	0.0982	0	1	0.0252393	1	0.309158
1371	GO:0002707	negative regulation of lymphocyte mediated immunity	26	0	0.08	1	1	0.23262	0.23262	0	1	0.388164	1	0.48306
1372	GO:0002708	positive regulation of lymphocyte mediated immunity	58	0	0.19	1	1	0.00267	0.06646	0	1	0.012571	1	0.251688
1373	GO:0002709	regulation of T cell mediated immunity	43	0	0.14	1	1	0.01496	0.53082	0	1	0.0507834	1	0.763797
1374	GO:0002710	negative regulation of T cell mediated immunity	12	0	0.04	1	1	0.82602	0.82602	0	1	0.914622	1	0.949026
1375	GO:0002711	positive regulation of T cell mediated immunity	28	0	0.09	1	1	0.00345	0.42336	0	1	0.0156765	1	0.670519
1376	GO:0002712	regulation of B cell mediated immunity	34	0	0.11	1	1	0.1314	0.1314	0	1	0.257106	1	0.354148
1377	GO:0002713	negative regulation of B cell mediated immunity	9	0	0.03	1	1	0.15926	0.15926	0	1	0.29668	1	0.393929
1378	GO:0002714	positive regulation of B cell mediated immunity	21	0	0.07	1	1	0.16328	0.16328	0	1	0.30208	1	0.399565
1379	GO:0002715	regulation of natural killer cell mediated immunity	20	0	0.06	1	1	0.24018	0.24018	0	1	0.397383	1	0.491323
1380	GO:0002716	negative regulation of natural killer cell mediated immunity	5	0	0.02	1	1	0.22059	0.22059	0	1	0.374605	1	0.470815
1381	GO:0002717	positive regulation of natural killer cell mediated immunity	14	0	0.05	1	1	0.26745	0.26745	0	1	0.428523	1	0.519596
1382	GO:0002718	regulation of cytokine production involved in immune response	44	0	0.14	1	1	0.00122	0.11304	0	1	0.00661765	1	0.329704
1383	GO:0002719	negative regulation of cytokine production involved in immune response	13	0	0.04	1	1	0.05496	0.05496	0	1	0.137154	1	0.230632
1384	GO:0002720	positive regulation of cytokine production involved in immune response	27	0	0.09	1	1	0.0009	0.14416	0	1	0.00510894	1	0.374145
1385	GO:0002724	regulation of T cell cytokine production	19	0	0.06	1	1	0.01863	0.89567	0	1	0.060107	1	0.985021
1386	GO:0002726	positive regulation of T cell cytokine production	15	0	0.05	1	1	0.00235	0.00235	0	1	0.0112337	1	0.0487594
1387	GO:0002753	cytoplasmic pattern recognition receptor signaling pathway	38	0	0.12	1	1	0.94495	0.94495	0	1	0.983609	1	1
1388	GO:0002755	MyD88-dependent toll-like receptor signaling pathway	25	0	0.08	1	1	0.21366	0.21366	0	1	0.366376	1	0.462614
1389	GO:0002756	MyD88-independent toll-like receptor signaling pathway	17	0	0.05	1	1	0.20696	0.20696	0	1	0.358651	1	0.454674
1390	GO:0002757	immune response-activating signal transduction	311	0	1	1	1	1e-09	0.54486	0	1	2.11108e-08	1	0.774717
1391	GO:0002758	innate immune response-activating signal transduction	150	0	0.48	1	1	0.0545	0.58575	0	1	0.136442	1	0.801425
1392	GO:0002761	regulation of myeloid leukocyte differentiation	91	0	0.29	1	1	0.0022	0.29417	0	1	0.0106668	1	0.546761
1393	GO:0002762	negative regulation of myeloid leukocyte differentiation	35	0	0.11	1	1	0.29289	0.29289	0	1	0.456457	1	0.545547
1394	GO:0002763	positive regulation of myeloid leukocyte differentiation	42	0	0.14	1	1	0.01016	0.01016	0	1	0.0377544	1	0.104163
1395	GO:0002764	immune response-regulating signaling pathway	333	0	1.08	1	1	7.1e-11	0.58681	0	1	1.8303e-09	1	0.801551
1396	GO:0002768	immune response-regulating cell surface receptor signaling pathway	221	0	0.71	1	1	1.7e-15	0.3104	0	1	9.48479e-14	1	0.563589
1397	GO:0002790	peptide secretion	188	0	0.61	1	1	0.00012	0.45362	0	1	0.000899539	1	0.697354
1398	GO:0002791	regulation of peptide secretion	154	0	0.5	1	1	2.9e-05	0.24088	0	1	0.00025423	1	0.491985
1399	GO:0002792	negative regulation of peptide secretion	29	0	0.09	1	1	0.00172	0.06392	0	1	0.00876953	1	0.245868
1400	GO:0002793	positive regulation of peptide secretion	66	0	0.21	1	1	0.05929	0.05929	0	1	0.145131	1	0.238835
1401	GO:0002819	regulation of adaptive immune response	107	0	0.35	1	1	0.00039	0.0525	0	1	0.00251552	1	0.225959
1402	GO:0002820	negative regulation of adaptive immune response	31	0	0.1	1	1	0.04716	0.04716	0	1	0.122622	1	0.214557
1403	GO:0002821	positive regulation of adaptive immune response	63	0	0.2	1	1	0.00036	0.12906	0	1	0.00234525	1	0.351342
1404	GO:0002822	regulation of adaptive immune response based on somatic recombination of immune receptors built from...	93	0	0.3	1	1	0.00063	0.07322	0	1	0.00375357	1	0.263908
1405	GO:0002823	negative regulation of adaptive immune response based on somatic recombination of immune receptors b...	25	0	0.08	1	1	0.20512	0.20512	0	1	0.356491	1	0.452218
1406	GO:0002824	positive regulation of adaptive immune response based on somatic recombination of immune receptors b...	59	0	0.19	1	1	0.00012	0.08536	0	1	0.000899539	1	0.287824
1407	GO:0002825	regulation of T-helper 1 type immune response	14	0	0.05	1	1	0.00046	0.02207	0	1	0.00288368	1	0.146824
1408	GO:0002827	positive regulation of T-helper 1 type immune response	11	0	0.04	1	1	0.00104	0.04868	0	1	0.00579005	1	0.217514
1409	GO:0002828	regulation of type 2 immune response	24	0	0.08	1	1	0.0012	0.0012	0	1	0.0065273	1	0.035382
1410	GO:0002829	negative regulation of type 2 immune response	9	0	0.03	1	1	0.05055	0.05055	0	1	0.128908	1	0.221612
1411	GO:0002830	positive regulation of type 2 immune response	14	0	0.05	1	1	0.01221	0.01221	0	1	0.0435847	1	0.113515
1412	GO:0002831	regulation of response to biotic stimulus	188	0	0.61	1	1	0.29925	0.29925	0	1	0.46441	1	0.552423
1413	GO:0002832	negative regulation of response to biotic stimulus	35	0	0.11	1	1	0.34133	0.34133	0	1	0.512816	1	0.59689
1414	GO:0002833	positive regulation of response to biotic stimulus	34	0	0.11	1	1	0.323	0.323	0	1	0.492284	1	0.578244
1415	GO:0002834	regulation of response to tumor cell	8	0	0.03	1	1	0.11812	0.11812	0	1	0.238839	1	0.335865
1416	GO:0002836	positive regulation of response to tumor cell	6	0	0.02	1	1	0.08927	0.08927	0	1	0.196033	1	0.293931
1417	GO:0002837	regulation of immune response to tumor cell	8	0	0.03	1	1	0.11812	0.11812	0	1	0.238839	1	0.335865
1418	GO:0002839	positive regulation of immune response to tumor cell	6	0	0.02	1	1	0.08927	0.08927	0	1	0.196033	1	0.293931
1419	GO:0002855	regulation of natural killer cell mediated immune response to tumor cell	5	0	0.02	1	1	0.61563	0.61563	0	1	0.761165	1	0.820042
1420	GO:0002858	regulation of natural killer cell mediated cytotoxicity directed against tumor cell target	5	0	0.02	1	1	0.61563	0.61563	0	1	0.761165	1	0.820042
1421	GO:0002861	regulation of inflammatory response to antigenic stimulus	8	0	0.03	1	1	0.07186	0.07186	0	1	0.167502	1	0.261118
1422	GO:0002862	negative regulation of inflammatory response to antigenic stimulus	5	0	0.02	1	1	0.25584	0.25584	0	1	0.414599	1	0.507089
1423	GO:0002864	regulation of acute inflammatory response to antigenic stimulus	5	0	0.02	1	1	0.04789	0.04789	0	1	0.123905	1	0.215615
1424	GO:0002883	regulation of hypersensitivity	5	0	0.02	1	1	0.04789	0.04789	0	1	0.123905	1	0.215615
1425	GO:0002886	regulation of myeloid leukocyte mediated immunity	32	0	0.1	1	1	0.00942	0.00942	0	1	0.0356145	1	0.10093
1426	GO:0002887	negative regulation of myeloid leukocyte mediated immunity	8	0	0.03	1	1	0.0826	0.0826	0	1	0.185773	1	0.282157
1427	GO:0002888	positive regulation of myeloid leukocyte mediated immunity	13	0	0.04	1	1	0.02254	0.02254	0	1	0.0695889	1	0.148058
1428	GO:0002889	regulation of immunoglobulin mediated immune response	33	0	0.11	1	1	0.1016	0.1016	0	1	0.21571	1	0.314215
1429	GO:0002890	negative regulation of immunoglobulin mediated immune response	9	0	0.03	1	1	0.15926	0.15926	0	1	0.29668	1	0.393929
1430	GO:0002891	positive regulation of immunoglobulin mediated immune response	21	0	0.07	1	1	0.16328	0.16328	0	1	0.30208	1	0.399565
1431	GO:0002902	regulation of B cell apoptotic process	15	0	0.05	1	1	0.10533	0.10533	0	1	0.220809	1	0.318959
1432	GO:0002903	negative regulation of B cell apoptotic process	10	0	0.03	1	1	0.44788	0.44788	0	1	0.618746	1	0.692572
1433	GO:0002920	regulation of humoral immune response	24	0	0.08	1	1	5.7e-06	0.79385	0	1	5.75973e-05	1	0.933074
1434	GO:0002921	negative regulation of humoral immune response	10	0	0.03	1	1	0.00227	0.29174	0	1	0.0109383	1	0.544271
1435	GO:0002923	regulation of humoral immune response mediated by circulating immunoglobulin	6	0	0.02	1	1	0.08682	0.08682	0	1	0.192985	1	0.290995
1436	GO:0002924	negative regulation of humoral immune response mediated by circulating immunoglobulin	6	0	0.02	1	1	0.08682	0.08682	0	1	0.192985	1	0.290995
1437	GO:0002931	response to ischemia	27	0	0.09	1	1	0.0092	0.0092	0	1	0.034969	1	0.100077
1438	GO:0002934	desmosome organization	9	0	0.03	1	1	0.58808	0.58808	0	1	0.741094	1	0.802237
1439	GO:0003002	regionalization	265	0	0.86	1	1	3.6e-06	0.70512	0	1	3.8258e-05	1	0.880334
1440	GO:0003006	developmental process involved in reproduction	502	0	1.62	1	1	2.6e-10	0.78378	0	1	6.02629e-09	1	0.927014
1441	GO:0003007	heart morphogenesis	209	0	0.68	1	1	0.00689	0.75592	0	1	0.0277126	1	0.912947
1442	GO:0003009	skeletal muscle contraction	28	0	0.09	1	1	0.01613	0.01613	0	1	0.0539347	1	0.127429
1443	GO:0003012	muscle system process	295	0	0.95	1	1	8.9e-17	0.92852	0	1	6.26287e-15	1	0.995491
1444	GO:0003014	renal system process	71	0	0.23	1	1	0.00034	0.00034	0	1	0.00222984	1	0.0165629
1445	GO:0003016	respiratory system process	26	0	0.08	1	1	0.06922	0.06922	0	1	0.162749	1	0.255774
1446	GO:0003018	vascular process in circulatory system	126	0	0.41	1	1	1.8e-16	0.05606	0	1	1.1815e-14	1	0.232511
1447	GO:0003044	regulation of systemic arterial blood pressure mediated by a chemical signal	28	0	0.09	1	1	0.03406	0.36132	0	1	0.0954584	1	0.617662
1448	GO:0003056	regulation of vascular smooth muscle contraction	6	0	0.02	1	1	0.22525	0.22525	0	1	0.380286	1	0.476224
1449	GO:0003071	renal system process involved in regulation of systemic arterial blood pressure	16	0	0.05	1	1	0.03008	0.03008	0	1	0.0872364	1	0.17258
1450	GO:0003073	regulation of systemic arterial blood pressure	55	0	0.18	1	1	0.04837	0.20426	0	1	0.125007	1	0.450917
1451	GO:0003081	regulation of systemic arterial blood pressure by renin-angiotensin	15	0	0.05	1	1	0.259	0.259	0	1	0.418811	1	0.511146
1452	GO:0003084	positive regulation of systemic arterial blood pressure	5	0	0.02	1	1	0.52415	0.52415	0	1	0.690347	1	0.758108
1453	GO:0003085	negative regulation of systemic arterial blood pressure	8	0	0.03	1	1	0.5589	0.5589	0	1	0.718612	1	0.78234
1454	GO:0003091	renal water homeostasis	20	0	0.06	1	1	0.01735	0.01735	0	1	0.0571336	1	0.132499
1455	GO:0003093	regulation of glomerular filtration	7	0	0.02	1	1	0.09885	0.09885	0	1	0.211019	1	0.309864
1456	GO:0003094	glomerular filtration	17	0	0.05	1	1	0.02222	0.02222	0	1	0.0688459	1	0.147032
1457	GO:0003096	renal sodium ion transport	6	0	0.02	1	1	0.87599	0.87599	0	1	0.947433	1	0.976046
1458	GO:0003097	renal water transport	6	0	0.02	1	1	0.71215	0.71215	0	1	0.836356	1	0.885446
1459	GO:0003128	heart field specification	9	0	0.03	1	1	0.64307	0.64307	0	1	0.781185	1	0.837112
1460	GO:0003139	secondary heart field specification	7	0	0.02	1	1	0.90013	0.90013	0	1	0.960901	1	0.98662
1461	GO:0003140	determination of left/right asymmetry in lateral mesoderm	5	0	0.02	1	1	0.62989	0.62989	0	1	0.77148	1	0.828787
1462	GO:0003143	embryonic heart tube morphogenesis	53	0	0.17	1	1	0.95763	0.95763	0	1	0.989187	1	1
1463	GO:0003148	outflow tract septum morphogenesis	12	0	0.04	1	1	0.11651	0.11651	0	1	0.236748	1	0.334224
1464	GO:0003149	membranous septum morphogenesis	7	0	0.02	1	1	0.28456	0.28456	0	1	0.446863	1	0.536734
1465	GO:0003151	outflow tract morphogenesis	49	0	0.16	1	1	0.00099	0.00099	0	1	0.00556724	1	0.0315633
1466	GO:0003156	regulation of organ formation	23	0	0.07	1	1	0.01498	0.32693	0	1	0.0507851	1	0.582488
1467	GO:0003157	endocardium development	9	0	0.03	1	1	0.17837	0.17837	0	1	0.323109	1	0.420878
1468	GO:0003158	endothelium development	88	0	0.28	1	1	0.00073	0.02966	0	1	0.00426479	1	0.171909
1469	GO:0003159	morphogenesis of an endothelium	19	0	0.06	1	1	0.27689	0.27689	0	1	0.439323	1	0.5298
1470	GO:0003160	endocardium morphogenesis	5	0	0.02	1	1	0.28801	0.28801	0	1	0.450937	1	0.540565
1471	GO:0003161	cardiac conduction system development	11	0	0.04	1	1	0.55193	0.55193	0	1	0.71438	1	0.779148
1472	GO:0003164	His-Purkinje system development	5	0	0.02	1	1	0.55554	0.55554	0	1	0.717125	1	0.781683
1473	GO:0003170	heart valve development	32	0	0.1	1	1	0.03535	0.03535	0	1	0.0983607	1	0.186251
1474	GO:0003171	atrioventricular valve development	15	0	0.05	1	1	0.72563	0.72563	0	1	0.845702	1	0.892963
1475	GO:0003174	mitral valve development	7	0	0.02	1	1	0.11437	0.11437	0	1	0.233676	1	0.331365
1476	GO:0003177	pulmonary valve development	9	0	0.03	1	1	0.02304	0.02304	0	1	0.070744	1	0.149406
1477	GO:0003179	heart valve morphogenesis	25	0	0.08	1	1	0.02907	0.02907	0	1	0.0850064	1	0.169951
1478	GO:0003181	atrioventricular valve morphogenesis	12	0	0.04	1	1	0.56848	0.56848	0	1	0.726981	1	0.78969
1479	GO:0003183	mitral valve morphogenesis	6	0	0.02	1	1	0.23792	0.23792	0	1	0.394647	1	0.489033
1480	GO:0003184	pulmonary valve morphogenesis	9	0	0.03	1	1	0.02304	0.02304	0	1	0.070744	1	0.149406
1481	GO:0003188	heart valve formation	10	0	0.03	1	1	0.61501	0.61501	0	1	0.761165	1	0.820042
1482	GO:0003190	atrioventricular valve formation	8	0	0.03	1	1	0.93562	0.93562	0	1	0.979642	1	0.999464
1483	GO:0003197	endocardial cushion development	19	0	0.06	1	1	0.00331	0.00331	0	1	0.0151372	1	0.0591351
1484	GO:0003198	epithelial to mesenchymal transition involved in endocardial cushion formation	6	0	0.02	1	1	0.17883	0.17883	0	1	0.32349	1	0.421032
1485	GO:0003203	endocardial cushion morphogenesis	10	0	0.03	1	1	0.09194	0.09194	0	1	0.200375	1	0.299081
1486	GO:0003205	cardiac chamber development	136	0	0.44	1	1	0.00091	0.06299	0	1	0.00516195	1	0.244421
1487	GO:0003206	cardiac chamber morphogenesis	93	0	0.3	1	1	0.00908	0.00908	0	1	0.034597	1	0.0991845
1488	GO:0003207	cardiac chamber formation	8	0	0.03	1	1	0.6491	0.6491	0	1	0.786187	1	0.841748
1489	GO:0003208	cardiac ventricle morphogenesis	49	0	0.16	1	1	0.06286	0.06286	0	1	0.15131	1	0.244307
1490	GO:0003209	cardiac atrium morphogenesis	25	0	0.08	1	1	0.2094	0.2094	0	1	0.361784	1	0.457982
1491	GO:0003211	cardiac ventricle formation	7	0	0.02	1	1	0.68515	0.68515	0	1	0.814999	1	0.867198
1492	GO:0003214	cardiac left ventricle morphogenesis	6	0	0.02	1	1	0.31077	0.31077	0	1	0.47737	1	0.563945
1493	GO:0003215	cardiac right ventricle morphogenesis	13	0	0.04	1	1	0.51351	0.51351	0	1	0.681165	1	0.749476
1494	GO:0003222	ventricular trabecula myocardium morphogenesis	9	0	0.03	1	1	0.82768	0.82768	0	1	0.914981	1	0.949345
1495	GO:0003228	atrial cardiac muscle tissue development	6	0	0.02	1	1	0.91488	0.91488	0	1	0.967	1	0.990804
1496	GO:0003229	ventricular cardiac muscle tissue development	39	0	0.13	1	1	0.03565	0.03565	0	1	0.0990616	1	0.1869
1497	GO:0003230	cardiac atrium development	27	0	0.09	1	1	0.19002	0.19002	0	1	0.338483	1	0.435768
1498	GO:0003231	cardiac ventricle development	94	0	0.3	1	1	0.02724	0.02724	0	1	0.0805343	1	0.163326
1499	GO:0003254	regulation of membrane depolarization	35	0	0.11	1	1	0.20281	0.20281	0	1	0.353921	1	0.449841
1500	GO:0003263	cardioblast proliferation	5	0	0.02	1	1	0.08768	0.08768	0	1	0.194179	1	0.292366
1501	GO:0003264	regulation of cardioblast proliferation	5	0	0.02	1	1	0.08768	0.08768	0	1	0.194179	1	0.292366
1502	GO:0003266	regulation of secondary heart field cardioblast proliferation	5	0	0.02	1	1	0.08768	0.08768	0	1	0.194179	1	0.292366
1503	GO:0003272	endocardial cushion formation	9	0	0.03	1	1	0.15255	0.15255	0	1	0.288585	1	0.387126
1504	GO:0003279	cardiac septum development	91	0	0.29	1	1	0.013	0.013	0	1	0.0458227	1	0.116173
1505	GO:0003281	ventricular septum development	56	0	0.18	1	1	0.33222	0.33222	0	1	0.502804	1	0.587509
1506	GO:0003283	atrial septum development	14	0	0.05	1	1	0.08089	0.08089	0	1	0.182981	1	0.279111
1507	GO:0003298	physiological muscle hypertrophy	14	0	0.05	1	1	0.10923	0.10923	0	1	0.226192	1	0.324013
1508	GO:0003299	muscle hypertrophy in response to stress	14	0	0.05	1	1	0.28979	0.28979	0	1	0.452891	1	0.542569
1509	GO:0003300	cardiac muscle hypertrophy	57	0	0.18	1	1	0.00962	0.50481	0	1	0.0361433	1	0.74115
1510	GO:0003301	physiological cardiac muscle hypertrophy	14	0	0.05	1	1	0.10923	0.10923	0	1	0.226192	1	0.324013
1511	GO:0003306	Wnt signaling pathway involved in heart development	7	0	0.02	1	1	0.06733	0.06733	0	1	0.159658	1	0.253019
1512	GO:0003307	regulation of Wnt signaling pathway involved in heart development	5	0	0.02	1	1	0.11236	0.11236	0	1	0.231202	1	0.328943
1513	GO:0003308	negative regulation of Wnt signaling pathway involved in heart development	5	0	0.02	1	1	0.11236	0.11236	0	1	0.231202	1	0.328943
1514	GO:0003309	type B pancreatic cell differentiation	22	0	0.07	1	1	0.10896	0.10896	0	1	0.225932	1	0.323947
1515	GO:0003321	positive regulation of blood pressure by epinephrine-norepinephrine	6	0	0.02	1	1	0.00456	0.40712	0	1	0.0197221	1	0.658767
1516	GO:0003323	type B pancreatic cell development	19	0	0.06	1	1	0.07978	0.07978	0	1	0.181183	1	0.276951
1517	GO:0003333	amino acid transmembrane transport	15	0	0.05	1	1	0.51948	0.51948	0	1	0.686343	1	0.754753
1518	GO:0003334	keratinocyte development	11	0	0.04	1	1	0.67121	0.67121	0	1	0.805225	1	0.8587
1519	GO:0003337	mesenchymal to epithelial transition involved in metanephros morphogenesis	8	0	0.03	1	1	0.05013	0.05013	0	1	0.128256	1	0.220898
1520	GO:0003338	metanephros morphogenesis	21	0	0.07	1	1	0.00692	0.43875	0	1	0.0277733	1	0.685357
1521	GO:0003341	cilium movement	47	0	0.15	1	1	0.7545	0.7545	0	1	0.867543	1	0.912169
1522	GO:0003344	pericardium morphogenesis	8	0	0.03	1	1	0.24367	0.24367	0	1	0.401034	1	0.494464
1523	GO:0003348	cardiac endothelial cell differentiation	6	0	0.02	1	1	0.23792	0.23792	0	1	0.394647	1	0.489033
1524	GO:0003351	epithelial cilium movement	19	0	0.06	1	1	0.89255	0.89255	0	1	0.957411	1	0.984035
1525	GO:0003352	regulation of cilium movement	13	0	0.04	1	1	0.75171	0.75171	0	1	0.865508	1	0.910527
1526	GO:0003356	regulation of cilium beat frequency	5	0	0.02	1	1	0.79634	0.79634	0	1	0.895298	1	0.934182
1527	GO:0003376	sphingosine-1-phosphate signaling pathway	6	0	0.02	1	1	0.52613	0.52613	0	1	0.692668	1	0.760353
1528	GO:0003382	epithelial cell morphogenesis	39	0	0.13	1	1	0.08252	0.92168	0	1	0.185722	1	0.99283
1529	GO:0003401	axis elongation	23	0	0.07	1	1	0.32447	0.32447	0	1	0.493561	1	0.579158
1530	GO:0003406	retinal pigment epithelium development	8	0	0.03	1	1	0.07777	0.07777	0	1	0.177724	1	0.272542
1531	GO:0003407	neural retina development	47	0	0.15	1	1	0.34103	0.34103	0	1	0.512661	1	0.596764
1532	GO:0003413	chondrocyte differentiation involved in endochondral bone morphogenesis	7	0	0.02	1	1	0.62918	0.62918	0	1	0.770955	1	0.828711
1533	GO:0003416	endochondral bone growth	22	0	0.07	1	1	0.01316	0.01316	0	1	0.0462822	1	0.117068
1534	GO:0003417	growth plate cartilage development	16	0	0.05	1	1	0.01414	0.01414	0	1	0.048979	1	0.121473
1535	GO:0003418	growth plate cartilage chondrocyte differentiation	5	0	0.02	1	1	0.39891	0.39891	0	1	0.57426	1	0.652314
1536	GO:0003433	chondrocyte development involved in endochondral bone morphogenesis	5	0	0.02	1	1	0.43503	0.43503	0	1	0.606681	1	0.681979
1537	GO:0005513	detection of calcium ion	5	0	0.02	1	1	0.76437	0.76437	0	1	0.874926	1	0.918063
1538	GO:0005976	polysaccharide metabolic process	109	0	0.35	1	1	3.8e-06	0.35335	0	1	4.01105e-05	1	0.608815
1539	GO:0005977	glycogen metabolic process	80	0	0.26	1	1	1.9e-05	0.19024	0	1	0.00017177	1	0.436018
1540	GO:0005978	glycogen biosynthetic process	49	0	0.16	1	1	0.00109	0.00109	0	1	0.00601695	1	0.0331352
1541	GO:0005979	regulation of glycogen biosynthetic process	24	0	0.08	1	1	0.06201	0.06201	0	1	0.149771	1	0.24329
1542	GO:0005980	glycogen catabolic process	20	0	0.06	1	1	0.0003	0.0003	0	1	0.0019943	1	0.0153784
1543	GO:0006003	fructose 2,6-bisphosphate metabolic process	9	0	0.03	1	1	0.0018	0.0018	0	1	0.00908256	1	0.04291
1544	GO:0006004	fucose metabolic process	7	0	0.02	1	1	0.54309	0.54309	0	1	0.707651	1	0.773177
1545	GO:0006011	UDP-glucose metabolic process	5	0	0.02	1	1	0.10623	0.10623	0	1	0.222099	1	0.320201
1546	GO:0006012	galactose metabolic process	10	0	0.03	1	1	0.05621	0.05621	0	1	0.139472	1	0.232601
1547	GO:0006013	mannose metabolic process	9	0	0.03	1	1	0.08777	0.08777	0	1	0.194323	1	0.292366
1548	GO:0006021	inositol biosynthetic process	5	0	0.02	1	1	0.19387	0.19387	0	1	0.343072	1	0.439466
1549	GO:0006022	aminoglycan metabolic process	128	0	0.41	1	1	0.02124	0.48364	0	1	0.0664686	1	0.722512
1550	GO:0006023	aminoglycan biosynthetic process	89	0	0.29	1	1	0.10319	0.21857	0	1	0.217548	1	0.469527
1551	GO:0006024	glycosaminoglycan biosynthetic process	88	0	0.28	1	1	0.08642	0.20014	0	1	0.192305	1	0.446571
1552	GO:0006026	aminoglycan catabolic process	35	0	0.11	1	1	0.00507	0.15963	0	1	0.0215578	1	0.3942
1553	GO:0006027	glycosaminoglycan catabolic process	31	0	0.1	1	1	0.00175	0.00175	0	1	0.00887038	1	0.042493
1554	GO:0006029	proteoglycan metabolic process	84	0	0.27	1	1	0.19646	0.19646	0	1	0.346165	1	0.442261
1555	GO:0006040	amino sugar metabolic process	38	0	0.12	1	1	0.42456	0.42456	0	1	0.596017	1	0.671742
1556	GO:0006044	N-acetylglucosamine metabolic process	15	0	0.05	1	1	0.31796	0.31796	0	1	0.485739	1	0.572226
1557	GO:0006047	UDP-N-acetylglucosamine metabolic process	11	0	0.04	1	1	0.2098	0.2098	0	1	0.362394	1	0.458729
1558	GO:0006048	UDP-N-acetylglucosamine biosynthetic process	9	0	0.03	1	1	0.12927	0.12927	0	1	0.25466	1	0.351674
1559	GO:0006054	N-acetylneuraminate metabolic process	15	0	0.05	1	1	0.56499	0.56499	0	1	0.724772	1	0.787912
1560	GO:0006056	mannoprotein metabolic process	5	0	0.02	1	1	0.9818	0.9818	0	1	0.996532	1	1
1561	GO:0006057	mannoprotein biosynthetic process	5	0	0.02	1	1	0.9818	0.9818	0	1	0.996532	1	1
1562	GO:0006063	uronic acid metabolic process	15	0	0.05	1	1	0.15387	0.15387	0	1	0.290099	1	0.388414
1563	GO:0006067	ethanol metabolic process	9	0	0.03	1	1	0.55923	0.55923	0	1	0.7188	1	0.782523
1564	GO:0006068	ethanol catabolic process	5	0	0.02	1	1	0.1988	0.1988	0	1	0.349185	1	0.445737
1565	GO:0006069	ethanol oxidation	5	0	0.02	1	1	0.72064	0.72064	0	1	0.842779	1	0.890777
1566	GO:0006071	glycerol metabolic process	16	0	0.05	1	1	0.2782	0.2782	0	1	0.440328	1	0.530829
1567	GO:0006072	glycerol-3-phosphate metabolic process	9	0	0.03	1	1	0.24752	0.24752	0	1	0.40532	1	0.498145
1568	GO:0006073	cellular glucan metabolic process	82	0	0.26	1	1	7.9e-06	0.11041	0	1	7.77165e-05	1	0.325788
1569	GO:0006084	acetyl-CoA metabolic process	41	0	0.13	1	1	0.00969	0.00969	0	1	0.0363538	1	0.10175
1570	GO:0006085	acetyl-CoA biosynthetic process	20	0	0.06	1	1	0.29649	0.29649	0	1	0.460829	1	0.54964
1571	GO:0006086	acetyl-CoA biosynthetic process from pyruvate	15	0	0.05	1	1	0.11258	0.11258	0	1	0.231472	1	0.329342
1572	GO:0006089	lactate metabolic process	9	0	0.03	1	1	0.22841	0.22841	0	1	0.383845	1	0.479502
1573	GO:0006098	pentose-phosphate shunt	15	0	0.05	1	1	0.14413	0.14413	0	1	0.275834	1	0.374145
1574	GO:0006099	tricarboxylic acid cycle	31	0	0.1	1	1	0.00031	0.00031	0	1	0.00205204	1	0.0157879
1575	GO:0006101	citrate metabolic process	32	0	0.1	1	1	0.00021	0.54231	0	1	0.00146195	1	0.772632
1576	GO:0006103	2-oxoglutarate metabolic process	14	0	0.05	1	1	0.07867	0.07867	0	1	0.179309	1	0.274592
1577	GO:0006108	malate metabolic process	7	0	0.02	1	1	0.04258	0.04258	0	1	0.113281	1	0.204254
1578	GO:0006112	energy reserve metabolic process	85	0	0.27	1	1	0.00012	0.37927	0	1	0.000899539	1	0.634923
1579	GO:0006123	mitochondrial electron transport, cytochrome c to oxygen	8	0	0.03	1	1	0.00565	0.00565	0	1	0.0236253	1	0.0788457
1580	GO:0006144	purine nucleobase metabolic process	26	0	0.08	1	1	0.00155	0.1641	0	1	0.00804455	1	0.400946
1581	GO:0006166	purine ribonucleoside salvage	7	0	0.02	1	1	0.53428	0.53428	0	1	0.700212	1	0.767184
1582	GO:0006167	AMP biosynthetic process	9	0	0.03	1	1	0.00126	0.00126	0	1	0.00678749	1	0.0361985
1583	GO:0006171	cAMP biosynthetic process	61	0	0.2	1	1	1.8e-10	0.00713	0	1	4.28652e-09	1	0.0884661
1584	GO:0006177	GMP biosynthetic process	5	0	0.02	1	1	0.02917	0.02917	0	1	0.0852083	1	0.17035
1585	GO:0006182	cGMP biosynthetic process	18	0	0.06	1	1	0.00094	0.00094	0	1	0.00531668	1	0.0307184
1586	GO:0006183	GTP biosynthetic process	9	0	0.03	1	1	0.67671	0.67671	0	1	0.808471	1	0.861177
1587	GO:0006188	IMP biosynthetic process	17	0	0.05	1	1	0.00868	0.00868	0	1	0.0333988	1	0.0976718
1588	GO:0006189	'de novo' IMP biosynthetic process	12	0	0.04	1	1	0.01125	0.01125	0	1	0.0406823	1	0.107471
1589	GO:0006198	cAMP catabolic process	21	0	0.07	1	1	0.02433	0.02433	0	1	0.0736595	1	0.153269
1590	GO:0006203	dGTP catabolic process	5	0	0.02	1	1	0.97209	0.97209	0	1	0.993203	1	1
1591	GO:0006207	'de novo' pyrimidine nucleobase biosynthetic process	11	0	0.04	1	1	0.00975	0.00975	0	1	0.0364738	1	0.101823
1592	GO:0006220	pyrimidine nucleotide metabolic process	45	0	0.15	1	1	0.03427	0.03427	0	1	0.0959589	1	0.183288
1593	GO:0006221	pyrimidine nucleotide biosynthetic process	30	0	0.1	1	1	0.01793	0.01793	0	1	0.0585254	1	0.134131
1594	GO:0006222	UMP biosynthetic process	13	0	0.04	1	1	0.14019	0.14019	0	1	0.269843	1	0.367606
1595	GO:0006228	UTP biosynthetic process	11	0	0.04	1	1	0.38629	0.38629	0	1	0.562302	1	0.642016
1596	GO:0006241	CTP biosynthetic process	14	0	0.05	1	1	0.65244	0.65244	0	1	0.788521	1	0.843569
1597	GO:0006244	pyrimidine nucleotide catabolic process	10	0	0.03	1	1	0.53813	0.53813	0	1	0.702781	1	0.769051
1598	GO:0006259	DNA metabolic process	948	0	3.06	1	1	0.001	0.7238	0	1	0.00561538	1	0.892523
1599	GO:0006260	DNA replication	346	0	1.12	1	1	0.00211	0.03705	0	1	0.0103072	1	0.189727
1600	GO:0006261	DNA-dependent DNA replication	145	0	0.47	1	1	0.00273	0.18416	0	1	0.0127995	1	0.428388
1601	GO:0006264	mitochondrial DNA replication	15	0	0.05	1	1	0.92248	0.92248	0	1	0.970728	1	0.99283
1602	GO:0006265	DNA topological change	10	0	0.03	1	1	0.04116	0.04116	0	1	0.110178	1	0.200508
1603	GO:0006266	DNA ligation	15	0	0.05	1	1	0.05469	0.05469	0	1	0.136743	1	0.230238
1604	GO:0006268	DNA unwinding involved in DNA replication	9	0	0.03	1	1	0.01785	0.01785	0	1	0.0583783	1	0.133969
1605	GO:0006270	DNA replication initiation	38	0	0.12	1	1	0.00815	0.00815	0	1	0.0317346	1	0.0942779
1606	GO:0006271	DNA strand elongation involved in DNA replication	24	0	0.08	1	1	0.01827	0.01827	0	1	0.0592145	1	0.135436
1607	GO:0006273	lagging strand elongation	11	0	0.04	1	1	0.04329	0.04329	0	1	0.114584	1	0.205772
1608	GO:0006275	regulation of DNA replication	156	0	0.5	1	1	0.15023	0.15023	0	1	0.284817	1	0.383172
1609	GO:0006278	RNA-dependent DNA replication	52	0	0.17	1	1	0.83181	0.83181	0	1	0.917693	1	0.951334
1610	GO:0006281	DNA repair	514	0	1.66	1	1	0.02157	0.0339	0	1	0.0673394	1	0.182734
1611	GO:0006282	regulation of DNA repair	80	0	0.26	1	1	0.04786	0.04786	0	1	0.123905	1	0.215615
1612	GO:0006283	transcription-coupled nucleotide-excision repair	39	0	0.13	1	1	0.0001	0.0001	0	1	0.000762793	1	0.00706577
1613	GO:0006284	base-excision repair	43	0	0.14	1	1	0.01422	0.01422	0	1	0.0491471	1	0.121473
1614	GO:0006285	base-excision repair, AP site formation	8	0	0.03	1	1	0.17947	0.17947	0	1	0.323825	1	0.42118
1615	GO:0006287	base-excision repair, gap-filling	7	0	0.02	1	1	0.05535	0.05535	0	1	0.137863	1	0.231362
1616	GO:0006289	nucleotide-excision repair	86	0	0.28	1	1	6.2e-05	0.11871	0	1	0.000498233	1	0.336096
1617	GO:0006290	pyrimidine dimer repair	6	0	0.02	1	1	0.41872	0.41872	0	1	0.589407	1	0.665455
1618	GO:0006293	nucleotide-excision repair, preincision complex stabilization	12	0	0.04	1	1	0.02738	0.02738	0	1	0.0808564	1	0.163784
1619	GO:0006294	nucleotide-excision repair, preincision complex assembly	14	0	0.05	1	1	0.00107	0.00107	0	1	0.0059233	1	0.0330394
1620	GO:0006295	nucleotide-excision repair, DNA incision, 3'-to lesion	14	0	0.05	1	1	0.05992	0.05992	0	1	0.146261	1	0.240017
1621	GO:0006296	nucleotide-excision repair, DNA incision, 5'-to lesion	21	0	0.07	1	1	0.00785	0.00785	0	1	0.0308743	1	0.0935677
1622	GO:0006297	nucleotide-excision repair, DNA gap filling	14	0	0.05	1	1	0.00021	0.00021	0	1	0.00146195	1	0.0122913
1623	GO:0006298	mismatch repair	26	0	0.08	1	1	0.0039	0.0039	0	1	0.0173677	1	0.0653583
1624	GO:0006301	postreplication repair	37	0	0.12	1	1	0.76109	0.76109	0	1	0.872322	1	0.915662
1625	GO:0006302	double-strand break repair	199	0	0.64	1	1	0.00361	0.01277	0	1	0.016271	1	0.115253
1626	GO:0006303	double-strand break repair via nonhomologous end joining	39	0	0.13	1	1	0.16098	0.16098	0	1	0.298886	1	0.396286
1627	GO:0006304	DNA modification	78	0	0.25	1	1	0.86654	0.86654	0	1	0.940729	1	0.971035
1628	GO:0006305	DNA alkylation	46	0	0.15	1	1	0.90975	0.90975	0	1	0.96471	1	0.989347
1629	GO:0006306	DNA methylation	46	0	0.15	1	1	0.90975	0.90975	0	1	0.96471	1	0.989347
1630	GO:0006307	DNA dealkylation involved in DNA repair	8	0	0.03	1	1	0.38943	0.38943	0	1	0.565713	1	0.645047
1631	GO:0006308	DNA catabolic process	26	0	0.08	1	1	0.65066	0.75514	0	1	0.787344	1	0.912311
1632	GO:0006309	apoptotic DNA fragmentation	16	0	0.05	1	1	0.1723	0.90995	0	1	0.314429	1	0.989427
1633	GO:0006310	DNA recombination	268	0	0.87	1	1	5.3e-05	0.00293	0	1	0.00043349	1	0.0552404
1634	GO:0006312	mitotic recombination	42	0	0.14	1	1	5e-05	0.02284	0	1	0.000411538	1	0.149316
1635	GO:0006323	DNA packaging	126	0	0.41	1	1	0.7797	0.7797	0	1	0.884679	1	0.9254
1636	GO:0006325	chromatin organization	670	0	2.16	1	1	0.60764	0.60764	0	1	0.756982	1	0.817135
1637	GO:0006333	chromatin assembly or disassembly	119	0	0.38	1	1	0.80115	0.80115	0	1	0.897559	1	0.935614
1638	GO:0006334	nucleosome assembly	75	0	0.24	1	1	0.83891	0.83891	0	1	0.922919	1	0.955777
1639	GO:0006335	DNA replication-dependent nucleosome assembly	8	0	0.03	1	1	0.62411	0.62411	0	1	0.766618	1	0.824473
1640	GO:0006336	DNA replication-independent nucleosome assembly	28	0	0.09	1	1	0.86068	0.86068	0	1	0.937211	1	0.96806
1641	GO:0006337	nucleosome disassembly	17	0	0.05	1	1	0.80503	0.80503	0	1	0.899455	1	0.937051
1642	GO:0006338	chromatin remodeling	132	0	0.43	1	1	0.83073	0.83073	0	1	0.91699	1	0.950842
1643	GO:0006342	chromatin silencing	67	0	0.22	1	1	0.38495	0.38495	0	1	0.560978	1	0.640875
1644	GO:0006346	methylation-dependent chromatin silencing	16	0	0.05	1	1	0.73574	0.73574	0	1	0.852904	1	0.899518
1645	GO:0006348	chromatin silencing at telomere	6	0	0.02	1	1	0.55512	0.55512	0	1	0.71682	1	0.781372
1646	GO:0006349	regulation of gene expression by genetic imprinting	10	0	0.03	1	1	0.67542	0.67542	0	1	0.807547	1	0.860489
1647	GO:0006352	DNA-templated transcription, initiation	165	0	0.53	1	1	0.00105	0.37111	0	1	0.00583325	1	0.625401
1648	GO:0006353	DNA-templated transcription, termination	57	0	0.18	1	1	0.0255	0.0255	0	1	0.0767259	1	0.1581
1649	GO:0006354	DNA-templated transcription, elongation	89	0	0.29	1	1	0.00145	0.12831	0	1	0.00758603	1	0.349908
1650	GO:0006356	regulation of transcription from RNA polymerase I promoter	21	0	0.07	1	1	0.15552	0.15552	0	1	0.291941	1	0.38957
1651	GO:0006357	regulation of transcription from RNA polymerase II promoter	1484	0	4.79	1	1	2.5e-09	0.54326	0	1	4.99425e-08	1	0.773177
1652	GO:0006359	regulation of transcription from RNA polymerase III promoter	21	0	0.07	1	1	0.29115	0.29115	0	1	0.454289	1	0.543688
1653	GO:0006360	transcription from RNA polymerase I promoter	50	0	0.16	1	1	0.01799	0.39666	0	1	0.0586477	1	0.650387
1654	GO:0006361	transcription initiation from RNA polymerase I promoter	22	0	0.07	1	1	0.02774	0.02774	0	1	0.0817636	1	0.165131
1655	GO:0006362	transcription elongation from RNA polymerase I promoter	15	0	0.05	1	1	0.00535	0.00535	0	1	0.0225398	1	0.0768499
1656	GO:0006363	termination of RNA polymerase I transcription	19	0	0.06	1	1	0.02808	0.02808	0	1	0.0826045	1	0.166435
1657	GO:0006366	transcription from RNA polymerase II promoter	1638	0	5.29	1	1	1.1e-11	0.14761	0	1	3.26696e-10	1	0.379451
1658	GO:0006367	transcription initiation from RNA polymerase II promoter	114	0	0.37	1	1	0.00048	0.00048	0	1	0.00298272	1	0.0200247
1659	GO:0006368	transcription elongation from RNA polymerase II promoter	65	0	0.21	1	1	0.00536	0.00536	0	1	0.0225698	1	0.0768528
1660	GO:0006369	termination of RNA polymerase II transcription	31	0	0.1	1	1	0.20419	0.20419	0	1	0.355139	1	0.450917
1661	GO:0006370	7-methylguanosine mRNA capping	19	0	0.06	1	1	0.00616	0.00616	0	1	0.0253775	1	0.0828618
1662	GO:0006376	mRNA splice site selection	31	0	0.1	1	1	0.89611	0.89611	0	1	0.9591	1	0.98514
1663	GO:0006378	mRNA polyadenylation	41	0	0.13	1	1	0.40674	0.40674	0	1	0.580948	1	0.65832
1664	GO:0006379	mRNA cleavage	24	0	0.08	1	1	0.28627	0.28627	0	1	0.448827	1	0.538809
1665	GO:0006382	adenosine to inosine editing	6	0	0.02	1	1	0.3212	0.3212	0	1	0.490018	1	0.576145
1666	GO:0006383	transcription from RNA polymerase III promoter	52	0	0.17	1	1	0.62964	0.62964	0	1	0.771349	1	0.828787
1667	GO:0006384	transcription initiation from RNA polymerase III promoter	8	0	0.03	1	1	0.64127	0.64127	0	1	0.779483	1	0.835323
1668	GO:0006388	tRNA splicing, via endonucleolytic cleavage and ligation	15	0	0.05	1	1	0.77287	0.77287	0	1	0.879372	1	0.920939
1669	GO:0006390	transcription from mitochondrial promoter	11	0	0.04	1	1	0.50469	0.50469	0	1	0.671895	1	0.74115
1670	GO:0006397	mRNA processing	538	0	1.74	1	1	0.13699	0.1964	0	1	0.265318	1	0.442252
1671	GO:0006398	mRNA 3'-end processing by stem-loop binding and cleavage	6	0	0.02	1	1	0.34736	0.34736	0	1	0.519577	1	0.603131
1672	GO:0006399	tRNA metabolic process	184	0	0.59	1	1	0.48539	0.48539	0	1	0.654363	1	0.724712
1673	GO:0006400	tRNA modification	58	0	0.19	1	1	0.66303	0.66303	0	1	0.797713	1	0.852166
1674	GO:0006406	mRNA export from nucleus	88	0	0.28	1	1	0.8056	0.8056	0	1	0.899706	1	0.937297
1675	GO:0006409	tRNA export from nucleus	27	0	0.09	1	1	0.38849	0.38849	0	1	0.564557	1	0.643898
1676	GO:0006415	translational termination	25	0	0.08	1	1	0.99107	0.99107	0	1	1	1	1
1677	GO:0006418	tRNA aminoacylation for protein translation	58	0	0.19	1	1	0.24146	0.24146	0	1	0.398651	1	0.492066
1678	GO:0006419	alanyl-tRNA aminoacylation	5	0	0.02	1	1	0.10713	0.10713	0	1	0.223443	1	0.321554
1679	GO:0006421	asparaginyl-tRNA aminoacylation	5	0	0.02	1	1	0.68177	0.68177	0	1	0.812032	1	0.864531
1680	GO:0006435	threonyl-tRNA aminoacylation	6	0	0.02	1	1	0.34259	0.34259	0	1	0.514313	1	0.598293
1681	GO:0006446	regulation of translational initiation	80	0	0.26	1	1	0.01917	0.01917	0	1	0.0613424	1	0.13819
1682	GO:0006449	regulation of translational termination	5	0	0.02	1	1	0.52198	0.52198	0	1	0.688249	1	0.756447
1683	GO:0006451	translational readthrough	7	0	0.02	1	1	0.94365	0.94365	0	1	0.983051	1	1
1684	GO:0006458	'de novo' protein folding	18	0	0.06	1	1	0.07018	0.07018	0	1	0.164371	1	0.257206
1685	GO:0006465	signal peptide processing	17	0	0.05	1	1	0.48799	0.48799	0	1	0.656622	1	0.726934
1686	GO:0006468	protein phosphorylation	1518	0	4.9	1	1	7e-26	0.73922	0	1	4.55642e-23	1	0.901725
1687	GO:0006469	negative regulation of protein kinase activity	189	0	0.61	1	1	0.46577	0.46577	0	1	0.635037	1	0.706173
1688	GO:0006470	protein dephosphorylation	243	0	0.79	1	1	0.09394	0.42053	0	1	0.203824	1	0.667385
1689	GO:0006471	protein ADP-ribosylation	24	0	0.08	1	1	0.96279	0.96279	0	1	0.99059	1	1
1690	GO:0006473	protein acetylation	171	0	0.55	1	1	0.99083	0.99083	0	1	1	1	1
1691	GO:0006474	N-terminal protein amino acid acetylation	15	0	0.05	1	1	0.55677	0.55677	0	1	0.718094	1	0.782183
1692	GO:0006475	internal protein amino acid acetylation	150	0	0.48	1	1	0.99602	0.99602	0	1	1	1	1
1693	GO:0006476	protein deacetylation	73	0	0.24	1	1	0.60822	0.60822	0	1	0.757392	1	0.817301
1694	GO:0006477	protein sulfation	9	0	0.03	1	1	0.96377	0.96377	0	1	0.991049	1	1
1695	GO:0006479	protein methylation	135	0	0.44	1	1	0.47397	0.47397	0	1	0.643298	1	0.714124
1696	GO:0006482	protein demethylation	25	0	0.08	1	1	0.7045	0.7045	0	1	0.829891	1	0.880145
1697	GO:0006486	protein glycosylation	251	0	0.81	1	1	0.93647	0.93647	0	1	0.980138	1	0.999828
1698	GO:0006487	protein N-linked glycosylation	77	0	0.25	1	1	0.90214	0.90214	0	1	0.96145	1	0.986925
1699	GO:0006488	dolichol-linked oligosaccharide biosynthetic process	16	0	0.05	1	1	0.96248	0.96248	0	1	0.990505	1	1
1700	GO:0006490	oligosaccharide-lipid intermediate biosynthetic process	17	0	0.05	1	1	0.95147	0.95147	0	1	0.986976	1	1
1701	GO:0006491	N-glycan processing	17	0	0.05	1	1	0.70562	0.70562	0	1	0.830685	1	0.880537
1702	GO:0006493	protein O-linked glycosylation	81	0	0.26	1	1	0.90038	0.90038	0	1	0.96098	1	0.98662
1703	GO:0006497	protein lipidation	86	0	0.28	1	1	0.54228	0.54228	0	1	0.706901	1	0.772632
1704	GO:0006498	N-terminal protein lipidation	7	0	0.02	1	1	0.53646	0.53646	0	1	0.701369	1	0.767996
1705	GO:0006499	N-terminal protein myristoylation	5	0	0.02	1	1	0.23179	0.23179	0	1	0.38769	1	0.48285
1706	GO:0006501	C-terminal protein lipidation	8	0	0.03	1	1	0.81379	0.81379	0	1	0.905744	1	0.942214
1707	GO:0006505	GPI anchor metabolic process	37	0	0.12	1	1	0.18243	0.18243	0	1	0.328181	1	0.42558
1708	GO:0006506	GPI anchor biosynthetic process	36	0	0.12	1	1	0.23126	0.23126	0	1	0.387052	1	0.482377
1709	GO:0006508	proteolysis	1193	0	3.85	1	1	0.63175	0.96674	0	1	0.7726	1	1
1710	GO:0006509	membrane protein ectodomain proteolysis	42	0	0.14	1	1	0.22888	0.22888	0	1	0.384486	1	0.480253
1711	GO:0006511	ubiquitin-dependent protein catabolic process	570	0	1.84	1	1	0.88394	0.88394	0	1	0.953522	1	0.981173
1712	GO:0006513	protein monoubiquitination	55	0	0.18	1	1	0.51805	0.51805	0	1	0.684801	1	0.753117
1713	GO:0006515	misfolded or incompletely synthesized protein catabolic process	16	0	0.05	1	1	0.89847	0.89847	0	1	0.960311	1	0.986242
1714	GO:0006516	glycoprotein catabolic process	15	0	0.05	1	1	0.90803	0.90803	0	1	0.964458	1	0.989347
1715	GO:0006517	protein deglycosylation	20	0	0.06	1	1	0.9109	0.9109	0	1	0.965108	1	0.989451
1716	GO:0006521	regulation of cellular amino acid metabolic process	21	0	0.07	1	1	0.00364	0.00364	0	1	0.0163496	1	0.0624694
1717	GO:0006522	alanine metabolic process	7	0	0.02	1	1	0.41684	0.41684	0	1	0.587361	1	0.663623
1718	GO:0006524	alanine catabolic process	7	0	0.02	1	1	0.41684	0.41684	0	1	0.587361	1	0.663623
1719	GO:0006527	arginine catabolic process	5	0	0.02	1	1	0.00511	0.00511	0	1	0.0216925	1	0.0753341
1720	GO:0006532	aspartate biosynthetic process	5	0	0.02	1	1	0.05883	0.05883	0	1	0.144231	1	0.237592
1721	GO:0006534	cysteine metabolic process	8	0	0.03	1	1	0.1165	0.1165	0	1	0.236748	1	0.334224
1722	GO:0006536	glutamate metabolic process	26	0	0.08	1	1	0.00168	0.00168	0	1	0.0086162	1	0.0414347
1723	GO:0006541	glutamine metabolic process	23	0	0.07	1	1	3.9e-05	3.9e-05	0	1	0.000331479	1	0.00377626
1724	GO:0006544	glycine metabolic process	17	0	0.05	1	1	0.04862	0.04862	0	1	0.125461	1	0.217514
1725	GO:0006547	histidine metabolic process	9	0	0.03	1	1	0.55711	0.55711	0	1	0.718094	1	0.782183
1726	GO:0006548	histidine catabolic process	6	0	0.02	1	1	0.36099	0.36099	0	1	0.534843	1	0.617502
1727	GO:0006551	leucine metabolic process	7	0	0.02	1	1	0.2034	0.2034	0	1	0.354396	1	0.450149
1728	GO:0006553	lysine metabolic process	7	0	0.02	1	1	0.40306	0.40306	0	1	0.577988	1	0.655714
1729	GO:0006554	lysine catabolic process	6	0	0.02	1	1	0.27891	0.27891	0	1	0.441184	1	0.531479
1730	GO:0006558	L-phenylalanine metabolic process	11	0	0.04	1	1	0.14074	0.14074	0	1	0.270569	1	0.368064
1731	GO:0006559	L-phenylalanine catabolic process	10	0	0.03	1	1	0.20766	0.20766	0	1	0.359493	1	0.455574
1732	GO:0006560	proline metabolic process	9	0	0.03	1	1	0.06955	0.06955	0	1	0.163236	1	0.256121
1733	GO:0006561	proline biosynthetic process	6	0	0.02	1	1	0.16918	0.16918	0	1	0.310641	1	0.408773
1734	GO:0006563	L-serine metabolic process	8	0	0.03	1	1	0.12975	0.12975	0	1	0.254899	1	0.351877
1735	GO:0006568	tryptophan metabolic process	13	0	0.04	1	1	0.04478	0.04478	0	1	0.117889	1	0.209928
1736	GO:0006569	tryptophan catabolic process	10	0	0.03	1	1	0.21712	0.21712	0	1	0.370856	1	0.467308
1737	GO:0006570	tyrosine metabolic process	8	0	0.03	1	1	0.13261	0.13261	0	1	0.258566	1	0.355091
1738	GO:0006572	tyrosine catabolic process	7	0	0.02	1	1	0.20302	0.20302	0	1	0.354129	1	0.450053
1739	GO:0006573	valine metabolic process	7	0	0.02	1	1	0.43896	0.43896	0	1	0.610814	1	0.685357
1740	GO:0006576	cellular biogenic amine metabolic process	94	0	0.3	1	1	0.40676	0.40676	0	1	0.580948	1	0.65832
1741	GO:0006578	amino-acid betaine biosynthetic process	5	0	0.02	1	1	0.60418	0.60418	0	1	0.754439	1	0.81454
1742	GO:0006582	melanin metabolic process	14	0	0.05	1	1	0.08729	0.08729	0	1	0.193755	1	0.291947
1743	GO:0006584	catecholamine metabolic process	31	0	0.1	1	1	0.00612	0.14841	0	1	0.0252393	1	0.380759
1744	GO:0006586	indolalkylamine metabolic process	14	0	0.05	1	1	0.02543	0.02543	0	1	0.0766038	1	0.158041
1745	GO:0006590	thyroid hormone generation	10	0	0.03	1	1	0.42036	0.42036	0	1	0.591183	1	0.66725
1746	GO:0006591	ornithine metabolic process	8	0	0.03	1	1	0.01478	0.01478	0	1	0.0503474	1	0.122149
1747	GO:0006595	polyamine metabolic process	16	0	0.05	1	1	0.52088	0.52088	0	1	0.687495	1	0.75569
1748	GO:0006596	polyamine biosynthetic process	11	0	0.04	1	1	0.68753	0.68753	0	1	0.816403	1	0.868325
1749	GO:0006598	polyamine catabolic process	5	0	0.02	1	1	0.79821	0.79821	0	1	0.896065	1	0.934801
1750	GO:0006606	protein import into nucleus	267	0	0.86	1	1	1.8e-06	0.00627	0	1	2.06155e-05	1	0.0837745
1751	GO:0006607	NLS-bearing protein import into nucleus	26	0	0.08	1	1	0.01823	0.01823	0	1	0.0591339	1	0.135268
1752	GO:0006610	ribosomal protein import into nucleus	9	0	0.03	1	1	0.39857	0.39857	0	1	0.573973	1	0.652062
1753	GO:0006611	protein export from nucleus	58	0	0.19	1	1	0.54411	0.54411	0	1	0.708222	1	0.773791
1754	GO:0006620	posttranslational protein targeting to membrane	6	0	0.02	1	1	0.7546	0.7546	0	1	0.867543	1	0.912169
1755	GO:0006621	protein retention in ER lumen	8	0	0.03	1	1	0.62609	0.62609	0	1	0.767963	1	0.825837
1756	GO:0006622	protein targeting to lysosome	11	0	0.04	1	1	0.34293	0.34293	0	1	0.514724	1	0.598487
1757	GO:0006623	protein targeting to vacuole	28	0	0.09	1	1	0.5031	0.5031	0	1	0.670257	1	0.739726
1758	GO:0006625	protein targeting to peroxisome	18	0	0.06	1	1	0.00693	0.00693	0	1	0.0277733	1	0.0870887
1759	GO:0006626	protein targeting to mitochondrion	123	0	0.4	1	1	0.72119	0.72119	0	1	0.843169	1	0.891035
1760	GO:0006627	protein processing involved in protein targeting to mitochondrion	6	0	0.02	1	1	0.77053	0.77053	0	1	0.878116	1	0.919828
1761	GO:0006633	fatty acid biosynthetic process	135	0	0.44	1	1	0.00262	0.29831	0	1	0.0123804	1	0.552082
1762	GO:0006635	fatty acid beta-oxidation	64	0	0.21	1	1	0.0006	0.0006	0	1	0.00361342	1	0.023296
1763	GO:0006636	unsaturated fatty acid biosynthetic process	43	0	0.14	1	1	0.0002	0.00248	0	1	0.00140233	1	0.0506527
1764	GO:0006637	acyl-CoA metabolic process	71	0	0.23	1	1	0.00651	0.23137	0	1	0.0265395	1	0.482377
1765	GO:0006638	neutral lipid metabolic process	87	0	0.28	1	1	0.54714	0.54714	0	1	0.711574	1	0.777113
1766	GO:0006639	acylglycerol metabolic process	86	0	0.28	1	1	0.59002	0.59002	0	1	0.742253	1	0.803251
1767	GO:0006641	triglyceride metabolic process	75	0	0.24	1	1	0.44901	0.44901	0	1	0.619759	1	0.693218
1768	GO:0006642	triglyceride mobilization	5	0	0.02	1	1	0.97907	0.97907	0	1	0.9962	1	1
1769	GO:0006643	membrane lipid metabolic process	159	0	0.51	1	1	0.39601	0.39601	0	1	0.571657	1	0.649853
1770	GO:0006644	phospholipid metabolic process	341	0	1.1	1	1	0.24059	0.24059	0	1	0.397924	1	0.49192
1771	GO:0006646	phosphatidylethanolamine biosynthetic process	15	0	0.05	1	1	0.95925	0.95925	0	1	0.98992	1	1
1772	GO:0006650	glycerophospholipid metabolic process	245	0	0.79	1	1	0.22185	0.22185	0	1	0.376404	1	0.472646
1773	GO:0006654	phosphatidic acid biosynthetic process	20	0	0.06	1	1	0.74644	0.74644	0	1	0.861345	1	0.906804
1774	GO:0006655	phosphatidylglycerol biosynthetic process	10	0	0.03	1	1	0.27652	0.27652	0	1	0.438914	1	0.52935
1775	GO:0006656	phosphatidylcholine biosynthetic process	16	0	0.05	1	1	0.949	0.949	0	1	0.985686	1	1
1776	GO:0006658	phosphatidylserine metabolic process	15	0	0.05	1	1	0.44525	0.44525	0	1	0.61653	1	0.690398
1777	GO:0006661	phosphatidylinositol biosynthetic process	86	0	0.28	1	1	0.12024	0.12024	0	1	0.241749	1	0.338372
1778	GO:0006662	glycerol ether metabolic process	9	0	0.03	1	1	0.09787	0.09787	0	1	0.209499	1	0.308643
1779	GO:0006664	glycolipid metabolic process	95	0	0.31	1	1	0.03071	0.03071	0	1	0.0885151	1	0.174409
1780	GO:0006665	sphingolipid metabolic process	111	0	0.36	1	1	0.7798	0.7798	0	1	0.884679	1	0.9254
1781	GO:0006670	sphingosine metabolic process	8	0	0.03	1	1	0.9063	0.9063	0	1	0.963406	1	0.988484
1782	GO:0006672	ceramide metabolic process	66	0	0.21	1	1	0.69619	0.69619	0	1	0.822867	1	0.874257
1783	GO:0006677	glycosylceramide metabolic process	12	0	0.04	1	1	0.20827	0.20827	0	1	0.360344	1	0.456446
1784	GO:0006678	glucosylceramide metabolic process	5	0	0.02	1	1	0.22025	0.22025	0	1	0.374401	1	0.470815
1785	GO:0006681	galactosylceramide metabolic process	5	0	0.02	1	1	0.22025	0.22025	0	1	0.374401	1	0.470815
1786	GO:0006684	sphingomyelin metabolic process	13	0	0.04	1	1	0.84504	0.84504	0	1	0.927442	1	0.959694
1787	GO:0006685	sphingomyelin catabolic process	6	0	0.02	1	1	0.92527	0.92527	0	1	0.972193	1	0.993959
1788	GO:0006686	sphingomyelin biosynthetic process	5	0	0.02	1	1	0.81989	0.81989	0	1	0.910458	1	0.945647
1789	GO:0006687	glycosphingolipid metabolic process	49	0	0.16	1	1	0.01872	0.01872	0	1	0.0603226	1	0.136705
1790	GO:0006688	glycosphingolipid biosynthetic process	21	0	0.07	1	1	0.25272	0.25272	0	1	0.41039	1	0.502676
1791	GO:0006689	ganglioside catabolic process	6	0	0.02	1	1	0.28824	0.28824	0	1	0.451191	1	0.540829
1792	GO:0006690	icosanoid metabolic process	64	0	0.21	1	1	3e-06	0.29293	0	1	3.27277e-05	1	0.545547
1793	GO:0006691	leukotriene metabolic process	16	0	0.05	1	1	0.00073	0.00073	0	1	0.00426479	1	0.0260245
1794	GO:0006692	prostanoid metabolic process	29	0	0.09	1	1	0.05551	0.05551	0	1	0.13813	1	0.231577
1795	GO:0006693	prostaglandin metabolic process	29	0	0.09	1	1	0.05551	0.05551	0	1	0.13813	1	0.231577
1796	GO:0006694	steroid biosynthetic process	113	0	0.37	1	1	1.9e-05	0.21011	0	1	0.00017177	1	0.459151
1797	GO:0006695	cholesterol biosynthetic process	41	0	0.13	1	1	5e-05	5e-05	0	1	0.000411538	1	0.0042625
1798	GO:0006699	bile acid biosynthetic process	23	0	0.07	1	1	0.03156	0.03156	0	1	0.0902986	1	0.176049
1799	GO:0006700	C21-steroid hormone biosynthetic process	9	0	0.03	1	1	0.04103	0.04103	0	1	0.109944	1	0.200248
1800	GO:0006702	androgen biosynthetic process	5	0	0.02	1	1	0.12314	0.12314	0	1	0.245934	1	0.34333
1801	GO:0006703	estrogen biosynthetic process	7	0	0.02	1	1	0.52844	0.52844	0	1	0.694656	1	0.761861
1802	GO:0006704	glucocorticoid biosynthetic process	6	0	0.02	1	1	0.0654	0.0654	0	1	0.155744	1	0.248755
1803	GO:0006705	mineralocorticoid biosynthetic process	6	0	0.02	1	1	0.0654	0.0654	0	1	0.155744	1	0.248755
1804	GO:0006706	steroid catabolic process	15	0	0.05	1	1	0.22662	0.22662	0	1	0.38209	1	0.478022
1805	GO:0006707	cholesterol catabolic process	6	0	0.02	1	1	0.36689	0.36689	0	1	0.541019	1	0.622435
1806	GO:0006720	isoprenoid metabolic process	74	0	0.24	1	1	0.00193	0.15083	0	1	0.00962658	1	0.384327
1807	GO:0006721	terpenoid metabolic process	54	0	0.17	1	1	0.00149	0.06822	0	1	0.00777967	1	0.25406
1808	GO:0006729	tetrahydrobiopterin biosynthetic process	8	0	0.03	1	1	0.07981	0.07981	0	1	0.181183	1	0.276951
1809	GO:0006730	one-carbon metabolic process	41	0	0.13	1	1	0.08604	0.08604	0	1	0.191633	1	0.28937
1810	GO:0006739	NADP metabolic process	30	0	0.1	1	1	0.09137	0.09137	0	1	0.199411	1	0.297969
1811	GO:0006743	ubiquinone metabolic process	13	0	0.04	1	1	0.27542	0.27542	0	1	0.437791	1	0.528472
1812	GO:0006744	ubiquinone biosynthetic process	13	0	0.04	1	1	0.27542	0.27542	0	1	0.437791	1	0.528472
1813	GO:0006749	glutathione metabolic process	31	0	0.1	1	1	0.04155	0.33112	0	1	0.110956	1	0.586357
1814	GO:0006750	glutathione biosynthetic process	10	0	0.03	1	1	0.00428	0.00428	0	1	0.0187394	1	0.0692125
1815	GO:0006760	folic acid-containing compound metabolic process	29	0	0.09	1	1	0.04279	0.22358	0	1	0.113723	1	0.474613
1816	GO:0006766	vitamin metabolic process	78	0	0.25	1	1	0.0192	0.25105	0	1	0.0614133	1	0.501524
1817	GO:0006767	water-soluble vitamin metabolic process	48	0	0.16	1	1	0.40088	0.40088	0	1	0.576025	1	0.653605
1818	GO:0006768	biotin metabolic process	9	0	0.03	1	1	0.17628	0.17628	0	1	0.319991	1	0.417567
1819	GO:0006775	fat-soluble vitamin metabolic process	27	0	0.09	1	1	0.00738	0.00738	0	1	0.029321	1	0.090846
1820	GO:0006776	vitamin A metabolic process	5	0	0.02	1	1	0.09837	0.09837	0	1	0.210281	1	0.309225
1821	GO:0006777	Mo-molybdopterin cofactor biosynthetic process	9	0	0.03	1	1	0.49302	0.49302	0	1	0.661112	1	0.730956
1822	GO:0006778	porphyrin-containing compound metabolic process	36	0	0.12	1	1	0.01343	0.44443	0	1	0.0470622	1	0.689821
1823	GO:0006779	porphyrin-containing compound biosynthetic process	28	0	0.09	1	1	0.0281	0.0281	0	1	0.0826045	1	0.166435
1824	GO:0006782	protoporphyrinogen IX biosynthetic process	11	0	0.04	1	1	0.34347	0.34347	0	1	0.515238	1	0.599029
1825	GO:0006783	heme biosynthetic process	25	0	0.08	1	1	0.02845	0.02845	0	1	0.0835111	1	0.167761
1826	GO:0006787	porphyrin-containing compound catabolic process	5	0	0.02	1	1	0.32367	0.32367	0	1	0.492728	1	0.578388
1827	GO:0006801	superoxide metabolic process	40	0	0.13	1	1	0.27179	0.27179	0	1	0.433673	1	0.524597
1828	GO:0006805	xenobiotic metabolic process	34	0	0.11	1	1	0.00041	0.00041	0	1	0.00262501	1	0.0184806
1829	GO:0006816	calcium ion transport	255	0	0.82	1	1	1.1e-06	0.31483	0	1	1.31177e-05	1	0.569074
1830	GO:0006817	phosphate ion transport	19	0	0.06	1	1	0.72518	0.72518	0	1	0.845327	1	0.892755
1831	GO:0006820	anion transport	391	0	1.26	1	1	2.5e-06	0.76823	0	1	2.76202e-05	1	0.919112
1832	GO:0006821	chloride transport	47	0	0.15	1	1	0.21711	0.21711	0	1	0.370856	1	0.467308
1833	GO:0006825	copper ion transport	18	0	0.06	1	1	0.86113	0.86113	0	1	0.937211	1	0.96806
1834	GO:0006828	manganese ion transport	16	0	0.05	1	1	0.26538	0.26538	0	1	0.426168	1	0.517626
1835	GO:0006829	zinc II ion transport	18	0	0.06	1	1	0.96074	0.96074	0	1	0.989936	1	1
1836	GO:0006833	water transport	12	0	0.04	1	1	0.30713	0.30713	0	1	0.473081	1	0.55967
1837	GO:0006835	dicarboxylic acid transport	50	0	0.16	1	1	0.04838	0.04838	0	1	0.125007	1	0.217198
1838	GO:0006836	neurotransmitter transport	151	0	0.49	1	1	0.0309	0.0754	0	1	0.0889314	1	0.268313
1839	GO:0006837	serotonin transport	13	0	0.04	1	1	0.05527	0.96278	0	1	0.137796	1	1
1840	GO:0006839	mitochondrial transport	210	0	0.68	1	1	0.27801	0.48917	0	1	0.440295	1	0.728415
1841	GO:0006851	mitochondrial calcium ion transport	9	0	0.03	1	1	0.96151	0.96151	0	1	0.990028	1	1
1842	GO:0006853	carnitine shuttle	6	0	0.02	1	1	0.00691	0.00691	0	1	0.0277644	1	0.0870887
1843	GO:0006855	drug transmembrane transport	6	0	0.02	1	1	0.23846	0.23846	0	1	0.395123	1	0.489336
1844	GO:0006857	oligopeptide transport	6	0	0.02	1	1	0.24945	0.24945	0	1	0.407469	1	0.500232
1845	GO:0006862	nucleotide transport	17	0	0.05	1	1	0.70666	0.70666	0	1	0.831409	1	0.881134
1846	GO:0006865	amino acid transport	97	0	0.31	1	1	0.00306	0.00306	0	1	0.0141598	1	0.0571419
1847	GO:0006874	cellular calcium ion homeostasis	256	0	0.83	1	1	1.5e-09	0.24846	0	1	3.11609e-08	1	0.499403
1848	GO:0006878	cellular copper ion homeostasis	10	0	0.03	1	1	0.00667	0.00667	0	1	0.0270225	1	0.0860159
1849	GO:0006882	cellular zinc ion homeostasis	19	0	0.06	1	1	0.76921	0.76921	0	1	0.87719	1	0.919637
1850	GO:0006883	cellular sodium ion homeostasis	16	0	0.05	1	1	0.01684	0.01684	0	1	0.0557834	1	0.130124
1851	GO:0006887	exocytosis	336	0	1.09	1	1	5.6e-07	0.76028	0	1	7.02112e-06	1	0.915662
1852	GO:0006888	ER to Golgi vesicle-mediated transport	121	0	0.39	1	1	0.09593	0.09593	0	1	0.206649	1	0.305568
1853	GO:0006890	retrograde vesicle-mediated transport, Golgi to ER	50	0	0.16	1	1	0.05119	0.05119	0	1	0.130073	1	0.222922
1854	GO:0006891	intra-Golgi vesicle-mediated transport	41	0	0.13	1	1	0.70327	0.70327	0	1	0.829161	1	0.879409
1855	GO:0006892	post-Golgi vesicle-mediated transport	93	0	0.3	1	1	0.58519	0.58519	0	1	0.739511	1	0.801265
1856	GO:0006893	Golgi to plasma membrane transport	53	0	0.17	1	1	0.75083	0.75083	0	1	0.864877	1	0.910023
1857	GO:0006895	Golgi to endosome transport	20	0	0.06	1	1	0.78933	0.78933	0	1	0.890062	1	0.929676
1858	GO:0006896	Golgi to vacuole transport	10	0	0.03	1	1	0.44325	0.44325	0	1	0.614851	1	0.68908
1859	GO:0006897	endocytosis	559	0	1.81	1	1	9e-13	0.32939	0	1	3.26972e-11	1	0.584552
1860	GO:0006898	receptor-mediated endocytosis	207	0	0.67	1	1	1.2e-11	1.3e-05	0	1	3.52376e-10	1	0.00154483
1861	GO:0006900	membrane budding	91	0	0.29	1	1	0.3253	0.7921	0	1	0.494727	1	0.9314
1862	GO:0006901	vesicle coating	47	0	0.15	1	1	0.0056	0.12372	0	1	0.0234414	1	0.344457
1863	GO:0006903	vesicle targeting	53	0	0.17	1	1	0.50641	0.50641	0	1	0.673862	1	0.743221
1864	GO:0006904	vesicle docking involved in exocytosis	39	0	0.13	1	1	0.43854	0.43854	0	1	0.610595	1	0.685357
1865	GO:0006906	vesicle fusion	143	0	0.46	1	1	0.60646	0.74226	0	1	0.755873	1	0.903022
1866	GO:0006907	pinocytosis	17	0	0.05	1	1	0.7279	0.7279	0	1	0.847892	1	0.895135
1867	GO:0006909	phagocytosis	194	0	0.63	1	1	1.1e-12	0.04614	0	1	3.9055e-11	1	0.212881
1868	GO:0006910	phagocytosis, recognition	10	0	0.03	1	1	0.00235	0.00235	0	1	0.0112337	1	0.0487594
1869	GO:0006911	phagocytosis, engulfment	32	0	0.1	1	1	0.00412	0.00412	0	1	0.0181713	1	0.0677425
1870	GO:0006914	autophagy	467	0	1.51	1	1	0.97821	0.97821	0	1	0.996063	1	1
1871	GO:0006919	activation of cysteine-type endopeptidase activity involved in apoptotic process	69	0	0.22	1	1	0.07466	0.25968	0	1	0.172558	1	0.511469
1872	GO:0006921	cellular component disassembly involved in execution phase of apoptosis	36	0	0.12	1	1	0.01811	0.15497	0	1	0.058818	1	0.389062
1873	GO:0006924	activation-induced cell death of T cells	7	0	0.02	1	1	0.85063	0.85063	0	1	0.931483	1	0.963253
1874	GO:0006925	inflammatory cell apoptotic process	10	0	0.03	1	1	0.25919	0.25919	0	1	0.418811	1	0.511146
1875	GO:0006930	substrate-dependent cell migration, cell extension	10	0	0.03	1	1	0.08648	0.08648	0	1	0.192339	1	0.290352
1876	GO:0006931	substrate-dependent cell migration, cell attachment to substrate	5	0	0.02	1	1	0.67493	0.67493	0	1	0.807336	1	0.860309
1877	GO:0006936	muscle contraction	225	0	0.73	1	1	1.7e-16	0.00532	0	1	1.12531e-14	1	0.0766999
1878	GO:0006937	regulation of muscle contraction	97	0	0.31	1	1	5.3e-11	0.01571	0	1	1.40333e-09	1	0.125728
1879	GO:0006939	smooth muscle contraction	71	0	0.23	1	1	3.2e-08	0.00025	0	1	5.17499e-07	1	0.0136163
1880	GO:0006940	regulation of smooth muscle contraction	38	0	0.12	1	1	1.7e-05	0.00257	0	1	0.000154944	1	0.0512888
1881	GO:0006941	striated muscle contraction	112	0	0.36	1	1	4.1e-09	0.25944	0	1	7.86857e-08	1	0.511469
1882	GO:0006942	regulation of striated muscle contraction	59	0	0.19	1	1	3.2e-07	0.00183	0	1	4.24367e-06	1	0.043231
1883	GO:0006949	syncytium formation	36	0	0.12	1	1	0.69198	0.69198	0	1	0.819321	1	0.87083
1884	GO:0006953	acute-phase response	34	0	0.11	1	1	1.3e-05	1.3e-05	0	1	0.000121463	1	0.00154483
1885	GO:0006956	complement activation	67	0	0.22	1	1	6.3e-07	0.88016	0	1	7.811e-06	1	0.978763
1886	GO:0006957	complement activation, alternative pathway	19	0	0.06	1	1	0.13362	0.13362	0	1	0.260146	1	0.357064
1887	GO:0006958	complement activation, classical pathway	49	0	0.16	1	1	7.5e-09	7.5e-09	0	1	1.37841e-07	1	3.01956e-06
1888	GO:0006959	humoral immune response	119	0	0.38	1	1	2.4e-11	0.0077	0	1	6.69514e-10	1	0.0926244
1889	GO:0006968	cellular defense response	26	0	0.08	1	1	0.00025	0.00025	0	1	0.00171144	1	0.0136163
1890	GO:0006970	response to osmotic stress	52	0	0.17	1	1	0.01787	0.22576	0	1	0.0583783	1	0.476746
1891	GO:0006971	hypotonic response	9	0	0.03	1	1	0.99274	0.99274	0	1	1	1	1
1892	GO:0006972	hyperosmotic response	10	0	0.03	1	1	0.47082	0.47082	0	1	0.640469	1	0.711355
1893	GO:0006974	cellular response to DNA damage stimulus	786	0	2.54	1	1	0.00969	0.04224	0	1	0.0363538	1	0.203244
1894	GO:0006975	DNA damage induced protein phosphorylation	11	0	0.04	1	1	0.11608	0.11608	0	1	0.236243	1	0.33373
1895	GO:0006977	DNA damage response, signal transduction by p53 class mediator resulting in cell cycle arrest	31	0	0.1	1	1	0.19575	0.19575	0	1	0.345512	1	0.441744
1896	GO:0006978	DNA damage response, signal transduction by p53 class mediator resulting in transcription of p21 cla...	13	0	0.04	1	1	0.94563	0.94563	0	1	0.983945	1	1
1897	GO:0006983	ER overload response	7	0	0.02	1	1	0.8888	0.8888	0	1	0.956124	1	0.983335
1898	GO:0006984	ER-nucleus signaling pathway	30	0	0.1	1	1	0.00359	0.00359	0	1	0.016209	1	0.0622929
1899	GO:0006986	response to unfolded protein	127	0	0.41	1	1	0.50839	0.50839	0	1	0.676036	1	0.744917
1900	GO:0006987	activation of signaling protein activity involved in unfolded protein response	8	0	0.03	1	1	0.2233	0.2233	0	1	0.378187	1	0.474361
1901	GO:0006991	response to sterol depletion	11	0	0.04	1	1	0.03256	0.03256	0	1	0.092415	1	0.178829
1902	GO:0006995	cellular response to nitrogen starvation	9	0	0.03	1	1	0.01325	0.01325	0	1	0.0465149	1	0.117291
1903	GO:0006998	nuclear envelope organization	71	0	0.23	1	1	0.78416	0.78416	0	1	0.887175	1	0.927014
1904	GO:0006999	nuclear pore organization	23	0	0.07	1	1	0.86407	0.86407	0	1	0.939353	1	0.969791
1905	GO:0007004	telomere maintenance via telomerase	50	0	0.16	1	1	0.96448	0.96448	0	1	0.991648	1	1
1906	GO:0007005	mitochondrion organization	653	0	2.11	1	1	8.7e-05	0.83936	0	1	0.000678878	1	0.95593
1907	GO:0007006	mitochondrial membrane organization	77	0	0.25	1	1	0.00468	0.00468	0	1	0.0201616	1	0.0718431
1908	GO:0007007	inner mitochondrial membrane organization	18	0	0.06	1	1	0.21336	0.21336	0	1	0.366069	1	0.462304
1909	GO:0007009	plasma membrane organization	270	0	0.87	1	1	0.28005	0.42634	0	1	0.442539	1	0.674014
1910	GO:0007016	cytoskeletal anchoring at plasma membrane	9	0	0.03	1	1	0.97307	0.97307	0	1	0.993203	1	1
1911	GO:0007018	microtubule-based movement	217	0	0.7	1	1	0.87169	0.87169	0	1	0.944613	1	0.974127
1912	GO:0007019	microtubule depolymerization	35	0	0.11	1	1	0.45887	0.45887	0	1	0.629034	1	0.701343
1913	GO:0007020	microtubule nucleation	26	0	0.08	1	1	0.85813	0.85813	0	1	0.935543	1	0.966755
1914	GO:0007023	post-chaperonin tubulin folding pathway	5	0	0.02	1	1	0.09381	0.09381	0	1	0.203655	1	0.302903
1915	GO:0007026	negative regulation of microtubule depolymerization	23	0	0.07	1	1	0.23482	0.23482	0	1	0.39075	1	0.485679
1916	GO:0007028	cytoplasm organization	10	0	0.03	1	1	0.67503	0.67503	0	1	0.807336	1	0.860309
1917	GO:0007029	endoplasmic reticulum organization	41	0	0.13	1	1	0.4956	0.4956	0	1	0.663319	1	0.733256
1918	GO:0007030	Golgi organization	109	0	0.35	1	1	0.85281	0.87561	0	1	0.93277	1	0.976046
1919	GO:0007031	peroxisome organization	36	0	0.12	1	1	0.02417	0.37876	0	1	0.0733457	1	0.634727
1920	GO:0007032	endosome organization	46	0	0.15	1	1	0.82718	0.82718	0	1	0.914981	1	0.949345
1921	GO:0007033	vacuole organization	164	0	0.53	1	1	0.97278	0.97278	0	1	0.993203	1	1
1922	GO:0007034	vacuolar transport	102	0	0.33	1	1	0.8435	0.8435	0	1	0.926273	1	0.958639
1923	GO:0007035	vacuolar acidification	15	0	0.05	1	1	0.2828	0.2828	0	1	0.444757	1	0.534753
1924	GO:0007040	lysosome organization	54	0	0.17	1	1	0.48659	0.48659	0	1	0.65519	1	0.725537
1925	GO:0007041	lysosomal transport	72	0	0.23	1	1	0.7859	0.7859	0	1	0.887732	1	0.927447
1926	GO:0007042	lysosomal lumen acidification	5	0	0.02	1	1	0.10794	0.10794	0	1	0.224532	1	0.322504
1927	GO:0007044	cell-substrate junction assembly	101	0	0.33	1	1	0.00046	0.16554	0	1	0.00288368	1	0.402833
1928	GO:0007045	cell-substrate adherens junction assembly	80	0	0.26	1	1	0.03362	0.81762	0	1	0.0947351	1	0.944278
1929	GO:0007050	cell cycle arrest	189	0	0.61	1	1	0.16455	0.38545	0	1	0.304213	1	0.641571
1930	GO:0007051	spindle organization	138	0	0.45	1	1	0.36822	0.36822	0	1	0.542468	1	0.623882
1931	GO:0007052	mitotic spindle organization	86	0	0.28	1	1	0.72585	0.72585	0	1	0.845832	1	0.892995
1932	GO:0007059	chromosome segregation	296	0	0.96	1	1	0.66607	0.66607	0	1	0.800165	1	0.853732
1933	GO:0007062	sister chromatid cohesion	88	0	0.28	1	1	0.78223	0.78223	0	1	0.886278	1	0.926462
1934	GO:0007063	regulation of sister chromatid cohesion	20	0	0.06	1	1	0.41587	0.41587	0	1	0.587343	1	0.663623
1935	GO:0007064	mitotic sister chromatid cohesion	28	0	0.09	1	1	0.49107	0.49107	0	1	0.659857	1	0.729997
1936	GO:0007067	mitotic nuclear division	456	0	1.47	1	1	0.76861	0.76861	0	1	0.876824	1	0.919355
1937	GO:0007076	mitotic chromosome condensation	15	0	0.05	1	1	0.95484	0.95484	0	1	0.988627	1	1
1938	GO:0007077	mitotic nuclear envelope disassembly	29	0	0.09	1	1	0.32754	0.32754	0	1	0.497359	1	0.582913
1939	GO:0007080	mitotic metaphase plate congression	31	0	0.1	1	1	0.3968	0.3968	0	1	0.572374	1	0.650387
1940	GO:0007084	mitotic nuclear envelope reassembly	5	0	0.02	1	1	0.74749	0.74749	0	1	0.862302	1	0.907377
1941	GO:0007088	regulation of mitotic nuclear division	129	0	0.42	1	1	0.21124	0.21124	0	1	0.363664	1	0.459895
1942	GO:0007091	metaphase/anaphase transition of mitotic cell cycle	53	0	0.17	1	1	0.12253	0.12253	0	1	0.245029	1	0.342237
1943	GO:0007093	mitotic cell cycle checkpoint	124	0	0.4	1	1	0.00736	0.00736	0	1	0.0292565	1	0.0907618
1944	GO:0007094	mitotic spindle assembly checkpoint	29	0	0.09	1	1	0.25136	0.25136	0	1	0.409121	1	0.501589
1945	GO:0007095	mitotic G2 DNA damage checkpoint	15	0	0.05	1	1	0.40008	0.40008	0	1	0.575193	1	0.65317
1946	GO:0007096	regulation of exit from mitosis	11	0	0.04	1	1	0.99972	0.99972	0	1	1	1	1
1947	GO:0007097	nuclear migration	15	0	0.05	1	1	0.72349	0.72349	0	1	0.844721	1	0.892523
1948	GO:0007098	centrosome cycle	79	0	0.26	1	1	0.83791	0.83791	0	1	0.922361	1	0.955216
1949	GO:0007099	centriole replication	33	0	0.11	1	1	0.09466	0.09466	0	1	0.205039	1	0.304434
1950	GO:0007100	mitotic centrosome separation	8	0	0.03	1	1	0.63112	0.63112	0	1	0.772072	1	0.829403
1951	GO:0007126	meiotic nuclear division	142	0	0.46	1	1	0.19117	0.19117	0	1	0.340298	1	0.436837
1952	GO:0007127	meiosis I	75	0	0.24	1	1	0.06902	0.06902	0	1	0.162384	1	0.255774
1953	GO:0007129	synapsis	31	0	0.1	1	1	0.01887	0.01887	0	1	0.0606558	1	0.136945
1954	GO:0007130	synaptonemal complex assembly	14	0	0.05	1	1	0.02203	0.02203	0	1	0.06842	1	0.146824
1955	GO:0007131	reciprocal meiotic recombination	40	0	0.13	1	1	0.02395	0.02395	0	1	0.0728479	1	0.152679
1956	GO:0007140	male meiosis	35	0	0.11	1	1	0.46953	0.46953	0	1	0.638937	1	0.709953
1957	GO:0007141	male meiosis I	15	0	0.05	1	1	0.23888	0.23888	0	1	0.395651	1	0.489941
1958	GO:0007143	female meiotic division	29	0	0.09	1	1	0.06135	0.06135	0	1	0.148729	1	0.242769
1959	GO:0007144	female meiosis I	10	0	0.03	1	1	0.20219	0.20219	0	1	0.352996	1	0.448974
1960	GO:0007156	homophilic cell adhesion via plasma membrane adhesion molecules	110	0	0.36	1	1	0.88322	0.88322	0	1	0.953009	1	0.980758
1961	GO:0007157	heterophilic cell-cell adhesion via plasma membrane cell adhesion molecules	41	0	0.13	1	1	0.25194	0.25194	0	1	0.409553	1	0.501896
1962	GO:0007158	neuron cell-cell adhesion	8	0	0.03	1	1	0.96102	0.96102	0	1	0.989936	1	1
1963	GO:0007160	cell-matrix adhesion	187	0	0.6	1	1	5e-09	0.00051	0	1	9.47937e-08	1	0.020725
1964	GO:0007163	establishment or maintenance of cell polarity	156	0	0.5	1	1	0.04519	0.04519	0	1	0.118768	1	0.211219
1965	GO:0007164	establishment of tissue polarity	66	0	0.21	1	1	0.20101	0.20101	0	1	0.351644	1	0.447748
1966	GO:0007167	enzyme linked receptor protein signaling pathway	815	0	2.63	1	1	2.3e-26	0.2673	0	1	1.79653e-23	1	0.519596
1967	GO:0007168	receptor guanylyl cyclase signaling pathway	7	0	0.02	1	1	0.04508	0.04508	0	1	0.118559	1	0.210956
1968	GO:0007169	transmembrane receptor protein tyrosine kinase signaling pathway	567	0	1.83	1	1	6.1e-24	1.4e-08	0	1	1.537e-21	1	5.22867e-06
1969	GO:0007172	signal complex assembly	7	0	0.02	1	1	0.00378	0.00378	0	1	0.0168718	1	0.0638934
1970	GO:0007173	epidermal growth factor receptor signaling pathway	112	0	0.36	1	1	2.9e-07	0.00033	0	1	3.86551e-06	1	0.0161762
1971	GO:0007175	negative regulation of epidermal growth factor-activated receptor activity	8	0	0.03	1	1	0.9882	0.9882	0	1	0.99946	1	1
1972	GO:0007176	regulation of epidermal growth factor-activated receptor activity	17	0	0.05	1	1	0.34941	0.34941	0	1	0.521943	1	0.605351
1973	GO:0007178	transmembrane receptor protein serine/threonine kinase signaling pathway	259	0	0.84	1	1	2.3e-05	0.60239	0	1	0.000205083	1	0.813035
1974	GO:0007179	transforming growth factor beta receptor signaling pathway	147	0	0.47	1	1	0.00023	0.00023	0	1	0.00158564	1	0.0129776
1975	GO:0007182	common-partner SMAD protein phosphorylation	8	0	0.03	1	1	0.00235	0.00235	0	1	0.0112337	1	0.0487594
1976	GO:0007183	SMAD protein complex assembly	11	0	0.04	1	1	0.01981	0.01981	0	1	0.0628242	1	0.139611
1977	GO:0007184	SMAD protein import into nucleus	24	0	0.08	1	1	0.00018	0.04156	0	1	0.00128166	1	0.201552
1978	GO:0007185	transmembrane receptor protein tyrosine phosphatase signaling pathway	6	0	0.02	1	1	0.07566	0.07566	0	1	0.17404	1	0.268371
1979	GO:0007186	G-protein coupled receptor signaling pathway	438	0	1.42	1	1	5.4e-19	0.00015	0	1	5.33916e-17	1	0.00988613
1980	GO:0007187	G-protein coupled receptor signaling pathway, coupled to cyclic nucleotide second messenger	108	0	0.35	1	1	1.1e-16	0.00017	0	1	7.53693e-15	1	0.0106665
1981	GO:0007188	adenylate cyclase-modulating G-protein coupled receptor signaling pathway	101	0	0.33	1	1	2.3e-14	0.01448	0	1	1.08881e-12	1	0.122068
1982	GO:0007189	adenylate cyclase-activating G-protein coupled receptor signaling pathway	45	0	0.15	1	1	7.9e-08	0.00013	0	1	1.17761e-06	1	0.008866
1983	GO:0007190	activation of adenylate cyclase activity	12	0	0.04	1	1	0.01121	0.01121	0	1	0.0405752	1	0.107446
1984	GO:0007191	adenylate cyclase-activating dopamine receptor signaling pathway	6	0	0.02	1	1	0.58456	0.58456	0	1	0.739219	1	0.800989
1985	GO:0007193	adenylate cyclase-inhibiting G-protein coupled receptor signaling pathway	50	0	0.16	1	1	2.3e-10	2.3e-10	0	1	5.39498e-09	1	2.00432e-07
1986	GO:0007194	negative regulation of adenylate cyclase activity	9	0	0.03	1	1	0.06278	0.06278	0	1	0.151164	1	0.244238
1987	GO:0007200	phospholipase C-activating G-protein coupled receptor signaling pathway	42	0	0.14	1	1	0.00042	0.00042	0	1	0.00267369	1	0.018506
1988	GO:0007202	activation of phospholipase C activity	14	0	0.05	1	1	0.00042	0.00042	0	1	0.00267369	1	0.018506
1989	GO:0007204	positive regulation of cytosolic calcium ion concentration	156	0	0.5	1	1	2e-10	3.9e-05	0	1	4.74833e-09	1	0.00377626
1990	GO:0007205	protein kinase C-activating G-protein coupled receptor signaling pathway	29	0	0.09	1	1	0.08687	0.08687	0	1	0.193042	1	0.291039
1991	GO:0007212	dopamine receptor signaling pathway	28	0	0.09	1	1	0.00087	0.00087	0	1	0.00496389	1	0.0290358
1992	GO:0007213	G-protein coupled acetylcholine receptor signaling pathway	14	0	0.05	1	1	0.00122	0.00122	0	1	0.00661765	1	0.0357032
1993	GO:0007214	gamma-aminobutyric acid signaling pathway	14	0	0.05	1	1	0.0274	0.0274	0	1	0.0808849	1	0.163784
1994	GO:0007215	glutamate receptor signaling pathway	43	0	0.14	1	1	0.5541	0.5541	0	1	0.71583	1	0.780315
1995	GO:0007216	G-protein coupled glutamate receptor signaling pathway	7	0	0.02	1	1	0.99973	0.99973	0	1	1	1	1
1996	GO:0007218	neuropeptide signaling pathway	31	0	0.1	1	1	0.01457	0.01457	0	1	0.0499808	1	0.122076
1997	GO:0007220	Notch receptor processing	17	0	0.05	1	1	0.92507	0.92507	0	1	0.972114	1	0.993959
1998	GO:0007221	positive regulation of transcription of Notch receptor target	8	0	0.03	1	1	0.6055	0.6055	0	1	0.755159	1	0.815268
1999	GO:0007223	Wnt signaling pathway, calcium modulating pathway	26	0	0.08	1	1	0.19265	0.19265	0	1	0.341454	1	0.437795
[truncated: 5,844 more rows]

## Sheet: topKidney.CC
	GO.ID	Term	Annotated	Significant	Expected	classicFisher	elimFisher	classicKS	elimKS	FoldEnrichment	FDR.classicFisher	FDR.classicKS	FDR.elimFisher	FDR.elimKS	GeneSymbols
1	GO:0022626	cytosolic ribosome	103	18	0.34	5.6e-27	1	0.00023	0.96348	52.9412	5.9528e-24	0.00165381	1	1	O18789, P24049, P29314, P42766, P46405, P61255, P61928, P62083, P62282, P62755, P62832, P62850, P62859, P63221, P79103, Q58DT1, Q5R8M9, Q6QAP7
2	GO:0005840	ribosome	217	20	0.72	3.6e-24	0.03136	2e-08	0.087	27.7778	1.9134e-21	3.02e-07	1	0.327947	A8D8X1, O18789, P24049, P29314, P42766, P46405, P61255, P61515, P61928, P62083, P62282, P62755, P62832, P62850, P62859, P63221, P79103, Q58DT1, Q5R8M9, Q6QAP7
3	GO:0044391	ribosomal subunit	155	18	0.52	1.3e-23	1	9.8e-09	0.04459	34.6154	4.60633e-21	1.61853e-07	1	0.210663	O18789, P24049, P29314, P42766, P46405, P61255, P61928, P62083, P62282, P62755, P62832, P62850, P62859, P63221, P79103, Q58DT1, Q5R8M9, Q6QAP7
4	GO:0044445	cytosolic part	203	19	0.68	4.5e-23	0.21873	4.8e-08	0.14413	27.9412	1.19587e-20	6.50462e-07	1	0.427213	O18789, P18984, P24049, P29314, P42766, P46405, P61255, P61928, P62083, P62282, P62755, P62832, P62850, P62859, P63221, P79103, Q58DT1, Q5R8M9, Q6QAP7
5	GO:0022627	cytosolic small ribosomal subunit	39	12	0.13	2e-21	2e-21	0.00814	0.00814	92.3077	4.252e-19	0.0351614	2.126e-18	0.0815951	O18789, P29314, P46405, P62083, P62282, P62755, P62850, P62859, P63221, P79103, Q5R8M9, Q6QAP7
6	GO:0015935	small ribosomal subunit	66	12	0.22	2.3e-18	1	2.4e-05	0.12599	54.5455	4.07483e-16	0.000220591	1	0.398783	O18789, P29314, P46405, P62083, P62282, P62755, P62850, P62859, P63221, P79103, Q5R8M9, Q6QAP7
7	GO:0030529	intracellular ribonucleoprotein complex	794	20	2.65	3.9e-13	0.47634	0.00011	0.04319	7.54717	5.18212e-11	0.000915512	1	0.206806	A8D8X1, O18789, P24049, P29314, P42766, P46405, P61255, P61515, P61928, P62083, P62282, P62755, P62832, P62850, P62859, P63221, P79103, Q58DT1, Q5R8M9, Q6QAP7
8	GO:1990904	ribonucleoprotein complex	794	20	2.65	3.9e-13	0.47634	0.00011	0.04319	7.54717	5.18212e-11	0.000915512	1	0.206806	A8D8X1, O18789, P24049, P29314, P42766, P46405, P61255, P61515, P61928, P62083, P62282, P62755, P62832, P62850, P62859, P63221, P79103, Q58DT1, Q5R8M9, Q6QAP7
9	GO:0005829	cytosol	2628	28	8.76	2e-09	0.05256	1.3e-27	2.9e-23	3.19635	2.36222e-07	4.58033e-25	1	1.54135e-20	O18789, P00355, P00491, P05062, P18984, P20065, P24049, P29314, P42766, P46405, P61255, P61928, P62083, P62282, P62755, P62832, P62850, P62859, P62936, P63221, P68105, P79103, Q14117, Q3SZB7, Q58DT1, Q5I597, Q5R8M9, Q6QAP7
10	GO:0022625	cytosolic large ribosomal subunit	56	6	0.19	3e-08	3e-08	0.00102	0.00102	31.5789	3.189e-06	0.00598967	1.5945e-05	0.0183773	P24049, P42766, P61255, P61928, P62832, Q58DT1
11	GO:0070469	respiratory chain	99	7	0.33	3.7e-08	4.7e-06	5.9e-11	0.41969	21.2121	3.57555e-06	1.35572e-09	0.00166537	0.757378	P24967, P24975, P41288, P41295, P41297, P41299, Q599A0
12	GO:0015934	large ribosomal subunit	89	6	0.3	4.9e-07	1	1.2e-05	0.15832	20	4.34058e-05	0.000116367	1	0.452404	P24049, P42766, P61255, P61928, P62832, Q58DT1
13	GO:0044444	cytoplasmic part	7617	43	25.4	1.6e-06	0.10053	9e-15	0.81385	1.69291	0.000130831	3.52333e-13	1	0.988711	A2BDB0, A8D8X1, O18778, O18789, P00355, P00491, P00829, P05062, P18984, P20065, P24049, P24967, P24975, P29314, P41288, P41291, P41295, P41297, P41299, P42766, P46405, P61255, P61515, P61928, P62083, P62282, P62755, P62832, P62850, P62859, P62936, P63221, P68105, P79103, Q06056, Q14117, Q3SZB7, Q58DT1, Q599A0, Q5E984, Q5I597, Q5R8M9, Q6QAP7
14	GO:0032991	macromolecular complex	4637	32	15.46	3.2e-06	0.76746	6.6e-21	0.29496	2.06986	0.000242971	7.75133e-19	1	0.623556	A8D8X1, O18789, P00355, P00829, P0DM96, P0DMA6, P18984, P24049, P29314, P41288, P41291, P41295, P42766, P46405, P54710, P61255, P61515, P61928, P62083, P62282, P62755, P62832, P62850, P62859, P63221, P79103, Q06056, Q53VB8, Q58DT1, Q599A0, Q5R8M9, Q6QAP7
15	GO:0043228	non-membrane-bounded organelle	3905	27	13.02	3.7e-05	0.51205	0.12982	0.72111	2.07373	0.00245819	0.303817	1	0.933666	A2BDB0, A8D8X1, O18789, P00355, P00491, P00829, P05062, P20065, P24049, P29314, P42766, P46405, P61255, P61515, P61928, P62083, P62282, P62755, P62832, P62850, P62859, P63221, P68105, P79103, Q58DT1, Q5R8M9, Q6QAP7
16	GO:0043232	intracellular non-membrane-bounded organelle	3905	27	13.02	3.7e-05	0.51205	0.12982	0.72111	2.07373	0.00245819	0.303817	1	0.933666	A2BDB0, A8D8X1, O18789, P00355, P00491, P00829, P05062, P20065, P24049, P29314, P42766, P46405, P61255, P61515, P61928, P62083, P62282, P62755, P62832, P62850, P62859, P63221, P68105, P79103, Q58DT1, Q5R8M9, Q6QAP7
17	GO:0045259	proton-transporting ATP synthase complex	24	3	0.08	6.8e-05	1	0.01545	0.01545	37.5	0.004252	0.0589554	1	0.11901	P00829, P41291, Q06056
18	GO:0005737	cytoplasm	10753	49	35.86	7.5e-05	0.07937	2e-08	0.44557	1.36642	0.00441984	3.02e-07	1	0.779202	A2BDB0, A8D8X1, O18778, O18789, P00355, P00491, P00829, P05062, P0CG55, P13696, P14568, P18984, P20065, P24049, P24967, P24975, P29314, P41288, P41291, P41295, P41297, P41299, P42766, P46405, P61255, P61515, P61928, P62083, P62282, P62755, P62832, P62850, P62859, P62936, P63221, P68105, P79103, Q06056, Q14117, Q3SZB7, Q4R5B6, Q58DT1, Q599A0, Q5E984, Q5I597, Q5R8M9, Q5R9I9, Q6QAP7, Q8WN98
19	GO:0031966	mitochondrial membrane	686	10	2.29	7.9e-05	0.11809	2.3e-14	0.11238	4.36681	0.00441984	8.3831e-13	1	0.379238	P00829, P24967, P24975, P41288, P41291, P41295, P41297, P41299, Q06056, Q599A0
20	GO:0005740	mitochondrial envelope	727	10	2.42	0.00013	0.15915	4.3e-13	0.18609	4.13223	0.0069095	1.42034e-11	1	0.50327	P00829, P24967, P24975, P41288, P41291, P41295, P41297, P41299, Q06056, Q599A0
21	GO:0005743	mitochondrial inner membrane	485	8	1.62	0.00019	0.00383	2e-16	4.3e-10	4.93827	0.00961762	1.057e-14	0.407129	4.5709e-08	P00829, P24967, P41288, P41291, P41295, P41297, P41299, Q599A0
22	GO:0070069	cytochrome complex	34	3	0.11	0.0002	0.03797	0.00404	0.05376	27.2727	0.00966364	0.0197274	1	0.236125	P41288, P41295, Q599A0
23	GO:0044421	extracellular region part	2744	20	9.15	0.00034	0.59447	< 1e-30	0.32149	2.18579	0.0157139	NA	1	0.641786	O18789, P00491, P00829, P05062, P0DM96, P0DMA6, P13696, P14568, P37141, P54710, P61255, P62282, P62832, P62936, P68105, Q14117, Q3SZB7, Q5E984, Q5I597, Q5R8M9
24	GO:0019866	organelle inner membrane	537	8	1.79	0.00038	1	2.6e-16	0.20895	4.46927	0.0168308	1.30867e-14	1	0.515345	P00829, P24967, P41288, P41291, P41295, P41297, P41299, Q599A0
25	GO:0070062	extracellular exosome	1954	16	6.52	0.00046	0.00046	2e-20	2e-20	2.45399	0.0189821	1.76167e-18	0.122245	7.08667e-18	O18789, P00491, P00829, P05062, P13696, P14568, P54710, P61255, P62282, P62832, P62936, P68105, Q14117, Q3SZB7, Q5I597, Q5R8M9
26	GO:0065010	extracellular membrane-bounded organelle	1956	16	6.52	0.00047	1	2.9e-20	0.98513	2.45399	0.0189821	2.35792e-18	1	1	O18789, P00491, P00829, P05062, P13696, P14568, P54710, P61255, P62282, P62832, P62936, P68105, Q14117, Q3SZB7, Q5I597, Q5R8M9
27	GO:1903561	extracellular vesicle	1963	16	6.55	0.00049	1	1.1e-20	0.51573	2.44275	0.0189821	1.1627e-18	1	0.822273	O18789, P00491, P00829, P05062, P13696, P14568, P54710, P61255, P62282, P62832, P62936, P68105, Q14117, Q3SZB7, Q5I597, Q5R8M9
28	GO:0043230	extracellular organelle	1965	16	6.55	0.0005	1	1.7e-20	0.74722	2.44275	0.0189821	1.63355e-18	1	0.94554	O18789, P00491, P00829, P05062, P13696, P14568, P54710, P61255, P62282, P62832, P62936, P68105, Q14117, Q3SZB7, Q5I597, Q5R8M9
29	GO:0016469	proton-transporting two-sector ATPase complex	51	3	0.17	0.00065	1	0.03601	0.22396	17.6471	0.0238259	0.11162	1	0.534988	P00829, P41291, Q06056
30	GO:0044429	mitochondrial part	948	10	3.16	0.00104	0.39721	6.7e-14	0.23164	3.16456	0.0368507	2.28448e-12	1	0.543561	P00829, P24967, P24975, P41288, P41291, P41295, P41297, P41299, Q06056, Q599A0
31	GO:0045263	proton-transporting ATP synthase complex, coupling factor F(o)	15	2	0.05	0.00112	0.00112	0.03339	0.03339	40	0.0384052	0.105668	0.198933	0.178249	P41291, Q06056
32	GO:0005576	extracellular region	3252	21	10.84	0.00119	0.64792	< 1e-30	1.2e-05	1.93727	0.0395303	NA	1	0.000439862	O18789, P00491, P00829, P05062, P0DM96, P0DMA6, P13696, P14568, P37141, P49907, P54710, P61255, P62282, P62832, P62936, P68105, Q14117, Q3SZB7, Q5E984, Q5I597, Q5R8M9
33	GO:0005753	mitochondrial proton-transporting ATP synthase complex	16	2	0.05	0.00127	0.00127	0.04366	0.04366	40	0.0409094	0.131478	0.198933	0.208119	P00829, P41291
34	GO:0005925	focal adhesion	365	6	1.22	0.00131	0.00131	8.5e-09	8.5e-09	4.91803	0.0409568	1.44911e-07	0.198933	6.45393e-07	A2BDB0, O18789, P62282, P62832, P62936, Q5R8M9
35	GO:0005924	cell-substrate adherens junction	369	6	1.23	0.00139	1	2.8e-08	0.42681	4.87805	0.0422163	4.05425e-07	1	0.763803	A2BDB0, O18789, P62282, P62832, P62936, Q5R8M9
36	GO:0030055	cell-substrate junction	378	6	1.26	0.00157	1	9.1e-09	0.20005	4.7619	0.0463586	1.52678e-07	1	0.50996	A2BDB0, O18789, P62282, P62832, P62936, Q5R8M9
37	GO:0098803	respiratory chain complex	76	3	0.25	0.00208	0.16005	2.9e-12	0.02105	12	0.0597578	8.758e-11	1	0.138124	P41288, P41295, Q599A0
38	GO:0045277	respiratory chain complex IV	22	2	0.07	0.00242	0.00242	0.01106	0.53236	28.5714	0.0676963	0.0451368	0.321557	0.824639	P41295, Q599A0
39	GO:0034364	high-density lipoprotein particle	24	2	0.08	0.00288	0.00288	0.00378	0.00378	25	0.0784985	0.018758	0.34016	0.0496067	P0DM96, P0DMA6
40	GO:0033177	proton-transporting two-sector ATPase complex, proton-transporting domain	28	2	0.09	0.0039	1	0.11591	0.11591	22.2222	0.103642	0.284262	1	0.388363	P41291, Q06056
41	GO:0031967	organelle envelope	1142	10	3.81	0.00411	0.58148	1.5e-05	0.98481	2.62467	0.106559	0.000144136	1	1	P00829, P24967, P24975, P41288, P41291, P41295, P41297, P41299, Q06056, Q599A0
42	GO:0031975	envelope	1148	10	3.83	0.00426	0.58651	7.1e-06	0.97717	2.61097	0.107819	7.07991e-05	1	1	P00829, P24967, P24975, P41288, P41291, P41295, P41297, P41299, Q06056, Q599A0
43	GO:0034358	plasma lipoprotein particle	34	2	0.11	0.00572	1	0.00033	0.19363	18.1818	0.13819	0.00220766	1	0.508403	P0DM96, P0DMA6
44	GO:1990777	lipoprotein particle	34	2	0.11	0.00572	1	0.00033	0.19363	18.1818	0.13819	0.00220766	1	0.508403	P0DM96, P0DMA6
45	GO:0032994	protein-lipid complex	36	2	0.12	0.0064	1	0.00012	0.05014	16.6667	0.151182	0.000983256	1	0.22875	P0DM96, P0DMA6
46	GO:0005912	adherens junction	567	6	1.89	0.01121	1	7.4e-10	0.31312	3.1746	0.259048	1.59629e-08	1	0.637637	A2BDB0, O18789, P62282, P62832, P62936, Q5R8M9
47	GO:0070161	anchoring junction	581	6	1.94	0.01253	1	2.4e-09	0.64953	3.09278	0.283391	4.78642e-08	1	0.901371	A2BDB0, O18789, P62282, P62832, P62936, Q5R8M9
48	GO:0031988	membrane-bounded vesicle	2759	16	9.2	0.01575	1	2.5e-24	0.13492	1.73913	0.348797	5.285e-22	1	0.41571	O18789, P00491, P00829, P05062, P13696, P14568, P54710, P61255, P62282, P62832, P62936, P68105, Q14117, Q3SZB7, Q5I597, Q5R8M9
49	GO:0097433	dense body	5	1	0.02	0.01656	0.01656	0.99989	0.99989	50	0.359251	1	1	1	A2BDB0
50	GO:0045261	proton-transporting ATP synthase complex, catalytic core F(1)	6	1	0.02	0.01984	0.01984	0.02845	0.02845	50	0.421798	0.0936812	1	0.165259	P00829
51	GO:0031982	vesicle	2879	16	9.6	0.02297	1	1.5e-22	0.33071	1.66667	0.472422	2.567e-20	1	0.646222	O18789, P00491, P00829, P05062, P13696, P14568, P54710, P61255, P62282, P62832, P62936, P68105, Q14117, Q3SZB7, Q5I597, Q5R8M9
52	GO:0005890	sodium:potassium-exchanging ATPase complex	7	1	0.02	0.02311	0.02311	0.36038	0.36038	50	0.472422	0.596122	1	0.682859	P54710
53	GO:0030868	smooth endoplasmic reticulum membrane	8	1	0.03	0.02637	0.02637	0.4764	0.4764	33.3333	0.519098	0.714957	1	0.793164	P05062
54	GO:0097425	smooth endoplasmic reticulum part	8	1	0.03	0.02637	0.02637	0.4764	0.4764	33.3333	0.519098	0.714957	1	0.793164	P05062
55	GO:0045275	respiratory chain complex III	9	1	0.03	0.02962	0.02962	0.03158	0.03158	33.3333	0.572474	0.101248	1	0.17419	P41288
56	GO:0098796	membrane protein complex	920	7	3.07	0.03241	0.75404	2.2e-19	0.0674	2.28013	0.615211	1.55027e-17	1	0.271387	P00829, P41288, P41291, P41295, P54710, Q06056, Q599A0
57	GO:0090533	cation-transporting ATPase complex	11	1	0.04	0.03608	0.03608	0.0542	0.0542	25	0.67286	0.157822	1	0.236125	P54710
58	GO:0044424	intracellular part	13665	51	45.57	0.03693	0.50151	0.20784	0.49281	1.11916	0.676838	0.417656	1	0.802231	A2BDB0, A8D8X1, O18778, O18789, P00355, P00491, P00829, P05062, P0CG55, P13696, P14568, P18984, P20065, P24049, P24967, P24975, P29314, P41288, P41291, P41295, P41297, P41299, P42766, P46405, P54710, P61255, P61515, P61928, P62083, P62282, P62755, P62832, P62850, P62859, P62936, P63221, P68105, P79103, Q06056, Q14117, Q3SZB7, Q4R5B6, Q53VB8, Q58DT1, Q599A0, Q5E984, Q5I597, Q5R8M9, Q5R9I9, Q6QAP7,…
59	GO:0098800	inner mitochondrial membrane protein complex	106	2	0.35	0.04875	1	1.7e-08	0.02427	5.71429	0.878326	2.6425e-07	1	0.149127	P00829, P41291
60	GO:0005739	mitochondrion	1689	10	5.63	0.05073	0.87879	8.6e-18	6.2e-06	1.7762	0.892577	5.05011e-16	1	0.000253485	P00829, P24967, P24975, P41288, P41291, P41295, P41297, P41299, Q06056, Q599A0
61	GO:0030867	rough endoplasmic reticulum membrane	16	1	0.05	0.05206	0.05206	0.53841	0.53841	20	0.892577	0.758844	1	0.824639	P05062
62	GO:0033178	proton-transporting two-sector ATPase complex, catalytic domain	16	1	0.05	0.05206	0.05206	0.00873	0.00873	20	0.892577	0.0366175	1	0.0851375	P00829
63	GO:0098798	mitochondrial protein complex	130	2	0.43	0.06986	1	6e-08	0.0233	4.65116	1	7.9275e-07	1	0.146819	P00829, P41291
64	GO:0005622	intracellular	13975	51	46.6	0.07393	0.60834	0.18016	0.33202	1.09442	1	0.38393	1	0.646405	A2BDB0, A8D8X1, O18778, O18789, P00355, P00491, P00829, P05062, P0CG55, P13696, P14568, P18984, P20065, P24049, P24967, P24975, P29314, P41288, P41291, P41295, P41297, P41299, P42766, P46405, P54710, P61255, P61515, P61928, P62083, P62282, P62755, P62832, P62850, P62859, P62936, P63221, P68105, P79103, Q06056, Q14117, Q3SZB7, Q4R5B6, Q53VB8, Q58DT1, Q599A0, Q5E984, Q5I597, Q5R8M9, Q5R9I9, Q6QAP7,…
65	GO:0005615	extracellular space	894	6	2.98	0.07616	0.30704	4.8e-27	3.6e-19	2.01342	1	1.2684e-24	1	9.567e-17	P0DM96, P0DMA6, P37141, P62936, P68105, Q5E984
66	GO:0005790	smooth endoplasmic reticulum	24	1	0.08	0.07708	0.07708	0.67337	0.67337	12.5	1	0.855776	1	0.914492	P05062
67	GO:0098533	ATPase dependent transmembrane transport complex	24	1	0.08	0.07708	0.07708	0.10796	0.10796	12.5	1	0.267245	1	0.367825	P54710
68	GO:1904949	ATPase complex	24	1	0.08	0.07708	0.07708	0.10796	0.10796	12.5	1	0.267245	1	0.367825	P54710
69	GO:0030686	90S preribosome	25	1	0.08	0.08017	0.08017	0.19046	0.19046	12.5	1	0.400693	1	0.507416	P62083
70	GO:0043226	organelle	12658	47	42.21	0.08708	0.9629	0.02679	0.65265	1.11348	1	0.0890473	1	0.903356	A2BDB0, A8D8X1, O18778, O18789, P00355, P00491, P00829, P05062, P0CG55, P13696, P14568, P20065, P24049, P24967, P24975, P29314, P41288, P41291, P41295, P41297, P41299, P42766, P46405, P54710, P61255, P61515, P61928, P62083, P62282, P62755, P62832, P62850, P62859, P62936, P63221, P68105, P79103, Q06056, Q14117, Q3SZB7, Q58DT1, Q599A0, Q5E984, Q5I597, Q5R8M9, Q5R9I9, Q6QAP7
71	GO:0005771	multivesicular body	29	1	0.1	0.09239	0.09239	0.16904	0.16904	10	1	0.364643	1	0.471626	Q5E984
72	GO:0034451	centriolar satellite	32	1	0.11	0.10146	0.10146	0.89633	0.89633	9.09091	1	0.988905	1	1	P05062
73	GO:0044455	mitochondrial membrane part	169	2	0.56	0.10909	1	1.8e-06	0.39186	3.57143	1	1.96144e-05	1	0.726838	P00829, P41291
74	GO:0032040	small-subunit processome	36	1	0.12	0.11341	0.11341	0.70686	0.70686	8.33333	1	0.872161	1	0.92566	P62083
75	GO:0005844	polysome	38	1	0.13	0.11932	0.11932	0.99957	0.99957	7.69231	1	1	1	1	P24049
76	GO:0031672	A band	44	1	0.15	0.13684	0.13684	0.01244	0.01244	6.66667	1	0.0496192	1	0.10579	P24049
77	GO:0042645	mitochondrial nucleoid	44	1	0.15	0.13684	0.13684	0.42037	0.42037	6.66667	1	0.670183	1	0.757378	P00829
78	GO:0009295	nucleoid	45	1	0.15	0.13972	0.13972	0.35113	0.35113	6.66667	1	0.587254	1	0.674957	P00829
79	GO:0005730	nucleolus	829	5	2.76	0.1416	0.1416	0.49079	0.49079	1.81159	1	0.723376	1	0.802231	P42766, P62282, P62832, P68105, Q5R8M9
80	GO:0030864	cortical actin cytoskeleton	50	1	0.17	0.15401	0.15401	0.10103	0.10103	5.88235	1	0.256704	1	0.355301	P68105
81	GO:1902495	transmembrane transporter complex	217	2	0.72	0.16324	0.16324	0.01677	0.01677	2.77778	1	0.0621961	1	0.122941	P41288, P54710
82	GO:1990351	transporter complex	223	2	0.74	0.17032	0.17032	0.01409	0.01409	2.7027	1	0.0549562	1	0.113467	P41288, P54710
83	GO:0005791	rough endoplasmic reticulum	57	1	0.19	0.17362	0.17362	0.82377	0.82377	5.26316	1	0.952653	1	0.99282	P05062
84	GO:0044446	intracellular organelle part	7797	30	26	0.17367	0.99995	0.19068	0.8196	1.15385	1	0.400693	1	0.99004	O18789, P00829, P05062, P24049, P24967, P24975, P29314, P41288, P41291, P41295, P41297, P41299, P42766, P46405, P61255, P61928, P62083, P62282, P62755, P62832, P62850, P62859, P63221, P68105, P79103, Q06056, Q58DT1, Q599A0, Q5R8M9, Q6QAP7
85	GO:0016234	inclusion body	64	1	0.21	0.19279	0.19279	0.54198	0.54198	4.7619	1	0.759164	1	0.824639	Q8WN98
86	GO:0043229	intracellular organelle	11866	43	39.57	0.19582	0.95577	0.59262	0.7562	1.08668	1	0.796887	1	0.952408	A2BDB0, A8D8X1, O18778, O18789, P00355, P00491, P00829, P05062, P0CG55, P13696, P20065, P24049, P24967, P24975, P29314, P41288, P41291, P41295, P41297, P41299, P42766, P46405, P54710, P61255, P61515, P61928, P62083, P62282, P62755, P62832, P62850, P62859, P62936, P63221, P68105, P79103, Q06056, Q58DT1, Q599A0, Q5E984, Q5R8M9, Q5R9I9, Q6QAP7
87	GO:0030684	preribosome	73	1	0.24	0.21679	0.21679	0.0472	0.0472	4.16667	1	0.141333	1	0.221029	P62083
88	GO:0030863	cortical cytoskeleton	75	1	0.25	0.22203	0.22203	0.02521	0.02521	4	1	0.0851341	1	0.152263	P68105
89	GO:0044422	organelle part	8001	30	26.68	0.22473	0.99997	0.15144	0.86204	1.12444	1	0.334879	1	1	O18789, P00829, P05062, P24049, P24967, P24975, P29314, P41288, P41291, P41295, P41297, P41299, P42766, P46405, P61255, P61928, P62083, P62282, P62755, P62832, P62850, P62859, P63221, P68105, P79103, Q06056, Q58DT1, Q599A0, Q5R8M9, Q6QAP7
90	GO:0030054	cell junction	1230	6	4.1	0.225	1	2.6e-09	0.02996	1.46341	1	5.08926e-08	1	0.168505	A2BDB0, O18789, P62282, P62832, P62936, Q5R8M9
91	GO:1990204	oxidoreductase complex	91	1	0.3	0.26271	0.26271	9.4e-16	8.2e-07	3.33333	1	4.31991e-14	1	3.78983e-05	P41288
92	GO:0032587	ruffle membrane	95	1	0.32	0.27254	0.27254	0.06304	0.06304	3.125	1	0.176746	1	0.26222	P68105
93	GO:0044448	cell cortex part	116	1	0.39	0.32212	0.32212	0.14886	0.14886	2.5641	1	0.331952	1	0.435918	P68105
94	GO:0043209	myelin sheath	119	1	0.4	0.32893	0.32893	1.3e-08	1.3e-08	2.5	1	2.08197e-07	1	8.63687e-07	P00829
95	GO:0005777	peroxisome	130	1	0.43	0.35331	0.35331	0.0008	0.20331	2.32558	1	0.004832	1	0.513924	O18778
96	GO:0042579	microbody	130	1	0.43	0.35331	0.35331	0.0008	0.20331	2.32558	1	0.004832	1	0.513924	O18778
97	GO:0031256	leading edge membrane	147	1	0.49	0.3893	0.3893	0.02268	0.09249	2.04082	1	0.0788578	1	0.341043	P68105
98	GO:0044450	microtubule organizing center part	167	1	0.56	0.42912	0.42912	0.91906	0.91906	1.78571	1	0.998403	1	1	P05062
99	GO:0030017	sarcomere	171	1	0.57	0.43677	0.43677	0.00019	0.00529	1.75439	1	0.00142433	1	0.0617942	P24049
100	GO:0031090	organelle membrane	3079	11	10.27	0.45348	0.98774	0.19958	0.93366	1.07108	1	0.40969	1	1	P00829, P05062, P24967, P24975, P41288, P41291, P41295, P41297, P41299, Q06056, Q599A0
101	GO:0005623	cell	15346	52	51.17	0.46408	0.88854	0.00016	0.52046	1.01622	1	0.00122551	1	0.822273	A2BDB0, A8D8X1, O18778, O18789, P00355, P00491, P00829, P05062, P0CG55, P13696, P14568, P18984, P20065, P24049, P24967, P24975, P29314, P41288, P41291, P41295, P41297, P41299, P42766, P46405, P54710, P61255, P61515, P61928, P62083, P62282, P62755, P62832, P62850, P62859, P62936, P63221, P68105, P79103, Q06056, Q14117, Q3SZB7, Q4R5B6, Q53VB8, Q58DT1, Q599A0, Q5E984, Q5I597, Q5R8M9, Q5R9I9, Q6QAP7,…
102	GO:0044449	contractile fiber part	187	1	0.62	0.46639	0.46639	3.6e-06	0.0565	1.6129	1	3.76752e-05	1	0.244144	P24049
103	GO:0030016	myofibril	199	1	0.66	0.48759	0.48759	1.8e-05	0.04436	1.51515	1	0.000168372	1	0.210512	P24049
104	GO:0016323	basolateral plasma membrane	200	1	0.67	0.48932	0.48932	0.00151	0.00151	1.49254	1	0.00840037	1	0.0243202	P54710
105	GO:0001726	ruffle	201	1	0.67	0.49105	0.49105	0.15144	0.15144	1.49254	1	0.334879	1	0.43864	P68105
106	GO:0043292	contractile fiber	206	1	0.69	0.49958	0.49958	2.6e-06	0.0431	1.44928	1	2.80429e-05	1	0.206806	P24049
107	GO:0005856	cytoskeleton	2052	7	6.84	0.53516	0.53516	0.32108	0.305	1.02339	1	0.552739	1	0.632362	A2BDB0, P00355, P00491, P05062, P20065, P62083, P68105
108	GO:0005938	cell cortex	250	1	0.83	0.56884	0.56884	0.00181	0.00181	1.20482	1	0.0099128	1	0.0278845	P68105
109	GO:0031253	cell projection membrane	273	1	0.91	0.60121	0.60121	0.00229	0.0379	1.0989	1	0.0120424	1	0.190036	P68105
110	GO:0099568	cytoplasmic region	294	1	0.98	0.62867	0.62867	0.0004	1	1.02041	1	0.00262609	1	1	P68105
111	GO:0044464	cell part	15323	51	51.09	0.63357	0.95723	0.00024	0.45968	0.998238	1	0.00171405	1	0.78517	A2BDB0, A8D8X1, O18778, O18789, P00355, P00491, P00829, P05062, P0CG55, P13696, P14568, P18984, P20065, P24049, P24967, P24975, P29314, P41288, P41291, P41295, P41297, P41299, P42766, P46405, P54710, P61255, P61515, P61928, P62083, P62282, P62755, P62832, P62850, P62859, P62936, P63221, P68105, P79103, Q06056, Q14117, Q3SZB7, Q4R5B6, Q53VB8, Q58DT1, Q599A0, Q5E984, Q5I597, Q5R8M9, Q5R9I9, Q6QAP7,…
112	GO:0005815	microtubule organizing center	698	2	2.33	0.68232	0.68232	0.55472	0.55472	0.858369	1	0.769684	1	0.835365	P05062, P62083
113	GO:0005759	mitochondrial matrix	342	1	1.14	0.68466	0.68466	5.2e-08	0.00019	0.877193	1	6.95747e-07	1	0.00459023	P00829
114	GO:0098797	plasma membrane protein complex	402	1	1.34	0.74309	0.74309	1.6e-21	6.2e-07	0.746269	1	2.114e-19	1	2.99573e-05	P54710
115	GO:0031252	cell leading edge	413	1	1.38	0.75259	0.75259	0.00526	0.01265	0.724638	1	0.0247103	1	0.106722	P68105
116	GO:0015630	microtubule cytoskeleton	1177	3	3.92	0.76172	0.76172	0.48411	0.48411	0.765306	1	0.716673	1	0.795377	P00355, P05062, P62083
117	GO:0098590	plasma membrane region	873	2	2.91	0.79568	0.79568	3.2e-08	0.19847	0.687285	1	4.57081e-07	1	0.50996	P54710, P68105
118	GO:0015629	actin cytoskeleton	473	1	1.58	0.79861	0.79861	0.00066	0.01883	0.632911	1	0.00412793	1	0.129468	P68105
119	GO:0000323	lytic vacuole	479	1	1.6	0.80272	0.80272	0.00249	0.25827	0.625	1	0.0129016	1	0.576767	P05062
120	GO:0005764	lysosome	479	1	1.6	0.80272	0.80272	0.00249	0.25827	0.625	1	0.0129016	1	0.576767	P05062
121	GO:0005813	centrosome	515	1	1.72	0.82572	0.82572	0.74865	0.74865	0.581395	1	0.899531	1	0.94554	P05062
122	GO:0009986	cell surface	570	1	1.9	0.85585	0.85585	1.7e-22	2.8e-12	0.526316	1	2.567e-20	1	4.40386e-10	P00829
123	GO:0005773	vacuole	571	1	1.9	0.85635	0.85635	0.0207	0.5352	0.526316	1	0.0731769	1	0.824639	P05062
124	GO:0043234	protein complex	3884	10	12.95	0.86507	0.99555	3.5e-20	0.47243	0.772201	1	2.6425e-18	1	0.791625	P00355, P00829, P18984, P41288, P41291, P41295, P54710, Q06056, Q53VB8, Q599A0
125	GO:0044430	cytoskeletal part	1432	3	4.78	0.86716	0.86716	0.20436	0.24239	0.627615	1	0.416632	1	0.560531	P05062, P62083, P68105
126	GO:0048471	perinuclear region of cytoplasm	615	1	2.05	0.87665	0.87665	1.5e-09	1.5e-09	0.487805	1	3.04904e-08	1	1.44955e-07	P05062
127	GO:0098589	membrane region	1084	2	3.61	0.88447	0.88447	5e-13	0.0506	0.554017	1	1.60152e-11	1	0.229761	P54710, P68105
128	GO:1902494	catalytic complex	1141	2	3.8	0.90156	0.90156	0.00499	0.83682	0.526316	1	0.0236996	1	1	P41288, P54710
129	GO:0016020	membrane	8046	22	26.83	0.92395	0.99855	4.2e-09	0.7893	0.819978	1	7.9275e-08	1	0.972165	A2BDB0, O18789, P00829, P05062, P24967, P24975, P41288, P41291, P41295, P41297, P41299, P42766, P54710, P61255, P62282, P62832, P62850, P62936, P68105, Q06056, Q599A0, Q5R8M9
130	GO:0043227	membrane-bounded organelle	11579	34	38.61	0.928	0.99991	0.00281	0.88806	0.880601	1	0.0142797	1	1	O18778, O18789, P00355, P00491, P00829, P05062, P0CG55, P13696, P14568, P20065, P24049, P24967, P24975, P41288, P41291, P41295, P41297, P41299, P42766, P54710, P61255, P62282, P62832, P62850, P62936, P68105, Q06056, Q14117, Q3SZB7, Q599A0, Q5E984, Q5I597, Q5R8M9, Q5R9I9
131	GO:0005768	endosome	775	1	2.58	0.92937	0.92937	0.20536	0.20536	0.387597	1	0.416632	1	0.513924	Q5E984
132	GO:0016021	integral component of membrane	4448	10	14.83	0.95219	0.95219	0.33628	0.22898	0.674309	1	0.566903	1	0.540902	P24967, P24975, P41288, P41291, P41295, P41297, P41299, P54710, Q06056, Q599A0
133	GO:0044463	cell projection part	897	1	2.99	0.954	0.954	0.00085	0.92097	0.334448	1	0.00504747	1	1	P68105
134	GO:0005634	nucleus	6809	17	22.7	0.95669	0.95669	0.76923	0.79396	0.748899	1	0.916659	1	0.973294	O18789, P00355, P00491, P00829, P05062, P0CG55, P13696, P20065, P24049, P42766, P62282, P62832, P62850, P62936, P68105, Q5R8M9, Q5R9I9
135	GO:0005789	endoplasmic reticulum membrane	937	1	3.12	0.96006	0.96006	0.49607	0.49607	0.320513	1	0.727122	1	0.80431	P05062
136	GO:0031224	intrinsic component of membrane	4548	10	15.17	0.96106	0.96106	0.29433	0.20401	0.659196	1	0.526407	1	0.513924	P24967, P24975, P41288, P41291, P41295, P41297, P41299, P54710, Q06056, Q599A0
137	GO:0042175	nuclear outer membrane-endoplasmic reticulum membrane network	957	1	3.19	0.96279	0.96279	0.46783	0.46783	0.31348	1	0.70671	1	0.786351	P05062
138	GO:0044425	membrane part	5708	13	19.03	0.97089	1	0.00016	0.39991	0.683132	1	0.00122551	1	0.732939	P00829, P05062, P24967, P24975, P41288, P41291, P41295, P41297, P41299, P54710, P68105, Q06056, Q599A0
139	GO:0005887	integral component of plasma membrane	1062	1	3.54	0.97438	0.97438	1.6e-28	1.6e-24	0.282486	1	8.456e-26	1	1.7008e-21	P54710
140	GO:0044432	endoplasmic reticulum part	1069	1	3.56	0.97501	0.97501	0.21453	0.21453	0.280899	1	0.428654	1	0.526664	P05062
141	GO:0031981	nuclear lumen	3309	6	11.03	0.97602	0.97602	0.11899	0.17364	0.543971	1	0.287152	1	0.479427	O18789, P42766, P62282, P62832, P68105, Q5R8M9
142	GO:0043231	intracellular membrane-bounded organelle	10733	29	35.79	0.97738	0.99771	0.11707	0.8937	0.810282	1	0.285122	1	1	O18778, O18789, P00355, P00491, P00829, P05062, P0CG55, P13696, P20065, P24049, P24967, P24975, P41288, P41291, P41295, P41297, P41299, P42766, P54710, P62282, P62832, P62850, P62936, P68105, Q06056, Q599A0, Q5E984, Q5R8M9, Q5R9I9
143	GO:0031226	intrinsic component of plasma membrane	1119	1	3.73	0.9791	0.9791	2e-29	0.31628	0.268097	1	2.114e-26	1	0.639194	P54710
144	GO:0070013	intracellular organelle lumen	3823	7	12.75	0.98269	0.98269	0.00157	0.05859	0.54902	1	0.00868843	1	0.251648	O18789, P00829, P42766, P62282, P62832, P68105, Q5R8M9
145	GO:0043233	organelle lumen	3846	7	12.82	0.98365	0.98365	0.00029	0.04235	0.546022	1	0.00196494	1	0.205562	O18789, P00829, P42766, P62282, P62832, P68105, Q5R8M9
146	GO:0031974	membrane-enclosed lumen	3905	7	13.02	0.98588	0.98588	0.00016	0.02706	0.537634	1	0.00122551	1	0.159804	O18789, P00829, P42766, P62282, P62832, P68105, Q5R8M9
147	GO:0098805	whole membrane	1951	2	6.51	0.99178	0.99178	4.1e-08	0.74757	0.30722	1	5.70224e-07	1	0.94554	P54710, P68105
148	GO:0044428	nuclear part	3754	6	12.52	0.99243	0.99243	0.36415	0.91413	0.479233	1	0.600478	1	1	O18789, P42766, P62282, P62832, P68105, Q5R8M9
149	GO:0044459	plasma membrane part	2086	2	6.96	0.99473	0.99473	< 1e-30	0.55515	0.287356	1	NA	1	0.835365	P54710, P68105
150	GO:0005783	endoplasmic reticulum	1501	1	5.01	0.99476	0.99476	0.10496	0.30647	0.199601	1	0.263522	1	0.632362	P05062
151	GO:0042995	cell projection	1757	1	5.86	0.99797	0.99797	1.3e-09	0.83302	0.170648	1	2.7482e-08	1	0.998309	P68105
152	GO:0005886	plasma membrane	4011	5	13.37	0.99896	0.99896	< 1e-30	5.2e-06	0.373972	1	NA	1	0.000221104	A2BDB0, P00829, P05062, P54710, P68105
153	GO:0071944	cell periphery	4126	5	13.76	0.99928	0.99928	< 1e-30	0.22633	0.363372	1	NA	1	0.53823	A2BDB0, P00829, P05062, P54710, P68105
154	GO:0098588	bounding membrane of organelle	2281	1	7.61	0.99972	0.99972	0.78133	0.84968	0.131406	1	0.922598	1	1	P05062
155	GO:0005654	nucleoplasm	2690	1	8.97	0.99994	0.99994	0.03296	0.03296	0.111483	1	0.104621	1	0.177435	O18789
156	GO:0012505	endomembrane system	3648	2	12.16	0.99998	0.99998	0.22503	0.5596	0.164474	1	0.43885	1	0.83547	P05062, Q5E984
157	GO:0005575	cellular_component	16794	56	56	1	1	1	1	1	1	1	1	1	A2BDB0, A8D8X1, O18778, O18789, P00355, P00491, P00829, P05062, P0CG55, P0DM96, P0DMA6, P13696, P14568, P18984, P20065, P24049, P24967, P24975, P29314, P37141, P41288, P41291, P41295, P41297, P41299, P42766, P46405, P49907, P54710, P61255, P61515, P61928, P62083, P62282, P62755, P62832, P62850, P62859, P62936, P63221, P68105, P79103, Q06056, Q14117, Q3SZB7, Q4R5B6, Q53VB8, Q58DT1, Q599A0, Q5E984,…
158	GO:0000015	phosphopyruvate hydratase complex	9	0	0.03	1	1	0.00014	0.00014	0	1	0.00110433	1	0.0037205
159	GO:0000109	nucleotide-excision repair complex	15	0	0.05	1	1	0.14633	0.14633	0	1	0.327692	1	0.430883
160	GO:0000118	histone deacetylase complex	62	0	0.21	1	1	0.99852	0.99852	0	1	1	1	1
161	GO:0000120	RNA polymerase I transcription factor complex	8	0	0.03	1	1	0.09873	0.09873	0	1	0.253911	1	0.354561
162	GO:0000123	histone acetyltransferase complex	112	0	0.37	1	1	0.93539	0.93539	0	1	1	1	1
163	GO:0000124	SAGA complex	11	0	0.04	1	1	0.43206	0.43206	0	1	0.681623	1	0.768026
164	GO:0000127	transcription factor TFIIIC complex	6	0	0.02	1	1	0.99805	0.99805	0	1	1	1	1
165	GO:0000137	Golgi cis cisterna	7	0	0.02	1	1	0.41575	0.41575	0	1	0.667049	1	0.755507
166	GO:0000138	Golgi trans cisterna	5	0	0.02	1	1	0.53429	0.53429	0	1	0.758844	1	0.824639
167	GO:0000139	Golgi membrane	659	0	2.2	1	1	0.81708	0.85441	0	1	0.947927	1	1
168	GO:0000145	exocyst	22	0	0.07	1	1	0.14762	0.14762	0	1	0.329882	1	0.433481
169	GO:0000151	ubiquitin ligase complex	283	0	0.94	1	1	0.63754	0.63754	0	1	0.825495	1	0.887772
170	GO:0000152	nuclear ubiquitin ligase complex	53	0	0.18	1	1	0.66769	0.66769	0	1	0.853384	1	0.912281
171	GO:0000153	cytoplasmic ubiquitin ligase complex	12	0	0.04	1	1	0.53135	0.53135	0	1	0.755904	1	0.824562
172	GO:0000159	protein phosphatase type 2A complex	19	0	0.06	1	1	0.04158	0.04158	0	1	0.126025	1	0.203482
173	GO:0000164	protein phosphatase type 1 complex	7	0	0.02	1	1	0.55813	0.55813	0	1	0.770025	1	0.835389
174	GO:0000176	nuclear exosome (RNase complex)	14	0	0.05	1	1	0.87149	0.87149	0	1	0.977882	1	1
175	GO:0000177	cytoplasmic exosome (RNase complex)	17	0	0.06	1	1	0.89373	0.89373	0	1	0.988151	1	1
176	GO:0000178	exosome (RNase complex)	21	0	0.07	1	1	0.91398	0.91398	0	1	0.99493	1	1
177	GO:0000214	tRNA-intron endonuclease complex	7	0	0.02	1	1	0.70131	0.70131	0	1	0.869032	1	0.924929
178	GO:0000220	vacuolar proton-transporting V-type ATPase, V0 domain	8	0	0.03	1	1	0.52182	0.52182	0	1	0.751157	1	0.822273
179	GO:0000228	nuclear chromosome	431	0	1.44	1	1	0.02245	0.05152	0	1	0.078836	1	0.231079
180	GO:0000235	astral microtubule	5	0	0.02	1	1	0.35947	0.35947	0	1	0.595548	1	0.68275
181	GO:0000242	pericentriolar material	21	0	0.07	1	1	0.7489	0.7489	0	1	0.899531	1	0.94554
182	GO:0000243	commitment complex	10	0	0.03	1	1	0.14244	0.14244	0	1	0.322396	1	0.427213
183	GO:0000306	extrinsic component of vacuolar membrane	5	0	0.02	1	1	0.29506	0.29506	0	1	0.526822	1	0.623556
184	GO:0000307	cyclin-dependent protein kinase holoenzyme complex	32	0	0.11	1	1	0.01887	0.01887	0	1	0.0680737	1	0.129468
185	GO:0000313	organellar ribosome	67	0	0.22	1	1	7.5e-05	0.91495	0	1	0.000644512	1	1
186	GO:0000314	organellar small ribosomal subunit	27	0	0.09	1	1	0.0002	1	0	1	0.00145793	1	1
187	GO:0000315	organellar large ribosomal subunit	32	0	0.11	1	1	0.00703	1	0	1	0.0313532	1	1
188	GO:0000322	storage vacuole	5	0	0.02	1	1	0.7911	0.7911	0	1	0.928072	1	0.972184
189	GO:0000346	transcription export complex	12	0	0.04	1	1	0.61808	0.61808	0	1	0.815619	1	0.879544
190	GO:0000347	THO complex	7	0	0.02	1	1	0.46436	0.46436	0	1	0.703904	1	0.785555
191	GO:0000407	pre-autophagosomal structure	37	0	0.12	1	1	0.59566	0.59566	0	1	0.798149	1	0.862826
192	GO:0000421	autophagosome membrane	28	0	0.09	1	1	0.15223	0.15223	0	1	0.335923	1	0.43973
193	GO:0000428	DNA-directed RNA polymerase complex	129	0	0.43	1	1	0.10039	0.10039	0	1	0.25631	1	0.355301
194	GO:0000439	core TFIIH complex	9	0	0.03	1	1	0.10428	0.10428	0	1	0.262438	1	0.362254
195	GO:0000445	THO complex part of transcription export complex	7	0	0.02	1	1	0.46436	0.46436	0	1	0.703904	1	0.785555
196	GO:0000502	proteasome complex	74	0	0.25	1	1	4e-06	0.05405	0	1	4.1451e-05	1	0.236125
197	GO:0000506	glycosylphosphatidylinositol-N-acetylglucosaminyltransferase (GPI-GnT) complex	8	0	0.03	1	1	0.07419	0.07419	0	1	0.200048	1	0.288879
198	GO:0000775	chromosome, centromeric region	194	0	0.65	1	1	0.42876	0.42876	0	1	0.678838	1	0.765164
199	GO:0000776	kinetochore	138	0	0.46	1	1	0.84034	0.84034	0	1	0.965454	1	1
200	GO:0000777	condensed chromosome kinetochore	109	0	0.36	1	1	0.95153	0.95153	0	1	1	1	1
201	GO:0000778	condensed nuclear chromosome kinetochore	6	0	0.02	1	1	0.16623	0.16623	0	1	0.360333	1	0.466598
202	GO:0000779	condensed chromosome, centromeric region	117	0	0.39	1	1	0.85084	0.85084	0	1	0.965654	1	1
203	GO:0000780	condensed nuclear chromosome, centromeric region	13	0	0.04	1	1	0.42999	0.42999	0	1	0.679371	1	0.765627
204	GO:0000781	chromosome, telomeric region	128	0	0.43	1	1	0.42291	0.42291	0	1	0.672204	1	0.759381
205	GO:0000782	telomere cap complex	12	0	0.04	1	1	0.85209	0.85209	0	1	0.965654	1	1
206	GO:0000783	nuclear telomere cap complex	12	0	0.04	1	1	0.85209	0.85209	0	1	0.965654	1	1
207	GO:0000784	nuclear chromosome, telomeric region	85	0	0.28	1	1	0.0353	0.0353	0	1	0.110065	1	0.182155
208	GO:0000785	chromatin	388	0	1.29	1	1	0.44591	0.44591	0	1	0.693905	1	0.779202
209	GO:0000786	nucleosome	35	0	0.12	1	1	0.45864	0.45864	0	1	0.701567	1	0.785079
210	GO:0000788	nuclear nucleosome	10	0	0.03	1	1	0.9096	0.9096	0	1	0.993231	1	1
211	GO:0000790	nuclear chromatin	244	0	0.81	1	1	0.29729	0.29729	0	1	0.529016	1	0.624544
212	GO:0000791	euchromatin	27	0	0.09	1	1	0.03931	0.03931	0	1	0.120089	1	0.195264
213	GO:0000792	heterochromatin	69	0	0.23	1	1	0.75812	0.75812	0	1	0.907394	1	0.952408
214	GO:0000793	condensed chromosome	199	0	0.66	1	1	0.5635	0.5635	0	1	0.775546	1	0.840113
215	GO:0000794	condensed nuclear chromosome	65	0	0.22	1	1	0.28236	0.28236	0	1	0.513691	1	0.608821
216	GO:0000795	synaptonemal complex	23	0	0.08	1	1	0.24216	0.24216	0	1	0.463802	1	0.560531
217	GO:0000796	condensin complex	7	0	0.02	1	1	0.55268	0.55268	0	1	0.769079	1	0.835365
218	GO:0000798	nuclear cohesin complex	5	0	0.02	1	1	0.31171	0.31171	0	1	0.544591	1	0.635984
219	GO:0000800	lateral element	8	0	0.03	1	1	0.45429	0.45429	0	1	0.699047	1	0.782516
220	GO:0000803	sex chromosome	27	0	0.09	1	1	0.72642	0.72642	0	1	0.883574	1	0.933718
221	GO:0000805	X chromosome	5	0	0.02	1	1	0.07846	0.07846	0	1	0.209955	1	0.302185
222	GO:0000808	origin recognition complex	11	0	0.04	1	1	0.32999	0.32999	0	1	0.559871	1	0.646222
223	GO:0000811	GINS complex	5	0	0.02	1	1	0.72552	0.72552	0	1	0.883496	1	0.93369
224	GO:0000812	Swr1 complex	13	0	0.04	1	1	0.99243	0.99243	0	1	1	1	1
225	GO:0000813	ESCRT I complex	9	0	0.03	1	1	0.90763	0.90763	0	1	0.992104	1	1
226	GO:0000815	ESCRT III complex	10	0	0.03	1	1	0.86452	0.86452	0	1	0.972125	1	1
227	GO:0000835	ER ubiquitin ligase complex	6	0	0.02	1	1	0.54226	0.54226	0	1	0.759164	1	0.824639
228	GO:0000836	Hrd1p ubiquitin ligase complex	5	0	0.02	1	1	0.68663	0.68663	0	1	0.859843	1	0.917888
229	GO:0000922	spindle pole	135	0	0.45	1	1	0.33909	0.33909	0	1	0.569822	1	0.656562
230	GO:0000923	equatorial microtubule organizing center	7	0	0.02	1	1	0.96369	0.96369	0	1	1	1	1
231	GO:0000930	gamma-tubulin complex	15	0	0.05	1	1	0.92377	0.92377	0	1	1	1	1
232	GO:0000931	gamma-tubulin large complex	7	0	0.02	1	1	0.83174	0.83174	0	1	0.957679	1	0.9979
233	GO:0000932	cytoplasmic mRNA processing body	89	0	0.3	1	1	0.65924	0.65924	0	1	0.846846	1	0.907144
234	GO:0000938	GARP complex	7	0	0.02	1	1	0.86379	0.86379	0	1	0.972125	1	1
235	GO:0000940	condensed chromosome outer kinetochore	10	0	0.03	1	1	0.03179	0.03179	0	1	0.101517	1	0.17419
236	GO:0000974	Prp19 complex	16	0	0.05	1	1	0.29117	0.29117	0	1	0.524304	1	0.621513
237	GO:0001518	voltage-gated sodium channel complex	8	0	0.03	1	1	0.10307	0.10307	0	1	0.260012	1	0.359224
238	GO:0001520	outer dense fiber	5	0	0.02	1	1	0.58969	0.58969	0	1	0.795028	1	0.859863
239	GO:0001527	microfibril	11	0	0.04	1	1	0.08403	0.08403	0	1	0.223165	1	0.320157
240	GO:0001533	cornified envelope	8	0	0.03	1	1	0.23747	0.23747	0	1	0.457205	1	0.553576
241	GO:0001650	fibrillar center	7	0	0.02	1	1	0.55298	0.55298	0	1	0.769079	1	0.835365
242	GO:0001669	acrosomal vesicle	69	0	0.23	1	1	0.33735	0.33735	0	1	0.567801	1	0.654385
243	GO:0001673	male germ cell nucleus	11	0	0.04	1	1	0.20638	0.20638	0	1	0.417101	1	0.513924
244	GO:0001725	stress fiber	51	0	0.17	1	1	0.30421	0.30421	0	1	0.536811	1	0.632362
245	GO:0001739	sex chromatin	8	0	0.03	1	1	0.68682	0.68682	0	1	0.859843	1	0.917888
246	GO:0001741	XY body	12	0	0.04	1	1	0.72795	0.72795	0	1	0.884417	1	0.934554
247	GO:0001750	photoreceptor outer segment	56	0	0.19	1	1	0.00863	0.09405	0	1	0.0364876	1	0.342381
248	GO:0001772	immunological synapse	30	0	0.1	1	1	0.05217	0.05217	0	1	0.153265	1	0.23217
249	GO:0001891	phagocytic cup	25	0	0.08	1	1	0.32611	0.32611	0	1	0.556863	1	0.645511
250	GO:0001917	photoreceptor inner segment	33	0	0.11	1	1	0.01629	0.01629	0	1	0.0610586	1	0.121946
251	GO:0001931	uropod	10	0	0.03	1	1	0.00717	0.00717	0	1	0.0315779	1	0.0754625
252	GO:0001939	female pronucleus	5	0	0.02	1	1	0.07683	0.07683	0	1	0.206639	1	0.297988
253	GO:0002080	acrosomal membrane	20	0	0.07	1	1	0.31141	0.31141	0	1	0.544591	1	0.635984
254	GO:0002102	podosome	30	0	0.1	1	1	0.07068	0.07068	0	1	0.192712	1	0.279518
255	GO:0002116	semaphorin receptor complex	13	0	0.04	1	1	0.00151	0.00151	0	1	0.00840037	1	0.0243202
256	GO:0002178	palmitoyltransferase complex	8	0	0.03	1	1	0.94852	0.94852	0	1	1	1	1
257	GO:0005577	fibrinogen complex	7	0	0.02	1	1	0.00016	0.00016	0	1	0.00122551	1	0.00414829
258	GO:0005578	proteinaceous extracellular matrix	341	0	1.14	1	1	1.7e-11	1.2e-05	0	1	4.17884e-10	1	0.000439862
259	GO:0005579	membrane attack complex	8	0	0.03	1	1	0.05101	0.05101	0	1	0.150608	1	0.229761
260	GO:0005581	collagen trimer	97	0	0.32	1	1	0.00026	0.11889	0	1	0.00180803	1	0.391223
261	GO:0005583	fibrillar collagen trimer	17	0	0.06	1	1	0.00014	0.00014	0	1	0.00110433	1	0.0037205
262	GO:0005587	collagen type IV trimer	9	0	0.03	1	1	0.01298	0.01298	0	1	0.0513852	1	0.107795
263	GO:0005593	FACIT collagen trimer	6	0	0.02	1	1	0.06389	0.06389	0	1	0.177249	1	0.26222
264	GO:0005604	basement membrane	101	0	0.34	1	1	4.7e-06	0.00929	0	1	4.8232e-05	1	0.0873918
265	GO:0005605	basal lamina	24	0	0.08	1	1	4.5e-05	4.5e-05	0	1	0.000403093	1	0.00143818
266	GO:0005610	laminin-5 complex	5	0	0.02	1	1	0.17835	0.17835	0	1	0.380883	1	0.489941
267	GO:0005614	interstitial matrix	12	0	0.04	1	1	0.67361	0.67361	0	1	0.855776	1	0.914492
268	GO:0005635	nuclear envelope	429	0	1.43	1	1	0.97105	0.97105	0	1	1	1	1
269	GO:0005637	nuclear inner membrane	52	0	0.17	1	1	0.22304	0.22304	0	1	0.437226	1	0.53478
270	GO:0005638	lamin filament	5	0	0.02	1	1	0.42595	0.42595	0	1	0.67602	1	0.763549
271	GO:0005639	integral component of nuclear inner membrane	14	0	0.05	1	1	0.9869	0.9869	0	1	1	1	1
272	GO:0005640	nuclear outer membrane	23	0	0.08	1	1	0.1964	0.1964	0	1	0.407049	1	0.509203
273	GO:0005641	nuclear envelope lumen	8	0	0.03	1	1	0.67637	0.67637	0	1	0.858251	1	0.917068
274	GO:0005642	annulate lamellae	5	0	0.02	1	1	0.32246	0.32246	0	1	0.553312	1	0.641786
275	GO:0005643	nuclear pore	88	0	0.29	1	1	0.56485	0.56485	0	1	0.776393	1	0.840946
276	GO:0005652	nuclear lamina	13	0	0.04	1	1	0.54111	0.54111	0	1	0.759164	1	0.824639
277	GO:0005655	nucleolar ribonuclease P complex	7	0	0.02	1	1	0.31988	0.31988	0	1	0.551571	1	0.640362
278	GO:0005657	replication fork	59	0	0.2	1	1	0.00028	0.00312	0	1	0.00192182	1	0.0419818
279	GO:0005662	DNA replication factor A complex	13	0	0.04	1	1	0.13538	0.13538	0	1	0.311757	1	0.415922
280	GO:0005664	nuclear origin of replication recognition complex	11	0	0.04	1	1	0.32999	0.32999	0	1	0.559871	1	0.646222
281	GO:0005665	DNA-directed RNA polymerase II, core complex	16	0	0.05	1	1	0.20631	0.20631	0	1	0.417101	1	0.513924
282	GO:0005666	DNA-directed RNA polymerase III complex	19	0	0.06	1	1	0.30392	0.30392	0	1	0.536811	1	0.632362
283	GO:0005667	transcription factor complex	286	0	0.95	1	1	5.8e-07	0.00059	0	1	6.73692e-06	1	0.0115964
284	GO:0005669	transcription factor TFIID complex	17	0	0.06	1	1	0.20768	0.20768	0	1	0.417656	1	0.514601
285	GO:0005671	Ada2/Gcn5/Ada3 transcription activator complex	17	0	0.06	1	1	0.58007	0.58007	0	1	0.78773	1	0.852382
286	GO:0005675	holo TFIIH complex	16	0	0.05	1	1	0.02362	0.02362	0	1	0.0813236	1	0.146831
287	GO:0005677	chromatin silencing complex	12	0	0.04	1	1	0.60744	0.60744	0	1	0.805601	1	0.870227
288	GO:0005680	anaphase-promoting complex	28	0	0.09	1	1	0.68315	0.68315	0	1	0.859843	1	0.917888
289	GO:0005681	spliceosomal complex	212	0	0.71	1	1	0.09736	0.09736	0	1	0.252229	1	0.353221
290	GO:0005682	U5 snRNP	17	0	0.06	1	1	0.15015	0.15015	0	1	0.333621	1	0.436353
291	GO:0005683	U7 snRNP	6	0	0.02	1	1	0.1606	0.1606	0	1	0.351955	1	0.456835
292	GO:0005684	U2-type spliceosomal complex	43	0	0.14	1	1	0.34441	0.34441	0	1	0.577843	1	0.664443
293	GO:0005685	U1 snRNP	23	0	0.08	1	1	0.10594	0.10594	0	1	0.265352	1	0.366822
294	GO:0005686	U2 snRNP	23	0	0.08	1	1	0.00056	0.00056	0	1	0.00358739	1	0.0114477
295	GO:0005687	U4 snRNP	12	0	0.04	1	1	0.02593	0.02593	0	1	0.0870096	1	0.155726
296	GO:0005688	U6 snRNP	7	0	0.02	1	1	0.72323	0.72323	0	1	0.883496	1	0.93369
297	GO:0005689	U12-type spliceosomal complex	24	0	0.08	1	1	0.39375	0.39375	0	1	0.637643	1	0.726838
298	GO:0005694	chromosome	875	0	2.92	1	1	0.12992	0.53041	0	1	0.303817	1	0.824562
299	GO:0005697	telomerase holoenzyme complex	16	0	0.05	1	1	0.52446	0.52446	0	1	0.751157	1	0.822273
300	GO:0005719	nuclear euchromatin	21	0	0.07	1	1	0.05095	0.05095	0	1	0.150608	1	0.229761
301	GO:0005720	nuclear heterochromatin	28	0	0.09	1	1	0.51965	0.51965	0	1	0.751032	1	0.822273
302	GO:0005721	pericentric heterochromatin	16	0	0.05	1	1	0.12554	0.12554	0	1	0.296859	1	0.398783
303	GO:0005732	small nucleolar ribonucleoprotein complex	19	0	0.06	1	1	0.22833	0.22833	0	1	0.443649	1	0.540567
304	GO:0005736	DNA-directed RNA polymerase I complex	13	0	0.04	1	1	0.05871	0.05871	0	1	0.168175	1	0.251648
305	GO:0005741	mitochondrial outer membrane	151	0	0.5	1	1	0.32361	0.32361	0	1	0.553488	1	0.641786
306	GO:0005742	mitochondrial outer membrane translocase complex	5	0	0.02	1	1	0.12396	0.12396	0	1	0.29444	1	0.398095
307	GO:0005744	mitochondrial inner membrane presequence translocase complex	7	0	0.02	1	1	0.65266	0.65266	0	1	0.842322	1	0.903356
308	GO:0005746	mitochondrial respiratory chain	70	0	0.23	1	1	9e-13	0.00197	0	1	2.79794e-11	1	0.0290849
309	GO:0005747	mitochondrial respiratory chain complex I	41	0	0.14	1	1	1.7e-11	1.7e-11	0	1	4.17884e-10	1	2.25888e-09
310	GO:0005750	mitochondrial respiratory chain complex III	7	0	0.02	1	1	0.01465	0.01465	0	1	0.0564116	1	0.114292
311	GO:0005751	mitochondrial respiratory chain complex IV	13	0	0.04	1	1	0.00725	0.00725	0	1	0.0317977	1	0.0755564
312	GO:0005758	mitochondrial intermembrane space	68	0	0.23	1	1	0.24716	0.24716	0	1	0.469871	1	0.567454
313	GO:0005761	mitochondrial ribosome	67	0	0.22	1	1	7.5e-05	0.91495	0	1	0.000644512	1	1
314	GO:0005762	mitochondrial large ribosomal subunit	32	0	0.11	1	1	0.00703	0.00703	0	1	0.0313532	1	0.0747289
315	GO:0005763	mitochondrial small ribosomal subunit	27	0	0.09	1	1	0.0002	0.0002	0	1	0.00145793	1	0.00472444
316	GO:0005765	lysosomal membrane	259	0	0.86	1	1	0.68243	0.68243	0	1	0.859843	1	0.917888
317	GO:0005766	primary lysosome	7	0	0.02	1	1	0.09821	0.09821	0	1	0.25319	1	0.353889
318	GO:0005767	secondary lysosome	8	0	0.03	1	1	0.01608	0.46643	0	1	0.060702	1	0.786351
319	GO:0005769	early endosome	295	0	0.98	1	1	0.25574	0.25574	0	1	0.479448	1	0.575953
320	GO:0005770	late endosome	198	0	0.66	1	1	0.43428	0.43428	0	1	0.684104	1	0.770684
321	GO:0005774	vacuolar membrane	304	0	1.01	1	1	0.75888	0.75888	0	1	0.907394	1	0.952408
322	GO:0005775	vacuolar lumen	43	0	0.14	1	1	0.0007	0.87889	0	1	0.00430174	1	1
323	GO:0005776	autophagosome	84	0	0.28	1	1	0.96132	0.96132	0	1	1	1	1
324	GO:0005778	peroxisomal membrane	55	0	0.18	1	1	0.0002	0.00588	0	1	0.00145793	1	0.067209
325	GO:0005779	integral component of peroxisomal membrane	16	0	0.05	1	1	0.00824	0.00824	0	1	0.0351909	1	0.0815951
326	GO:0005782	peroxisomal matrix	24	0	0.08	1	1	0.03404	0.03404	0	1	0.106766	1	0.178249
327	GO:0005786	signal recognition particle, endoplasmic reticulum targeting	6	0	0.02	1	1	0.06955	0.06955	0	1	0.190452	1	0.276898
328	GO:0005788	endoplasmic reticulum lumen	135	0	0.45	1	1	0.01289	0.01289	0	1	0.0512208	1	0.107795
329	GO:0005793	endoplasmic reticulum-Golgi intermediate compartment	85	0	0.28	1	1	0.48945	0.48945	0	1	0.723376	1	0.802231
330	GO:0005794	Golgi apparatus	1377	0	4.59	1	1	0.04468	0.19274	0	1	0.134167	1	0.508403
331	GO:0005795	Golgi stack	123	0	0.41	1	1	0.48268	0.48268	0	1	0.715558	1	0.794255
332	GO:0005796	Golgi lumen	30	0	0.1	1	1	0.00222	0.00222	0	1	0.0117917	1	0.03189
333	GO:0005797	Golgi medial cisterna	8	0	0.03	1	1	0.57103	0.57103	0	1	0.783868	1	0.848958
334	GO:0005798	Golgi-associated vesicle	72	0	0.24	1	1	0.00547	0.12824	0	1	0.0255831	1	0.403311
335	GO:0005801	cis-Golgi network	44	0	0.15	1	1	0.61251	0.61251	0	1	0.810292	1	0.875132
336	GO:0005802	trans-Golgi network	177	0	0.59	1	1	0.26929	0.26929	0	1	0.495888	1	0.590436
337	GO:0005811	lipid particle	56	0	0.19	1	1	0.39852	0.39852	0	1	0.643108	1	0.731652
338	GO:0005814	centriole	126	0	0.42	1	1	0.41719	0.41719	0	1	0.667157	1	0.755507
339	GO:0005818	aster	6	0	0.02	1	1	0.29293	0.29293	0	1	0.525275	1	0.622099
340	GO:0005819	spindle	311	0	1.04	1	1	0.07204	0.07204	0	1	0.194748	1	0.281539
341	GO:0005826	actomyosin contractile ring	5	0	0.02	1	1	0.18667	0.18667	0	1	0.395339	1	0.50327
342	GO:0005828	kinetochore microtubule	7	0	0.02	1	1	0.29727	0.29727	0	1	0.529016	1	0.624544
343	GO:0005832	chaperonin-containing T-complex	9	0	0.03	1	1	0.0522	0.0522	0	1	0.153265	1	0.23217
344	GO:0005834	heterotrimeric G-protein complex	38	0	0.13	1	1	2.7e-09	2.7e-09	0	1	5.18891e-08	1	2.39175e-07
345	GO:0005838	proteasome regulatory particle	16	0	0.05	1	1	0.0005	0.0005	0	1	0.00324233	1	0.0104216
346	GO:0005839	proteasome core complex	17	0	0.06	1	1	0.00169	0.00169	0	1	0.0093038	1	0.0264187
347	GO:0005845	mRNA cap binding complex	14	0	0.05	1	1	0.31935	0.31935	0	1	0.551571	1	0.640362
348	GO:0005847	mRNA cleavage and polyadenylation specificity factor complex	11	0	0.04	1	1	0.709	0.709	0	1	0.872425	1	0.925881
349	GO:0005849	mRNA cleavage factor complex	18	0	0.06	1	1	0.3907	0.3907	0	1	0.635859	1	0.726668
350	GO:0005851	eukaryotic translation initiation factor 2B complex	7	0	0.02	1	1	0.17837	0.17837	0	1	0.380883	1	0.489941
351	GO:0005852	eukaryotic translation initiation factor 3 complex	14	0	0.05	1	1	0.25628	0.25628	0	1	0.479448	1	0.575953
352	GO:0005858	axonemal dynein complex	12	0	0.04	1	1	0.93758	0.93758	0	1	1	1	1
353	GO:0005859	muscle myosin complex	13	0	0.04	1	1	0.00028	0.00028	0	1	0.00192182	1	0.00620083
354	GO:0005861	troponin complex	8	0	0.03	1	1	0.02943	0.02943	0	1	0.0957154	1	0.167295
355	GO:0005863	striated muscle myosin thick filament	5	0	0.02	1	1	0.01702	0.01702	0	1	0.0629026	1	0.12392
356	GO:0005865	striated muscle thin filament	21	0	0.07	1	1	0.08912	0.08912	0	1	0.233168	1	0.33124
357	GO:0005868	cytoplasmic dynein complex	16	0	0.05	1	1	0.23501	0.23501	0	1	0.453295	1	0.549045
358	GO:0005869	dynactin complex	12	0	0.04	1	1	0.12339	0.12339	0	1	0.293889	1	0.397659
359	GO:0005871	kinesin complex	52	0	0.17	1	1	0.32315	0.32315	0	1	0.553488	1	0.641786
360	GO:0005874	microtubule	427	0	1.42	1	1	0.60151	0.60151	0	1	0.802773	1	0.867578
361	GO:0005875	microtubule associated complex	148	0	0.49	1	1	0.79579	0.79579	0	1	0.930476	1	0.973446
362	GO:0005876	spindle microtubule	45	0	0.15	1	1	0.02995	0.02995	0	1	0.0971078	1	0.168505
363	GO:0005879	axonemal microtubule	6	0	0.02	1	1	0.62748	0.62748	0	1	0.819835	1	0.88229
364	GO:0005881	cytoplasmic microtubule	49	0	0.16	1	1	0.6984	0.6984	0	1	0.866442	1	0.923382
365	GO:0005882	intermediate filament	59	0	0.2	1	1	0.0092	0.0092	0	1	0.0381349	1	0.0873918
366	GO:0005883	neurofilament	5	0	0.02	1	1	0.14329	0.14329	0	1	0.323005	1	0.427213
367	GO:0005884	actin filament	76	0	0.25	1	1	0.02918	0.02918	0	1	0.0951952	1	0.166765
368	GO:0005885	Arp2/3 protein complex	10	0	0.03	1	1	0.42133	0.42133	0	1	0.670702	1	0.757824
369	GO:0005891	voltage-gated calcium channel complex	31	0	0.1	1	1	0.18273	0.18273	0	1	0.388623	1	0.499337
370	GO:0005892	acetylcholine-gated channel complex	6	0	0.02	1	1	0.35481	0.35481	0	1	0.590605	1	0.678351
371	GO:0005901	caveola	65	0	0.22	1	1	0.00221	0.00221	0	1	0.0117917	1	0.03189
372	GO:0005902	microvillus	64	0	0.21	1	1	0.07074	0.07074	0	1	0.192712	1	0.279518
373	GO:0005903	brush border	90	0	0.3	1	1	0.00037	0.00037	0	1	0.00244431	1	0.0078662
374	GO:0005905	coated pit	81	0	0.27	1	1	0.0261	0.0261	0	1	0.0873028	1	0.155867
375	GO:0005911	cell-cell junction	497	0	1.66	1	1	0.00067	0.51757	0	1	0.00414146	1	0.822273
376	GO:0005913	cell-cell adherens junction	190	0	0.63	1	1	0.00098	0.00098	0	1	0.00578693	1	0.017961
377	GO:0005915	zonula adherens	12	0	0.04	1	1	0.74152	0.74152	0	1	0.894718	1	0.943873
378	GO:0005916	fascia adherens	11	0	0.04	1	1	0.25375	0.25375	0	1	0.478953	1	0.575953
379	GO:0005921	gap junction	22	0	0.07	1	1	0.01429	0.01429	0	1	0.0555314	1	0.114213
380	GO:0005922	connexon complex	12	0	0.04	1	1	0.19031	0.19031	0	1	0.400693	1	0.507416
381	GO:0005923	bicellular tight junction	121	0	0.4	1	1	0.60283	0.60283	0	1	0.80352	1	0.868304
382	GO:0005929	cilium	463	0	1.54	1	1	0.91249	0.91689	0	1	0.994332	1	1
383	GO:0005930	axoneme	94	0	0.31	1	1	0.90729	0.90729	0	1	0.992104	1	1
384	GO:0005942	phosphatidylinositol 3-kinase complex	25	0	0.08	1	1	0.00025	0.00025	0	1	0.00177349	1	0.00565426
385	GO:0005952	cAMP-dependent protein kinase complex	7	0	0.02	1	1	0.00018	0.00018	0	1	0.001359	1	0.00444977
386	GO:0005955	calcineurin complex	5	0	0.02	1	1	0.01658	0.01658	0	1	0.061926	1	0.122941
387	GO:0005964	phosphorylase kinase complex	5	0	0.02	1	1	0.03205	0.03205	0	1	0.102039	1	0.174714
388	GO:0005968	Rab-protein geranylgeranyltransferase complex	5	0	0.02	1	1	0.09308	0.09308	0	1	0.242329	1	0.341186
389	GO:0008021	synaptic vesicle	121	0	0.4	1	1	0.18701	0.18701	0	1	0.395339	1	0.50327
390	GO:0008023	transcription elongation factor complex	47	0	0.16	1	1	0.58055	0.58055	0	1	0.78773	1	0.852382
391	GO:0008024	positive transcription elongation factor complex b	6	0	0.02	1	1	0.59741	0.59741	0	1	0.798309	1	0.862835
392	GO:0008074	guanylate cyclase complex, soluble	10	0	0.03	1	1	0.00029	0.00029	0	1	0.00196494	1	0.00629122
393	GO:0008076	voltage-gated potassium channel complex	48	0	0.16	1	1	0.53916	0.53916	0	1	0.758844	1	0.824639
394	GO:0008091	spectrin	8	0	0.03	1	1	0.30734	0.30734	0	1	0.54053	1	0.632362
395	GO:0008180	COP9 signalosome	23	0	0.08	1	1	0.01342	0.01342	0	1	0.0529289	1	0.110585
396	GO:0008250	oligosaccharyltransferase complex	10	0	0.03	1	1	0.28822	0.28822	0	1	0.521092	1	0.616839
397	GO:0008274	gamma-tubulin ring complex	7	0	0.02	1	1	0.83174	0.83174	0	1	0.957679	1	0.9979
398	GO:0008278	cohesin complex	7	0	0.02	1	1	0.19551	0.19551	0	1	0.406	1	0.508707
399	GO:0008287	protein serine/threonine phosphatase complex	43	0	0.14	1	1	0.05014	0.05014	0	1	0.148871	1	0.22875
400	GO:0008290	F-actin capping protein complex	6	0	0.02	1	1	0.53596	0.53596	0	1	0.758844	1	0.824639
401	GO:0008305	integrin complex	38	0	0.13	1	1	1.3e-08	1.3e-08	0	1	2.08197e-07	1	8.63687e-07
402	GO:0008328	ionotropic glutamate receptor complex	31	0	0.1	1	1	0.39453	0.39453	0	1	0.637643	1	0.726838
403	GO:0008385	IkappaB kinase complex	6	0	0.02	1	1	0.71781	0.71781	0	1	0.88076	1	0.933666
404	GO:0008540	proteasome regulatory particle, base subcomplex	7	0	0.02	1	1	0.01448	0.01448	0	1	0.0560636	1	0.114292
405	GO:0008541	proteasome regulatory particle, lid subcomplex	6	0	0.02	1	1	0.12116	0.12116	0	1	0.290399	1	0.393863
406	GO:0009279	cell outer membrane	9	0	0.03	1	1	0.19941	0.19941	0	1	0.40969	1	0.50996
407	GO:0009331	glycerol-3-phosphate dehydrogenase complex	5	0	0.02	1	1	0.26474	0.26474	0	1	0.490496	1	0.585578
408	GO:0009897	external side of plasma membrane	158	0	0.53	1	1	5.8e-15	7.8e-13	0	1	2.35792e-13	1	1.65828e-10
409	GO:0009898	cytoplasmic side of plasma membrane	183	0	0.61	1	1	4.4e-19	0.02338	0	1	2.73576e-17	1	0.146819
410	GO:0009925	basal plasma membrane	27	0	0.09	1	1	0.13896	0.13896	0	1	0.317237	1	0.420839
411	GO:0010008	endosome membrane	391	0	1.3	1	1	0.93071	0.93071	0	1	1	1	1
412	GO:0010369	chromocenter	13	0	0.04	1	1	0.88645	0.88645	0	1	0.982157	1	1
413	GO:0010494	cytoplasmic stress granule	37	0	0.12	1	1	0.14428	0.14428	0	1	0.323788	1	0.427213
414	GO:0012506	vesicle membrane	439	0	1.46	1	1	3e-05	0.02348	0	1	0.000271026	1	0.146819
415	GO:0012507	ER to Golgi transport vesicle membrane	33	0	0.11	1	1	0.00011	0.00437	0	1	0.000915512	1	0.0537609
416	GO:0012510	trans-Golgi network transport vesicle membrane	13	0	0.04	1	1	0.00416	0.00416	0	1	0.0200782	1	0.0520245
417	GO:0014069	postsynaptic density	171	0	0.57	1	1	0.00617	0.00617	0	1	0.0286039	1	0.0697735
418	GO:0014704	intercalated disc	44	0	0.15	1	1	0.00276	0.00276	0	1	0.0141617	1	0.0381023
419	GO:0014731	spectrin-associated cytoskeleton	10	0	0.03	1	1	0.01586	0.01586	0	1	0.0600861	1	0.120423
420	GO:0015030	Cajal body	51	0	0.17	1	1	0.63806	0.63806	0	1	0.825495	1	0.887772
421	GO:0016010	dystrophin-associated glycoprotein complex	19	0	0.06	1	1	0.13378	0.13378	0	1	0.3101	1	0.41571
422	GO:0016011	dystroglycan complex	8	0	0.03	1	1	0.14332	0.14332	0	1	0.323005	1	0.427213
423	GO:0016012	sarcoglycan complex	7	0	0.02	1	1	0.25433	0.25433	0	1	0.479192	1	0.575953
424	GO:0016023	cytoplasmic, membrane-bounded vesicle	1031	0	3.44	1	1	6.8e-09	0.10123	0	1	1.1783e-07	1	0.355301
425	GO:0016235	aggresome	29	0	0.1	1	1	0.99506	0.99506	0	1	1	1	1
426	GO:0016272	prefoldin complex	7	0	0.02	1	1	0.6952	0.6952	0	1	0.863486	1	0.920296
427	GO:0016281	eukaryotic translation initiation factor 4F complex	8	0	0.03	1	1	0.11618	0.11618	0	1	0.284264	1	0.388363
428	GO:0016282	eukaryotic 43S preinitiation complex	15	0	0.05	1	1	0.10161	0.10161	0	1	0.256942	1	0.355301
429	GO:0016324	apical plasma membrane	277	0	0.92	1	1	2.2e-07	2.2e-07	0	1	2.70395e-06	1	1.29922e-05
430	GO:0016327	apicolateral plasma membrane	12	0	0.04	1	1	0.2797	0.2797	0	1	0.509729	1	0.604311
431	GO:0016328	lateral plasma membrane	44	0	0.15	1	1	0.00465	0.00465	0	1	0.02224	1	0.0561699
432	GO:0016342	catenin complex	5	0	0.02	1	1	0.03527	0.03527	0	1	0.110065	1	0.182155
433	GO:0016363	nuclear matrix	118	0	0.39	1	1	0.03549	0.03549	0	1	0.110332	1	0.182251
434	GO:0016442	RISC complex	18	0	0.06	1	1	0.82551	0.82551	0	1	0.952869	1	0.992967
435	GO:0016459	myosin complex	98	0	0.33	1	1	0.005	0.66134	0	1	0.0236996	1	0.907144
436	GO:0016460	myosin II complex	23	0	0.08	1	1	0.00868	0.30532	0	1	0.0365528	1	0.632362
437	GO:0016461	unconventional myosin complex	10	0	0.03	1	1	0.41588	0.41588	0	1	0.667049	1	0.755507
438	GO:0016471	vacuolar proton-transporting V-type ATPase complex	14	0	0.05	1	1	0.84847	0.84847	0	1	0.965654	1	1
439	GO:0016514	SWI/SNF complex	21	0	0.07	1	1	0.47754	0.47754	0	1	0.714957	1	0.793164
440	GO:0016528	sarcoplasm	72	0	0.24	1	1	9.1e-06	0.18407	0	1	8.9062e-05	1	0.500507
441	GO:0016529	sarcoplasmic reticulum	65	0	0.22	1	1	4.6e-05	4.6e-05	0	1	0.000408588	1	0.00143818
442	GO:0016580	Sin3 complex	13	0	0.04	1	1	0.79475	0.79475	0	1	0.930289	1	0.973294
443	GO:0016581	NuRD complex	14	0	0.05	1	1	0.85708	0.85708	0	1	0.968913	1	1
444	GO:0016589	NURF complex	7	0	0.02	1	1	0.76923	0.76923	0	1	0.916659	1	0.96199
445	GO:0016591	DNA-directed RNA polymerase II, holoenzyme	103	0	0.34	1	1	0.16339	0.16339	0	1	0.355356	1	0.460699
446	GO:0016592	mediator complex	42	0	0.14	1	1	0.33412	0.33412	0	1	0.564161	1	0.649304
447	GO:0016593	Cdc73/Paf1 complex	7	0	0.02	1	1	0.50577	0.50577	0	1	0.735349	1	0.81091
448	GO:0016600	flotillin complex	7	0	0.02	1	1	0.41791	0.41791	0	1	0.667267	1	0.755507
449	GO:0016602	CCAAT-binding factor complex	7	0	0.02	1	1	0.25618	0.25618	0	1	0.479448	1	0.575953
450	GO:0016604	nuclear body	421	0	1.4	1	1	0.91773	0.91773	0	1	0.997984	1	1
451	GO:0016605	PML body	119	0	0.4	1	1	0.80459	0.80459	0	1	0.939726	1	0.981951
452	GO:0016607	nuclear speck	241	0	0.8	1	1	0.6931	0.6931	0	1	0.863017	1	0.919926
453	GO:0017053	transcriptional repressor complex	78	0	0.26	1	1	0.89847	0.89847	0	1	0.988905	1	1
454	GO:0017059	serine C-palmitoyltransferase complex	5	0	0.02	1	1	0.78035	0.78035	0	1	0.922598	1	0.967157
455	GO:0017119	Golgi transport complex	15	0	0.05	1	1	0.67091	0.67091	0	1	0.85543	1	0.91433
456	GO:0018995	host	25	0	0.08	1	1	0.11998	0.11998	0	1	0.288225	1	0.391223
457	GO:0019005	SCF ubiquitin ligase complex	41	0	0.14	1	1	0.95422	0.95422	0	1	1	1	1
458	GO:0019012	virion	15	0	0.05	1	1	0.06147	0.94235	0	1	0.172803	1	1
459	GO:0019013	viral nucleocapsid	6	0	0.02	1	1	0.0012	0.0012	0	1	0.00693115	1	0.0205742
460	GO:0019028	viral capsid	8	0	0.03	1	1	0.01868	0.52326	0	1	0.067619	1	0.822273
461	GO:0019773	proteasome core complex, alpha-subunit complex	7	0	0.02	1	1	0.16636	0.16636	0	1	0.360333	1	0.466598
462	GO:0019814	immunoglobulin complex	8	0	0.03	1	1	7.4e-05	0.09272	0	1	0.000644512	1	0.341043
463	GO:0019867	outer membrane	180	0	0.6	1	1	0.16216	0.16216	0	1	0.353408	1	0.458447
464	GO:0019897	extrinsic component of plasma membrane	161	0	0.54	1	1	2.9e-15	0.59271	0	1	1.22612e-13	1	0.861625
465	GO:0019898	extrinsic component of membrane	291	0	0.97	1	1	1.1e-10	0.96224	0	1	2.47383e-09	1	1
466	GO:0019908	nuclear cyclin-dependent protein kinase holoenzyme complex	12	0	0.04	1	1	0.13177	0.13177	0	1	0.306996	1	0.412256
467	GO:0022624	proteasome accessory complex	24	0	0.08	1	1	0.00067	0.15022	0	1	0.00414146	1	0.436353
468	GO:0030008	TRAPP complex	5	0	0.02	1	1	0.82576	0.82576	0	1	0.952869	1	0.992967
469	GO:0030014	CCR4-NOT complex	19	0	0.06	1	1	0.80729	0.80729	0	1	0.941838	1	0.984116
470	GO:0030015	CCR4-NOT core complex	6	0	0.02	1	1	0.57337	0.57337	0	1	0.78606	1	0.851036
471	GO:0030018	Z disc	108	0	0.36	1	1	0.00703	0.00703	0	1	0.0313532	1	0.0747289
472	GO:0030027	lamellipodium	208	0	0.69	1	1	0.0308	0.0308	0	1	0.0995584	1	0.172318
473	GO:0030056	hemidesmosome	12	0	0.04	1	1	0.32731	0.32731	0	1	0.557112	1	0.645511
474	GO:0030057	desmosome	23	0	0.08	1	1	0.66626	0.66626	0	1	0.852587	1	0.911499
475	GO:0030061	mitochondrial crista	7	0	0.02	1	1	0.10735	0.10735	0	1	0.266986	1	0.367825
476	GO:0030117	membrane coat	94	0	0.31	1	1	0.05604	0.33061	0	1	0.161603	1	0.646222
477	GO:0030118	clathrin coat	54	0	0.18	1	1	0.20502	0.20502	0	1	0.416632	1	0.513924
478	GO:0030119	AP-type membrane coat adaptor complex	44	0	0.15	1	1	0.49098	0.49098	0	1	0.723376	1	0.802231
479	GO:0030120	vesicle coat	44	0	0.15	1	1	0.00193	0.06549	0	1	0.0104082	1	0.264901
480	GO:0030121	AP-1 adaptor complex	5	0	0.02	1	1	0.35341	0.35341	0	1	0.590053	1	0.677868
481	GO:0030122	AP-2 adaptor complex	6	0	0.02	1	1	0.27274	0.27274	0	1	0.499625	1	0.59391
482	GO:0030123	AP-3 adaptor complex	8	0	0.03	1	1	0.92817	0.92817	0	1	1	1	1
483	GO:0030125	clathrin vesicle coat	22	0	0.07	1	1	0.0593	0.0593	0	1	0.168893	1	0.251732
484	GO:0030126	COPI vesicle coat	11	0	0.04	1	1	0.27097	0.27097	0	1	0.497304	1	0.591526
485	GO:0030127	COPII vesicle coat	10	0	0.03	1	1	0.007	0.007	0	1	0.0313532	1	0.0747289
486	GO:0030128	clathrin coat of endocytic vesicle	8	0	0.03	1	1	0.26674	0.26674	0	1	0.492547	1	0.587643
487	GO:0030130	clathrin coat of trans-Golgi network vesicle	11	0	0.04	1	1	0.01805	0.01805	0	1	0.0655631	1	0.126861
488	GO:0030131	clathrin adaptor complex	32	0	0.11	1	1	0.35711	0.35711	0	1	0.592567	1	0.680301
489	GO:0030132	clathrin coat of coated pit	13	0	0.04	1	1	0.13444	0.13444	0	1	0.310869	1	0.41571
490	GO:0030133	transport vesicle	292	0	0.97	1	1	1.8e-05	0.00552	0	1	0.000168372	1	0.06378
491	GO:0030134	ER to Golgi transport vesicle	45	0	0.15	1	1	0.00014	0.20439	0	1	0.00110433	1	0.513924
492	GO:0030135	coated vesicle	199	0	0.66	1	1	3.4e-06	0.03838	0	1	3.6301e-05	1	0.19154
493	GO:0030136	clathrin-coated vesicle	138	0	0.46	1	1	0.00058	0.11214	0	1	0.00369313	1	0.379238
494	GO:0030137	COPI-coated vesicle	21	0	0.07	1	1	0.49206	0.49206	0	1	0.723376	1	0.802231
495	GO:0030139	endocytic vesicle	173	0	0.58	1	1	2.8e-05	0.01148	0	1	0.000255138	1	0.103163
496	GO:0030140	trans-Golgi network transport vesicle	27	0	0.09	1	1	0.00401	0.35968	0	1	0.0197274	1	0.68275
497	GO:0030141	secretory granule	241	0	0.8	1	1	7.4e-08	4.9e-05	0	1	9.42386e-07	1	0.0014882
498	GO:0030173	integral component of Golgi membrane	44	0	0.15	1	1	0.98212	0.98212	0	1	1	1	1
499	GO:0030175	filopodium	109	0	0.36	1	1	0.11833	0.11833	0	1	0.286869	1	0.391223
500	GO:0030176	integral component of endoplasmic reticulum membrane	117	0	0.39	1	1	0.60959	0.60959	0	1	0.807439	1	0.872132
501	GO:0030285	integral component of synaptic vesicle membrane	6	0	0.02	1	1	0.78958	0.78958	0	1	0.928011	1	0.972165
502	GO:0030286	dynein complex	46	0	0.15	1	1	0.941	0.941	0	1	1	1	1
503	GO:0030289	protein phosphatase 4 complex	5	0	0.02	1	1	0.94466	0.94466	0	1	1	1	1
504	GO:0030312	external encapsulating structure	14	0	0.05	1	1	0.01802	0.01802	0	1	0.0655631	1	0.126861
505	GO:0030313	cell envelope	10	0	0.03	1	1	0.12648	0.12648	0	1	0.297749	1	0.398956
506	GO:0030314	junctional membrane complex	5	0	0.02	1	1	0.66019	0.66019	0	1	0.84687	1	0.907144
507	GO:0030315	T-tubule	36	0	0.12	1	1	2.4e-07	2.4e-07	0	1	2.91586e-06	1	1.34274e-05
508	GO:0030424	axon	401	0	1.34	1	1	1.5e-08	0.00824	0	1	2.36642e-07	1	0.0815951
509	GO:0030425	dendrite	436	0	1.45	1	1	1.5e-06	0.00096	0	1	1.65156e-05	1	0.0179032
510	GO:0030426	growth cone	166	0	0.55	1	1	0.8736	0.8736	0	1	0.978442	1	1
511	GO:0030427	site of polarized growth	174	0	0.58	1	1	0.88036	0.88036	0	1	0.979516	1	1
512	GO:0030430	host cell cytoplasm	9	0	0.03	1	1	0.66964	0.66964	0	1	0.854842	1	0.913771
513	GO:0030485	smooth muscle contractile fiber	5	0	0.02	1	1	0.21903	0.21903	0	1	0.432108	1	0.53058
514	GO:0030496	midbody	141	0	0.47	1	1	0.21252	0.21252	0	1	0.425443	1	0.522937
515	GO:0030532	small nuclear ribonucleoprotein complex	74	0	0.25	1	1	0.03142	0.69143	0	1	0.101248	1	0.919887
516	GO:0030658	transport vesicle membrane	125	0	0.42	1	1	0.00013	0.17953	0	1	0.001057	1	0.491857
517	GO:0030659	cytoplasmic vesicle membrane	423	0	1.41	1	1	5.9e-05	0.03305	0	1	0.000519692	1	0.177435
518	GO:0030660	Golgi-associated vesicle membrane	45	0	0.15	1	1	0.05611	0.621	0	1	0.161603	1	0.880039
519	GO:0030662	coated vesicle membrane	99	0	0.33	1	1	1.6e-05	0.50503	0	1	0.00015236	1	0.81091
520	GO:0030663	COPI-coated vesicle membrane	16	0	0.05	1	1	0.5971	0.5971	0	1	0.798309	1	0.862835
521	GO:0030665	clathrin-coated vesicle membrane	55	0	0.18	1	1	0.00036	0.31629	0	1	0.00239321	1	0.639194
522	GO:0030666	endocytic vesicle membrane	87	0	0.29	1	1	9.7e-05	0.01814	0	1	0.000826847	1	0.126861
523	GO:0030667	secretory granule membrane	72	0	0.24	1	1	0.02401	0.02401	0	1	0.082398	1	0.148387
524	GO:0030669	clathrin-coated endocytic vesicle membrane	25	0	0.08	1	1	0.00106	0.00106	0	1	0.00619017	1	0.0187797
525	GO:0030670	phagocytic vesicle membrane	47	0	0.16	1	1	0.019	0.019	0	1	0.0683095	1	0.129468
526	GO:0030672	synaptic vesicle membrane	52	0	0.17	1	1	0.23007	0.23007	0	1	0.445392	1	0.541072
527	GO:0030673	axolemma	20	0	0.07	1	1	0.42901	0.42901	0	1	0.678838	1	0.765164
528	GO:0030677	ribonuclease P complex	7	0	0.02	1	1	0.31988	0.31988	0	1	0.551571	1	0.640362
529	GO:0030681	multimeric ribonuclease P complex	7	0	0.02	1	1	0.31988	0.31988	0	1	0.551571	1	0.640362
530	GO:0030687	preribosome, large subunit precursor	27	0	0.09	1	1	0.19515	0.19515	0	1	0.406	1	0.508707
531	GO:0030688	preribosome, small subunit precursor	10	0	0.03	1	1	0.30236	0.30236	0	1	0.536286	1	0.632362
532	GO:0030870	Mre11 complex	6	0	0.02	1	1	0.73324	0.73324	0	1	0.889822	1	0.939833
533	GO:0030877	beta-catenin destruction complex	14	0	0.05	1	1	0.01235	0.01235	0	1	0.0495269	1	0.10579
534	GO:0030880	RNA polymerase complex	131	0	0.44	1	1	0.11873	0.11873	0	1	0.287152	1	0.391223
535	GO:0030891	VCB complex	5	0	0.02	1	1	0.39102	0.39102	0	1	0.635859	1	0.726668
536	GO:0030894	replisome	26	0	0.09	1	1	0.00146	0.03269	0	1	0.00820862	1	0.177293
537	GO:0030897	HOPS complex	14	0	0.05	1	1	0.9371	0.9371	0	1	1	1	1
538	GO:0030904	retromer complex	17	0	0.06	1	1	0.12333	0.12333	0	1	0.293889	1	0.397659
539	GO:0030914	STAGA complex	14	0	0.05	1	1	0.24309	0.24309	0	1	0.463802	1	0.560531
540	GO:0030915	Smc5-Smc6 complex	10	0	0.03	1	1	0.53817	0.53817	0	1	0.758844	1	0.824639
541	GO:0030964	NADH dehydrogenase complex	41	0	0.14	1	1	1.7e-11	1	0	1	4.17884e-10	1	1
542	GO:0030990	intraciliary transport particle	37	0	0.12	1	1	0.87636	0.87636	0	1	0.979468	1	1
543	GO:0030991	intraciliary transport particle A	11	0	0.04	1	1	0.63282	0.63282	0	1	0.823757	1	0.886282
544	GO:0030992	intraciliary transport particle B	23	0	0.08	1	1	0.96542	0.96542	0	1	1	1	1
545	GO:0031010	ISWI-type complex	12	0	0.04	1	1	0.94033	0.94033	0	1	1	1	1
546	GO:0031011	Ino80 complex	16	0	0.05	1	1	0.98635	0.98635	0	1	1	1	1
547	GO:0031012	extracellular matrix	403	0	1.34	1	1	3.4e-16	8.7e-07	0	1	1.63355e-14	1	3.85337e-05
548	GO:0031045	dense core granule	12	0	0.04	1	1	0.17028	0.17028	0	1	0.366284	1	0.472924
549	GO:0031080	nuclear pore outer ring	13	0	0.04	1	1	0.59247	0.59247	0	1	0.796887	1	0.861625
550	GO:0031082	BLOC complex	19	0	0.06	1	1	0.87854	0.87854	0	1	0.979468	1	1
551	GO:0031083	BLOC-1 complex	12	0	0.04	1	1	0.60494	0.60494	0	1	0.804304	1	0.868988
552	GO:0031084	BLOC-2 complex	5	0	0.02	1	1	0.98952	0.98952	0	1	1	1	1
553	GO:0031088	platelet dense granule membrane	5	0	0.02	1	1	0.14398	0.14398	0	1	0.323788	1	0.427213
554	GO:0031091	platelet alpha granule	32	0	0.11	1	1	7.2e-08	0.03529	0	1	9.28098e-07	1	0.182155
555	GO:0031092	platelet alpha granule membrane	7	0	0.02	1	1	0.08831	0.08831	0	1	0.232777	1	0.33124
556	GO:0031093	platelet alpha granule lumen	18	0	0.06	1	1	2.3e-08	2.3e-08	0	1	3.37653e-07	1	1.43818e-06
557	GO:0031094	platelet dense tubular network	10	0	0.03	1	1	0.31527	0.31527	0	1	0.548996	1	0.639194
558	GO:0031095	platelet dense tubular network membrane	7	0	0.02	1	1	0.3749	0.3749	0	1	0.615325	1	0.704097
559	GO:0031105	septin complex	5	0	0.02	1	1	0.68514	0.68514	0	1	0.859843	1	0.917888
560	GO:0031143	pseudopodium	16	0	0.05	1	1	0.02257	0.02257	0	1	0.0788578	1	0.145728
561	GO:0031201	SNARE complex	49	0	0.16	1	1	0.02462	0.02462	0	1	0.0842179	1	0.150408
562	GO:0031209	SCAR complex	9	0	0.03	1	1	0.99897	0.99897	0	1	1	1	1
563	GO:0031211	endoplasmic reticulum palmitoyltransferase complex	5	0	0.02	1	1	0.78035	0.78035	0	1	0.922598	1	0.967157
564	GO:0031225	anchored component of membrane	106	0	0.35	1	1	0.00135	0.01942	0	1	0.00763075	1	0.130722
565	GO:0031227	intrinsic component of endoplasmic reticulum membrane	124	0	0.41	1	1	0.36838	0.36838	0	1	0.605564	1	0.693076
566	GO:0031228	intrinsic component of Golgi membrane	48	0	0.16	1	1	0.98529	0.98529	0	1	1	1	1
567	GO:0031229	intrinsic component of nuclear inner membrane	14	0	0.05	1	1	0.9869	0.9869	0	1	1	1	1
568	GO:0031231	intrinsic component of peroxisomal membrane	16	0	0.05	1	1	0.00824	1	0	1	0.0351909	1	1
569	GO:0031233	intrinsic component of external side of plasma membrane	14	0	0.05	1	1	0.00216	0.1841	0	1	0.0115894	1	0.500507
570	GO:0031234	extrinsic component of cytoplasmic side of plasma membrane	127	0	0.42	1	1	2.6e-19	2.9e-12	0	1	1.71762e-17	1	4.40386e-10
571	GO:0031235	intrinsic component of the cytoplasmic side of the plasma membrane	17	0	0.06	1	1	0.49169	0.49169	0	1	0.723376	1	0.802231
572	GO:0031248	protein acetyltransferase complex	124	0	0.41	1	1	0.89909	0.89909	0	1	0.988905	1	1
573	GO:0031254	cell trailing edge	10	0	0.03	1	1	0.00717	1	0	1	0.0315779	1	1
574	GO:0031258	lamellipodium membrane	23	0	0.08	1	1	0.68339	0.68339	0	1	0.859843	1	0.917888
575	GO:0031261	DNA replication preinitiation complex	7	0	0.02	1	1	0.4513	0.4513	0	1	0.698006	1	0.781998
576	GO:0031264	death-inducing signaling complex	8	0	0.03	1	1	0.35558	0.35558	0	1	0.590956	1	0.678602
577	GO:0031265	CD95 death-inducing signaling complex	6	0	0.02	1	1	0.79416	0.79416	0	1	0.930289	1	0.973294
578	GO:0031298	replication fork protection complex	6	0	0.02	1	1	0.73677	0.73677	0	1	0.89308	1	0.942463
579	GO:0031300	intrinsic component of organelle membrane	262	0	0.87	1	1	0.29008	0.39558	0	1	0.523233	1	0.727511
580	GO:0031301	integral component of organelle membrane	248	0	0.83	1	1	0.48112	0.61789	0	1	0.715558	1	0.879544
581	GO:0031304	intrinsic component of mitochondrial inner membrane	26	0	0.09	1	1	0.47289	0.47289	0	1	0.713045	1	0.791625
582	GO:0031305	integral component of mitochondrial inner membrane	25	0	0.08	1	1	0.58557	0.58557	0	1	0.792628	1	0.857433
583	GO:0031306	intrinsic component of mitochondrial outer membrane	17	0	0.06	1	1	0.69433	0.69433	0	1	0.86342	1	0.92029
584	GO:0031307	integral component of mitochondrial outer membrane	15	0	0.05	1	1	0.63425	0.63425	0	1	0.824603	1	0.887115
585	GO:0031312	extrinsic component of organelle membrane	35	0	0.12	1	1	0.12605	0.12605	0	1	0.297399	1	0.398783
586	GO:0031313	extrinsic component of endosome membrane	7	0	0.02	1	1	0.63754	0.63754	0	1	0.825495	1	0.887772
587	GO:0031314	extrinsic component of mitochondrial inner membrane	9	0	0.03	1	1	0.16111	0.16111	0	1	0.351955	1	0.456835
588	GO:0031332	RNAi effector complex	19	0	0.06	1	1	0.87862	0.87862	0	1	0.979468	1	1
589	GO:0031362	anchored component of external side of plasma membrane	12	0	0.04	1	1	0.00134	0.00134	0	1	0.00761495	1	0.0222566
590	GO:0031371	ubiquitin conjugating enzyme complex	8	0	0.03	1	1	0.52017	0.52017	0	1	0.751032	1	0.822273
591	GO:0031390	Ctf18 RFC-like complex	6	0	0.02	1	1	0.65657	0.65657	0	1	0.845304	1	0.906408
592	GO:0031410	cytoplasmic vesicle	1136	0	3.79	1	1	1e-07	0.20644	0	1	1.25833e-06	1	0.513924
593	GO:0031414	N-terminal protein acetyltransferase complex	12	0	0.04	1	1	0.62558	0.62558	0	1	0.818364	1	0.880783
594	GO:0031417	NatC complex	5	0	0.02	1	1	0.82253	0.82253	0	1	0.952261	1	0.992451
595	GO:0031428	box C/D snoRNP complex	7	0	0.02	1	1	0.26497	0.26497	0	1	0.490496	1	0.585578
596	GO:0031430	M band	26	0	0.09	1	1	0.07709	0.07709	0	1	0.206813	1	0.297988
597	GO:0031461	cullin-RING ubiquitin ligase complex	163	0	0.54	1	1	0.70748	0.70748	0	1	0.872161	1	0.92566
598	GO:0031462	Cul2-RING ubiquitin ligase complex	9	0	0.03	1	1	0.99614	0.99614	0	1	1	1	1
599	GO:0031463	Cul3-RING ubiquitin ligase complex	61	0	0.2	1	1	0.48119	0.48119	0	1	0.715558	1	0.794255
600	GO:0031464	Cul4A-RING E3 ubiquitin ligase complex	10	0	0.03	1	1	0.29283	0.29283	0	1	0.525275	1	0.622099
601	GO:0031465	Cul4B-RING E3 ubiquitin ligase complex	5	0	0.02	1	1	0.1347	0.1347	0	1	0.310869	1	0.41571
602	GO:0031466	Cul5-RING ubiquitin ligase complex	5	0	0.02	1	1	0.99786	0.99786	0	1	1	1	1
603	GO:0031467	Cul7-RING ubiquitin ligase complex	6	0	0.02	1	1	0.86702	0.86702	0	1	0.9739	1	1
604	GO:0031501	mannosyltransferase complex	9	0	0.03	1	1	0.862	0.862	0	1	0.972125	1	1
605	GO:0031502	dolichyl-phosphate-mannose-protein mannosyltransferase complex	5	0	0.02	1	1	0.98321	0.98321	0	1	1	1	1
606	GO:0031512	motile primary cilium	12	0	0.04	1	1	0.45169	0.45169	0	1	0.698006	1	0.781998
607	GO:0031513	nonmotile primary cilium	122	0	0.41	1	1	0.93485	0.98376	0	1	1	1	1
608	GO:0031514	motile cilium	71	0	0.24	1	1	0.7056	0.7056	0	1	0.872161	1	0.92566
609	GO:0031519	PcG protein complex	46	0	0.15	1	1	0.63087	0.63087	0	1	0.822231	1	0.884716
610	GO:0031526	brush border membrane	38	0	0.13	1	1	0.02893	0.02893	0	1	0.0946719	1	0.16623
611	GO:0031527	filopodium membrane	18	0	0.06	1	1	0.06104	0.06104	0	1	0.172803	1	0.257003
612	GO:0031528	microvillus membrane	17	0	0.06	1	1	0.20739	0.20739	0	1	0.417656	1	0.514601
613	GO:0031588	nucleotide-activated protein kinase complex	11	0	0.04	1	1	0.01965	0.01965	0	1	0.0701108	1	0.130882
614	GO:0031594	neuromuscular junction	52	0	0.17	1	1	0.00072	0.00072	0	1	0.00439908	1	0.0136671
615	GO:0031597	cytosolic proteasome complex	6	0	0.02	1	1	0.00184	0.00184	0	1	0.0100252	1	0.0279417
616	GO:0031616	spindle pole centrosome	7	0	0.02	1	1	0.36228	0.36228	0	1	0.598328	1	0.685238
617	GO:0031674	I band	119	0	0.4	1	1	0.00709	0.69951	0	1	0.0314879	1	0.923701
618	GO:0031901	early endosome membrane	115	0	0.38	1	1	0.25125	0.25125	0	1	0.475934	1	0.574363
619	GO:0031902	late endosome membrane	112	0	0.37	1	1	0.73957	0.73957	0	1	0.894423	1	0.943773
620	GO:0031903	microbody membrane	55	0	0.18	1	1	0.0002	1	0	1	0.00145793	1	1
621	GO:0031904	endosome lumen	8	0	0.03	1	1	0.04173	0.04173	0	1	0.126025	1	0.203482
622	GO:0031907	microbody lumen	24	0	0.08	1	1	0.03404	0.03404	0	1	0.106766	1	0.178249
623	GO:0031931	TORC1 complex	7	0	0.02	1	1	0.58641	0.58641	0	1	0.792628	1	0.857433
624	GO:0031932	TORC2 complex	10	0	0.03	1	1	0.21912	0.21912	0	1	0.432108	1	0.53058
625	GO:0031933	telomeric heterochromatin	5	0	0.02	1	1	0.97333	0.97333	0	1	1	1	1
626	GO:0031941	filamentous actin	18	0	0.06	1	1	0.19248	0.19248	0	1	0.402874	1	0.508403
627	GO:0031965	nuclear membrane	297	0	0.99	1	1	0.96808	0.96808	0	1	1	1	1
628	GO:0031968	organelle outer membrane	173	0	0.58	1	1	0.1671	0.1671	0	1	0.361196	1	0.46744
629	GO:0031970	organelle envelope lumen	76	0	0.25	1	1	0.26057	0.26057	0	1	0.484899	1	0.579468
630	GO:0031983	vesicle lumen	31	0	0.1	1	1	7.4e-07	0.222	0	1	8.41054e-06	1	0.53478
631	GO:0031984	organelle subcompartment	296	0	0.99	1	1	0.44641	0.44641	0	1	0.693905	1	0.779202
632	GO:0031985	Golgi cisterna	86	0	0.29	1	1	0.57563	0.57563	0	1	0.786099	1	0.851036
633	GO:0032009	early phagosome	6	0	0.02	1	1	0.94674	0.94674	0	1	1	1	1
634	GO:0032010	phagolysosome	6	0	0.02	1	1	0.00815	0.00815	0	1	0.0351614	1	0.0815951
635	GO:0032039	integrator complex	17	0	0.06	1	1	0.93993	0.93993	0	1	1	1	1
636	GO:0032045	guanyl-nucleotide exchange factor complex	8	0	0.03	1	1	0.46017	0.46017	0	1	0.70289	1	0.78517
637	GO:0032059	bleb	7	0	0.02	1	1	0.52082	0.52082	0	1	0.751032	1	0.822273
638	GO:0032153	cell division site	62	0	0.21	1	1	0.22813	0.22813	0	1	0.443649	1	0.540567
639	GO:0032154	cleavage furrow	51	0	0.17	1	1	0.13768	0.13768	0	1	0.314995	1	0.418154
640	GO:0032155	cell division site part	61	0	0.2	1	1	0.2884	0.2884	0	1	0.521092	1	0.616839
641	GO:0032156	septin cytoskeleton	5	0	0.02	1	1	0.68514	0.68514	0	1	0.859843	1	0.917888
642	GO:0032279	asymmetric synapse	8	0	0.03	1	1	0.02886	0.02886	0	1	0.0946719	1	0.16623
643	GO:0032281	AMPA glutamate receptor complex	23	0	0.08	1	1	0.50172	0.50172	0	1	0.732483	1	0.809299
644	GO:0032300	mismatch repair complex	9	0	0.03	1	1	0.00792	0.46826	0	1	0.0344939	1	0.786351
645	GO:0032389	MutLalpha complex	5	0	0.02	1	1	0.00414	0.00414	0	1	0.0200733	1	0.0520245
646	GO:0032391	photoreceptor connecting cilium	35	0	0.12	1	1	0.94606	0.94606	0	1	1	1	1
647	GO:0032420	stereocilium	39	0	0.13	1	1	0.81329	0.81329	0	1	0.947792	1	0.988711
648	GO:0032421	stereocilium bundle	45	0	0.15	1	1	0.87939	0.87939	0	1	0.979468	1	1
649	GO:0032426	stereocilium tip	7	0	0.02	1	1	0.46273	0.46273	0	1	0.703904	1	0.785555
650	GO:0032432	actin filament bundle	54	0	0.18	1	1	0.24228	0.24228	0	1	0.463802	1	0.560531
651	GO:0032433	filopodium tip	14	0	0.05	1	1	0.69319	0.69319	0	1	0.863017	1	0.919926
652	GO:0032580	Golgi cisterna membrane	70	0	0.23	1	1	0.87384	0.87384	0	1	0.978442	1	1
653	GO:0032584	growth cone membrane	7	0	0.02	1	1	0.96426	0.96426	0	1	1	1	1
654	GO:0032585	multivesicular body membrane	7	0	0.02	1	1	0.52066	0.52066	0	1	0.751032	1	0.822273
655	GO:0032588	trans-Golgi network membrane	48	0	0.16	1	1	0.37759	0.37759	0	1	0.618779	1	0.707898
656	GO:0032589	neuron projection membrane	31	0	0.1	1	1	0.02496	0.27649	0	1	0.0846278	1	0.599814
657	GO:0032590	dendrite membrane	10	0	0.03	1	1	0.0028	0.15588	0	1	0.0142797	1	0.449053
658	GO:0032591	dendritic spine membrane	5	0	0.02	1	1	0.00405	0.00405	0	1	0.0197274	1	0.0518693
659	GO:0032592	integral component of mitochondrial membrane	47	0	0.16	1	1	0.55809	0.55809	0	1	0.770025	1	0.835389
660	GO:0032593	insulin-responsive compartment	13	0	0.04	1	1	0.2444	0.2444	0	1	0.465461	1	0.562332
661	GO:0032777	Piccolo NuA4 histone acetyltransferase complex	7	0	0.02	1	1	0.92221	0.92221	0	1	0.99977	1	1
662	GO:0032797	SMN complex	11	0	0.04	1	1	0.68512	0.68512	0	1	0.859843	1	0.917888
663	GO:0032806	carboxy-terminal domain protein kinase complex	23	0	0.08	1	1	0.06141	0.06141	0	1	0.172803	1	0.257003
664	GO:0032809	neuronal cell body membrane	17	0	0.06	1	1	0.681	0.681	0	1	0.859843	1	0.917888
665	GO:0032838	cell projection cytoplasm	53	0	0.18	1	1	0.0044	0.0044	0	1	0.02114	1	0.0537609
666	GO:0032839	dendrite cytoplasm	14	0	0.05	1	1	0.03691	0.03691	0	1	0.113743	1	0.187729
667	GO:0032937	SREBP-SCAP-Insig complex	5	0	0.02	1	1	0.2932	0.2932	0	1	0.525275	1	0.622099
668	GO:0032982	myosin filament	30	0	0.1	1	1	0.00021	0.00021	0	1	0.00152034	1	0.00485283
669	GO:0032993	protein-DNA complex	105	0	0.35	1	1	0.00046	0.01076	0	1	0.00300136	1	0.0986024
670	GO:0033010	paranodal junction	6	0	0.02	1	1	0.75196	0.75196	0	1	0.902181	1	0.948201
671	GO:0033017	sarcoplasmic reticulum membrane	37	0	0.12	1	1	0.05447	0.05447	0	1	0.158172	1	0.236333
672	GO:0033018	sarcoplasmic reticulum lumen	6	0	0.02	1	1	0.01025	0.01025	0	1	0.0421566	1	0.0955768
673	GO:0033061	DNA recombinase mediator complex	8	0	0.03	1	1	0.01771	0.66137	0	1	0.0649927	1	0.907144
674	GO:0033063	Rad51B-Rad51C-Rad51D-XRCC2 complex	6	0	0.02	1	1	0.00234	0.00234	0	1	0.0122445	1	0.0331656
675	GO:0033093	Weibel-Palade body	6	0	0.02	1	1	0.10001	0.10001	0	1	0.25631	1	0.355301
676	GO:0033116	endoplasmic reticulum-Golgi intermediate compartment membrane	46	0	0.15	1	1	0.8415	0.8415	0	1	0.965454	1	1
677	GO:0033162	melanosome membrane	7	0	0.02	1	1	0.46483	0.46483	0	1	0.703904	1	0.785555
678	GO:0033176	proton-transporting V-type ATPase complex	25	0	0.08	1	1	0.25264	0.25264	0	1	0.477711	1	0.575953
679	GO:0033179	proton-transporting V-type ATPase, V0 domain	13	0	0.04	1	1	0.52249	0.52249	0	1	0.751157	1	0.822273
680	GO:0033180	proton-transporting V-type ATPase, V1 domain	8	0	0.03	1	1	0.09356	0.09356	0	1	0.24298	1	0.341767
681	GO:0033202	DNA helicase complex	17	0	0.06	1	1	0.85237	0.85237	0	1	0.965654	1	1
682	GO:0033256	I-kappaB/NF-kappaB complex	9	0	0.03	1	1	0.01943	0.01943	0	1	0.0696187	1	0.130722
683	GO:0033263	CORVET complex	7	0	0.02	1	1	0.93686	0.93686	0	1	1	1	1
684	GO:0033267	axon part	206	0	0.69	1	1	4.3e-08	0.25596	0	1	5.90273e-07	1	0.575953
685	GO:0033268	node of Ranvier	16	0	0.05	1	1	0.00402	0.00402	0	1	0.0197274	1	0.0518693
686	GO:0033270	paranode region of axon	11	0	0.04	1	1	0.98196	0.98196	0	1	1	1	1
687	GO:0033276	transcription factor TFTC complex	14	0	0.05	1	1	0.46802	0.46802	0	1	0.70671	1	0.786351
688	GO:0033290	eukaryotic 48S preinitiation complex	14	0	0.05	1	1	0.09192	0.09192	0	1	0.2399	1	0.340456
689	GO:0033391	chromatoid body	13	0	0.04	1	1	0.19979	0.19979	0	1	0.40969	1	0.50996
690	GO:0033588	Elongator holoenzyme complex	8	0	0.03	1	1	0.81548	0.81548	0	1	0.947927	1	0.989098
691	GO:0033596	TSC1-TSC2 complex	5	0	0.02	1	1	0.39446	0.39446	0	1	0.637643	1	0.726838
692	GO:0033643	host cell part	21	0	0.07	1	1	0.3318	0.3318	0	1	0.561631	1	0.646405
693	GO:0033644	host cell membrane	8	0	0.03	1	1	0.45501	0.45501	0	1	0.699047	1	0.782516
694	GO:0033646	host intracellular part	12	0	0.04	1	1	0.43651	0.43651	0	1	0.684556	1	0.770781
695	GO:0033647	host intracellular organelle	8	0	0.03	1	1	0.57551	0.57551	0	1	0.786099	1	0.851036
696	GO:0033648	host intracellular membrane-bounded organelle	8	0	0.03	1	1	0.57551	0.57551	0	1	0.786099	1	0.851036
697	GO:0033655	host cell cytoplasm part	7	0	0.02	1	1	0.62004	0.62004	0	1	0.816167	1	0.879977
698	GO:0034045	pre-autophagosomal structure membrane	20	0	0.07	1	1	0.65937	0.65937	0	1	0.846846	1	0.907144
699	GO:0034098	VCP-NPL4-UFD1 AAA ATPase complex	7	0	0.02	1	1	0.98298	0.98298	0	1	1	1	1
700	GO:0034361	very-low-density lipoprotein particle	13	0	0.04	1	1	0.00829	0.00829	0	1	0.0351909	1	0.0815951
701	GO:0034362	low-density lipoprotein particle	14	0	0.05	1	1	0.02215	0.02215	0	1	0.0780418	1	0.144451
702	GO:0034385	triglyceride-rich lipoprotein particle	13	0	0.04	1	1	0.00829	1	0	1	0.0351909	1	1
703	GO:0034388	Pwp2p-containing subcomplex of 90S preribosome	6	0	0.02	1	1	0.99775	0.99775	0	1	1	1	1
704	GO:0034399	nuclear periphery	149	0	0.5	1	1	0.01093	0.01093	0	1	0.0447791	1	0.0993042
705	GO:0034448	EGO complex	6	0	0.02	1	1	0.90705	0.90705	0	1	0.992104	1	1
706	GO:0034464	BBSome	11	0	0.04	1	1	0.64505	0.64505	0	1	0.833518	1	0.896324
707	GO:0034518	RNA cap binding complex	15	0	0.05	1	1	0.27763	0.27763	0	1	0.506831	1	0.60106
708	GO:0034663	endoplasmic reticulum chaperone complex	9	0	0.03	1	1	0.52748	0.52748	0	1	0.753441	1	0.824562
709	GO:0034702	ion channel complex	184	0	0.61	1	1	0.07119	0.07119	0	1	0.193133	1	0.279518
710	GO:0034703	cation channel complex	110	0	0.37	1	1	0.13186	0.13186	0	1	0.306996	1	0.412256
711	GO:0034704	calcium channel complex	44	0	0.15	1	1	0.49623	0.49623	0	1	0.727122	1	0.80431
712	GO:0034705	potassium channel complex	50	0	0.17	1	1	0.60429	0.60429	0	1	0.804304	1	0.868988
713	GO:0034706	sodium channel complex	14	0	0.05	1	1	0.01395	0.01395	0	1	0.0546117	1	0.113197
714	GO:0034707	chloride channel complex	37	0	0.12	1	1	0.53125	0.53125	0	1	0.755904	1	0.824562
715	GO:0034708	methyltransferase complex	108	0	0.36	1	1	0.85071	0.94245	0	1	0.965654	1	1
716	GO:0034709	methylosome	14	0	0.05	1	1	0.00114	0.00114	0	1	0.00662077	1	0.0198659
717	GO:0034715	pICln-Sm protein complex	6	0	0.02	1	1	0.00187	0.00187	0	1	0.0101364	1	0.0279973
718	GO:0034719	SMN-Sm protein complex	18	0	0.06	1	1	0.01777	0.01777	0	1	0.0649927	1	0.126861
719	GO:0034774	secretory granule lumen	22	0	0.07	1	1	5.5e-07	0.79699	0	1	6.45944e-06	1	0.973794
720	GO:0034992	microtubule organizing center attachment site	10	0	0.03	1	1	0.95071	0.95071	0	1	1	1	1
721	GO:0034993	LINC complex	10	0	0.03	1	1	0.95071	0.95071	0	1	1	1	1
722	GO:0035032	phosphatidylinositol 3-kinase complex, class III	9	0	0.03	1	1	0.58622	0.58622	0	1	0.792628	1	0.857433
723	GO:0035061	interchromatin granule	6	0	0.02	1	1	0.68959	0.68959	0	1	0.860563	1	0.918589
724	GO:0035068	micro-ribonucleoprotein complex	12	0	0.04	1	1	0.91169	0.91169	0	1	0.994332	1	1
725	GO:0035097	histone methyltransferase complex	86	0	0.29	1	1	0.95708	0.95708	0	1	1	1	1
726	GO:0035098	ESC/E(Z) complex	14	0	0.05	1	1	0.271	0.271	0	1	0.497304	1	0.591526
727	GO:0035102	PRC1 complex	16	0	0.05	1	1	0.47718	0.47718	0	1	0.714957	1	0.793164
728	GO:0035145	exon-exon junction complex	14	0	0.05	1	1	0.93949	0.93949	0	1	1	1	1
729	GO:0035253	ciliary rootlet	5	0	0.02	1	1	0.71177	0.71177	0	1	0.874815	1	0.928358
730	GO:0035267	NuA4 histone acetyltransferase complex	24	0	0.08	1	1	0.99932	0.99932	0	1	1	1	1
731	GO:0035327	transcriptionally active chromatin	17	0	0.06	1	1	0.9517	0.9517	0	1	1	1	1
732	GO:0035371	microtubule plus-end	17	0	0.06	1	1	0.99143	0.99143	0	1	1	1	1
733	GO:0035631	CD40 receptor complex	11	0	0.04	1	1	0.41251	0.41251	0	1	0.663658	1	0.753433
734	GO:0035748	myelin sheath abaxonal region	7	0	0.02	1	1	0.55506	0.55506	0	1	0.769684	1	0.835365
735	GO:0035770	ribonucleoprotein granule	169	0	0.56	1	1	0.65354	0.65354	0	1	0.842429	1	0.903398
736	GO:0035838	growing cell tip	5	0	0.02	1	1	0.77924	0.77924	0	1	0.922598	1	0.967157
737	GO:0035859	Seh1-associated complex	11	0	0.04	1	1	0.84975	0.84975	0	1	0.965654	1	1
738	GO:0035861	site of double-strand break	34	0	0.11	1	1	0.44748	0.44748	0	1	0.694547	1	0.779789
739	GO:0035867	alphav-beta3 integrin-IGF-1-IGF1R complex	5	0	0.02	1	1	0.0013	0.0013	0	1	0.00746793	1	0.0219349
740	GO:0035869	ciliary transition zone	35	0	0.12	1	1	0.78207	0.78207	0	1	0.922598	1	0.9678
741	GO:0036019	endolysosome	6	0	0.02	1	1	0.1995	0.1995	0	1	0.40969	1	0.50996
742	GO:0036038	TCTN-B9D complex	16	0	0.05	1	1	0.70796	0.70796	0	1	0.872161	1	0.92566
743	GO:0036056	filtration diaphragm	8	0	0.03	1	1	0.7432	0.7432	0	1	0.894718	1	0.943873
744	GO:0036057	slit diaphragm	8	0	0.03	1	1	0.7432	0.7432	0	1	0.894718	1	0.943873
745	GO:0036064	ciliary basal body	106	0	0.35	1	1	0.84896	0.84896	0	1	0.965654	1	1
746	GO:0036126	sperm flagellum	35	0	0.12	1	1	0.39392	0.39392	0	1	0.637643	1	0.726838
747	GO:0036128	CatSper complex	10	0	0.03	1	1	0.88268	0.88268	0	1	0.981065	1	1
748	GO:0036379	myofilament	26	0	0.09	1	1	0.01179	0.01179	0	1	0.047565	1	0.103163
749	GO:0036396	MIS complex	5	0	0.02	1	1	0.7249	0.7249	0	1	0.883496	1	0.93369
750	GO:0036452	ESCRT complex	24	0	0.08	1	1	0.95287	0.95287	0	1	1	1	1
751	GO:0036464	cytoplasmic ribonucleoprotein granule	153	0	0.51	1	1	0.68816	0.68816	0	1	0.859843	1	0.917888
752	GO:0036477	somatodendritic compartment	598	0	1.99	1	1	1.4e-11	1	0	1	3.79436e-10	1	1
753	GO:0036513	Derlin-1 retrotranslocation complex	8	0	0.03	1	1	0.97296	0.97296	0	1	1	1	1
754	GO:0038037	G-protein coupled receptor dimeric complex	5	0	0.02	1	1	0.48241	0.48241	0	1	0.715558	1	0.794255
755	GO:0038039	G-protein coupled receptor heterodimeric complex	5	0	0.02	1	1	0.48241	0.48241	0	1	0.715558	1	0.794255
756	GO:0038201	TOR complex	13	0	0.04	1	1	0.66256	0.66256	0	1	0.84888	1	0.907605
757	GO:0042025	host cell nucleus	5	0	0.02	1	1	0.44178	0.44178	0	1	0.690605	1	0.774938
758	GO:0042101	T cell receptor complex	10	0	0.03	1	1	0.41721	0.41721	0	1	0.667157	1	0.755507
759	GO:0042382	paraspeckles	7	0	0.02	1	1	0.46139	0.46139	0	1	0.703736	1	0.785555
760	GO:0042383	sarcolemma	116	0	0.39	1	1	7.5e-12	5.6e-07	0	1	2.20208e-10	1	2.83467e-05
761	GO:0042405	nuclear inclusion body	17	0	0.06	1	1	0.08314	0.08314	0	1	0.221358	1	0.317906
762	GO:0042470	melanosome	117	0	0.39	1	1	0.01473	0.01473	0	1	0.0564116	1	0.114292
763	GO:0042555	MCM complex	17	0	0.06	1	1	0.0089	0.0089	0	1	0.037183	1	0.0860064
764	GO:0042571	immunoglobulin complex, circulating	6	0	0.02	1	1	0.00017	0.00017	0	1	0.00129273	1	0.00430262
765	GO:0042575	DNA polymerase complex	14	0	0.05	1	1	0.0338	0.0338	0	1	0.106647	1	0.178249
766	GO:0042581	specific granule	13	0	0.04	1	1	0.01582	0.01582	0	1	0.0600861	1	0.120423
767	GO:0042582	azurophil granule	7	0	0.02	1	1	0.09821	0.09821	0	1	0.25319	1	0.353889
768	GO:0042583	chromaffin granule	13	0	0.04	1	1	0.02768	0.02768	0	1	0.0917171	1	0.162563
769	GO:0042584	chromaffin granule membrane	10	0	0.03	1	1	0.14121	0.14121	0	1	0.320298	1	0.42523
770	GO:0042587	glycogen granule	5	0	0.02	1	1	0.00524	0.00524	0	1	0.0247103	1	0.0617942
771	GO:0042588	zymogen granule	13	0	0.04	1	1	0.05316	0.05316	0	1	0.155651	1	0.235455
772	GO:0042589	zymogen granule membrane	7	0	0.02	1	1	0.62397	0.62397	0	1	0.818364	1	0.880783
773	GO:0042599	lamellar body	10	0	0.03	1	1	0.50478	0.50478	0	1	0.735183	1	0.81091
774	GO:0042611	MHC protein complex	19	0	0.06	1	1	3.5e-06	0.0489	0	1	3.6995e-05	1	0.22699
775	GO:0042612	MHC class I protein complex	8	0	0.03	1	1	0.04917	0.04917	0	1	0.146816	1	0.227251
776	GO:0042613	MHC class II protein complex	11	0	0.04	1	1	2e-05	2e-05	0	1	0.000185439	1	0.000708667
777	GO:0042622	photoreceptor outer segment membrane	10	0	0.03	1	1	0.00291	0.00291	0	1	0.0147171	1	0.0396581
778	GO:0042627	chylomicron	11	0	0.04	1	1	0.04172	0.04172	0	1	0.126025	1	0.203482
779	GO:0042629	mast cell granule	17	0	0.06	1	1	0.00267	0.00267	0	1	0.0137668	1	0.0373449
780	GO:0042641	actomyosin	64	0	0.21	1	1	0.75772	0.75772	0	1	0.907394	1	0.952408
781	GO:0042734	presynaptic membrane	57	0	0.19	1	1	0.31615	0.31615	0	1	0.549623	1	0.639194
782	GO:0042765	GPI-anchor transamidase complex	6	0	0.02	1	1	0.84532	0.84532	0	1	0.965654	1	1
783	GO:0042788	polysomal ribosome	5	0	0.02	1	1	0.61956	0.61956	0	1	0.816167	1	0.879977
784	GO:0042827	platelet dense granule	9	0	0.03	1	1	0.21734	0.21734	0	1	0.43182	1	0.529891
785	GO:0043005	neuron projection	893	0	2.98	1	1	1.2e-14	2.6e-05	0	1	4.53e-13	1	0.000891548
786	GO:0043020	NADPH oxidase complex	8	0	0.03	1	1	0.21859	0.21859	0	1	0.432108	1	0.53058
787	GO:0043025	neuronal cell body	370	0	1.23	1	1	5.3e-09	4.4e-07	0	1	9.82825e-08	1	2.3386e-05
788	GO:0043034	costamere	21	0	0.07	1	1	0.0197	0.0197	0	1	0.0701108	1	0.130882
789	GO:0043073	germ cell nucleus	13	0	0.04	1	1	0.1705	0.1705	0	1	0.366284	1	0.472924
790	GO:0043083	synaptic cleft	6	0	0.02	1	1	0.8863	0.8863	0	1	0.982157	1	1
791	GO:0043186	P granule	12	0	0.04	1	1	0.98498	0.98498	0	1	1	1	1
792	GO:0043189	H4/H2A histone acetyltransferase complex	24	0	0.08	1	1	0.99932	0.99932	0	1	1	1	1
793	GO:0043190	ATP-binding cassette (ABC) transporter complex	13	0	0.04	1	1	0.77165	0.77165	0	1	0.918507	1	0.963525
794	GO:0043194	axon initial segment	13	0	0.04	1	1	0.00924	0.00924	0	1	0.0381511	1	0.0873918
795	GO:0043195	terminal bouton	51	0	0.17	1	1	6.9e-06	6.9e-06	0	1	6.946e-05	1	0.000271656
796	GO:0043196	varicosity	6	0	0.02	1	1	0.05943	0.05943	0	1	0.168893	1	0.251732
797	GO:0043197	dendritic spine	127	0	0.42	1	1	0.0006	0.0006	0	1	0.003775	1	0.0115964
798	GO:0043198	dendritic shaft	33	0	0.11	1	1	0.62537	0.62537	0	1	0.818364	1	0.880783
799	GO:0043202	lysosomal lumen	40	0	0.13	1	1	0.00012	0.00012	0	1	0.000983256	1	0.00335684
800	GO:0043204	perikaryon	91	0	0.3	1	1	0.00643	0.00643	0	1	0.0294221	1	0.0711989
801	GO:0043205	fibril	12	0	0.04	1	1	0.10075	0.10075	0	1	0.256609	1	0.355301
802	GO:0043218	compact myelin	12	0	0.04	1	1	0.28507	0.28507	0	1	0.51773	1	0.61342
803	GO:0043219	lateral loop	5	0	0.02	1	1	0.55876	0.55876	0	1	0.770025	1	0.835389
804	GO:0043220	Schmidt-Lanterman incisure	10	0	0.03	1	1	0.62174	0.62174	0	1	0.817387	1	0.880039
805	GO:0043235	receptor complex	243	0	0.81	1	1	4.3e-14	9.2e-05	0	1	1.51503e-12	1	0.00264314
806	GO:0043240	Fanconi anaemia nuclear complex	15	0	0.05	1	1	0.17084	0.17084	0	1	0.366284	1	0.472924
807	GO:0043256	laminin complex	11	0	0.04	1	1	0.01379	0.01379	0	1	0.054186	1	0.11276
808	GO:0043296	apical junction complex	138	0	0.46	1	1	0.6882	0.6882	0	1	0.859843	1	0.917888
809	GO:0043596	nuclear replication fork	37	0	0.12	1	1	0.10947	0.70378	0	1	0.27035	1	0.92566
810	GO:0043601	nuclear replisome	23	0	0.08	1	1	0.00793	0.00793	0	1	0.0344939	1	0.0815951
811	GO:0043656	intracellular region of host	12	0	0.04	1	1	0.43651	0.43651	0	1	0.684556	1	0.770781
812	GO:0043657	host cell	25	0	0.08	1	1	0.11998	0.11998	0	1	0.288225	1	0.391223
813	GO:0043679	axon terminus	85	0	0.28	1	1	1.5e-09	5.2e-05	0	1	3.04904e-08	1	0.00153544
814	GO:0044194	cytolytic granule	5	0	0.02	1	1	0.26238	0.26238	0	1	0.487409	1	0.582275
815	GO:0044215	other organism	28	0	0.09	1	1	0.0638	0.0638	0	1	0.177249	1	0.26222
816	GO:0044216	other organism cell	28	0	0.09	1	1	0.0638	0.0638	0	1	0.177249	1	0.26222
817	GO:0044217	other organism part	28	0	0.09	1	1	0.0638	0.0638	0	1	0.177249	1	0.26222
818	GO:0044218	other organism cell membrane	8	0	0.03	1	1	0.45501	0.45501	0	1	0.699047	1	0.782516
819	GO:0044224	juxtaparanode region of axon	14	0	0.05	1	1	0.97709	0.97709	0	1	1	1	1
820	GO:0044232	organelle membrane contact site	13	0	0.04	1	1	0.54224	0.54224	0	1	0.759164	1	0.824639
821	GO:0044233	ER-mitochondrion membrane contact site	7	0	0.02	1	1	0.96897	0.96897	0	1	1	1	1
822	GO:0044279	other organism membrane	8	0	0.03	1	1	0.45501	0.45501	0	1	0.699047	1	0.782516
823	GO:0044291	cell-cell contact zone	53	0	0.18	1	1	0.00367	0.77227	0	1	0.0182981	1	0.963525
824	GO:0044292	dendrite terminus	10	0	0.03	1	1	0.38913	0.38913	0	1	0.634738	1	0.725693
825	GO:0044294	dendritic growth cone	7	0	0.02	1	1	0.34857	0.34857	0	1	0.583896	1	0.67125
826	GO:0044295	axonal growth cone	29	0	0.1	1	1	0.5556	0.5556	0	1	0.769684	1	0.835365
827	GO:0044297	cell body	417	0	1.39	1	1	2e-10	0.00487	0	1	4.40417e-09	1	0.0581664
828	GO:0044298	cell body membrane	18	0	0.06	1	1	0.76299	0.76299	0	1	0.911277	1	0.95531
829	GO:0044300	cerebellar mossy fiber	10	0	0.03	1	1	0.2	0.2	0	1	0.40969	1	0.50996
830	GO:0044304	main axon	62	0	0.21	1	1	0.00689	0.19573	0	1	0.0312564	1	0.508707
831	GO:0044306	neuron projection terminus	96	0	0.32	1	1	3.8e-11	0.01782	0	1	9.12864e-10	1	0.126861
832	GO:0044309	neuron spine	130	0	0.43	1	1	0.00081	0.74896	0	1	0.0048646	1	0.94554
833	GO:0044322	endoplasmic reticulum quality control compartment	13	0	0.04	1	1	0.95418	0.95418	0	1	1	1	1
834	GO:0044327	dendritic spine head	7	0	0.02	1	1	0.10161	0.10161	0	1	0.256942	1	0.355301
835	GO:0044352	pinosome	5	0	0.02	1	1	0.95792	0.95792	0	1	1	1	1
836	GO:0044354	macropinosome	5	0	0.02	1	1	0.95792	0.95792	0	1	1	1	1
837	GO:0044420	extracellular matrix component	131	0	0.44	1	1	2.1e-08	0.04551	0	1	3.12634e-07	1	0.214058
838	GO:0044423	virion part	13	0	0.04	1	1	0.06945	0.84267	0	1	0.190452	1	1
839	GO:0044427	chromosomal part	744	0	2.48	1	1	0.20502	0.72229	0	1	0.416632	1	0.93369
840	GO:0044431	Golgi apparatus part	804	0	2.68	1	1	0.55271	0.73383	0	1	0.769079	1	0.939833
841	GO:0044433	cytoplasmic vesicle part	465	0	1.55	1	1	9.4e-07	0.03364	0	1	1.04587e-05	1	0.178249
842	GO:0044437	vacuolar part	337	0	1.12	1	1	0.2185	0.87207	0	1	0.432108	1	1
843	GO:0044438	microbody part	74	0	0.25	1	1	0.00026	0.19025	0	1	0.00180803	1	0.507416
844	GO:0044439	peroxisomal part	74	0	0.25	1	1	0.00026	0.19025	0	1	0.00180803	1	0.507416
845	GO:0044440	endosomal part	414	0	1.38	1	1	0.95008	0.95008	0	1	1	1	1
846	GO:0044441	ciliary part	295	0	0.98	1	1	0.92819	0.9319	0	1	1	1	1
847	GO:0044447	axoneme part	27	0	0.09	1	1	0.90587	0.90587	0	1	0.992104	1	1
848	GO:0044451	nucleoplasm part	835	0	2.78	1	1	0.62436	0.62436	0	1	0.818364	1	0.880783
849	GO:0044452	nucleolar part	65	0	0.22	1	1	0.02035	0.02035	0	1	0.072181	1	0.134361
850	GO:0044453	nuclear membrane part	16	0	0.05	1	1	0.98634	0.98634	0	1	1	1	1
851	GO:0044454	nuclear chromosome part	397	0	1.32	1	1	0.05791	0.13583	0	1	0.166334	1	0.416102
852	GO:0044456	synapse part	546	0	1.82	1	1	1.4e-07	0.03686	0	1	1.74094e-06	1	0.187729
853	GO:0044462	external encapsulating structure part	9	0	0.03	1	1	0.19941	0.19941	0	1	0.40969	1	0.50996
854	GO:0044613	nuclear pore central transport channel	8	0	0.03	1	1	0.47415	0.47415	0	1	0.713927	1	0.792487
855	GO:0044614	nuclear pore cytoplasmic filaments	6	0	0.02	1	1	0.1329	0.1329	0	1	0.308737	1	0.414289
856	GO:0044615	nuclear pore nuclear basket	8	0	0.03	1	1	0.11394	0.11394	0	1	0.28008	1	0.383286
857	GO:0044665	MLL1/2 complex	37	0	0.12	1	1	0.98265	0.98265	0	1	1	1	1
858	GO:0044666	MLL3/4 complex	10	0	0.03	1	1	0.50496	0.50496	0	1	0.735183	1	0.81091
859	GO:0044798	nuclear transcription factor complex	125	0	0.42	1	1	0.00224	0.94734	0	1	0.0118384	1	1
860	GO:0044815	DNA packaging complex	42	0	0.14	1	1	0.49692	0.49692	0	1	0.727122	1	0.80431
861	GO:0044853	plasma membrane raft	72	0	0.24	1	1	0.00053	0.11949	0	1	0.00341591	1	0.391223
862	GO:0045009	chitosome	7	0	0.02	1	1	0.46483	0.46483	0	1	0.703904	1	0.785555
863	GO:0045095	keratin filament	15	0	0.05	1	1	0.01237	0.01237	0	1	0.0495269	1	0.10579
864	GO:0045111	intermediate filament cytoskeleton	106	0	0.35	1	1	0.23892	0.94224	0	1	0.459161	1	1
865	GO:0045120	pronucleus	12	0	0.04	1	1	0.05944	0.05944	0	1	0.168893	1	0.251732
866	GO:0045121	membrane raft	267	0	0.89	1	1	1.2e-11	4.7e-09	0	1	3.33789e-10	1	3.84315e-07
867	GO:0045171	intercellular bridge	44	0	0.15	1	1	0.37863	0.37863	0	1	0.619523	1	0.708598
868	GO:0045177	apical part of cell	338	0	1.13	1	1	4e-07	0.26939	0	1	4.80455e-06	1	0.590436
869	GO:0045178	basal part of cell	45	0	0.15	1	1	0.20873	0.20873	0	1	0.418648	1	0.515345
870	GO:0045179	apical cortex	5	0	0.02	1	1	0.6377	0.6377	0	1	0.825495	1	0.887772
871	GO:0045180	basal cortex	9	0	0.03	1	1	0.23233	0.23233	0	1	0.448945	1	0.54398
872	GO:0045202	synapse	689	0	2.3	1	1	5.8e-09	0.01184	0	1	1.03908e-07	1	0.103163
873	GO:0045211	postsynaptic membrane	191	0	0.64	1	1	0.15638	0.15638	0	1	0.344362	1	0.449276
874	GO:0045239	tricarboxylic acid cycle enzyme complex	7	0	0.02	1	1	0.06554	0.06554	0	1	0.180877	1	0.264901
875	GO:0045240	dihydrolipoyl dehydrogenase complex	6	0	0.02	1	1	0.01668	0.01668	0	1	0.0620801	1	0.122941
876	GO:0045254	pyruvate dehydrogenase complex	8	0	0.03	1	1	0.01617	0.01617	0	1	0.0608245	1	0.121906
877	GO:0045271	respiratory chain complex I	41	0	0.14	1	1	1.7e-11	1	0	1	4.17884e-10	1	1
878	GO:0045273	respiratory chain complex II	5	0	0.02	1	1	0.01165	0.01165	0	1	0.0471803	1	0.103163
879	GO:0045281	succinate dehydrogenase complex	5	0	0.02	1	1	0.01165	0.01165	0	1	0.0471803	1	0.103163
880	GO:0045293	mRNA editing complex	5	0	0.02	1	1	0.7249	0.7249	0	1	0.883496	1	0.93369
881	GO:0045334	clathrin-coated endocytic vesicle	33	0	0.11	1	1	0.00133	0.36521	0	1	0.00759897	1	0.689553
882	GO:0045335	phagocytic vesicle	75	0	0.25	1	1	0.00082	0.0104	0	1	0.00489684	1	0.0961322
883	GO:0045495	pole plasm	12	0	0.04	1	1	0.98498	0.98498	0	1	1	1	1
884	GO:0046540	U4/U6 x U5 tri-snRNP complex	20	0	0.07	1	1	0.02316	0.02316	0	1	0.0800004	1	0.146819
885	GO:0046581	intercellular canaliculus	8	0	0.03	1	1	0.21574	0.21574	0	1	0.430259	1	0.528414
886	GO:0046658	anchored component of plasma membrane	27	0	0.09	1	1	0.00909	0.49787	0	1	0.0378273	1	0.80431
887	GO:0046696	lipopolysaccharide receptor complex	8	0	0.03	1	1	0.84286	0.84286	0	1	0.965454	1	1
888	GO:0046930	pore complex	18	0	0.06	1	1	0.06126	0.06126	0	1	0.172803	1	0.257003
889	GO:0048188	Set1C/COMPASS complex	15	0	0.05	1	1	0.96705	0.96705	0	1	1	1	1
890	GO:0048475	coated membrane	94	0	0.31	1	1	0.05604	0.33061	0	1	0.161603	1	0.646222
891	GO:0048500	signal recognition particle	6	0	0.02	1	1	0.06955	0.06955	0	1	0.190452	1	0.276898
892	GO:0048770	pigment granule	117	0	0.39	1	1	0.01473	0.01473	0	1	0.0564116	1	0.114292
893	GO:0048786	presynaptic active zone	30	0	0.1	1	1	0.52392	0.52392	0	1	0.751157	1	0.822273
894	GO:0051233	spindle midzone	26	0	0.09	1	1	0.96947	0.96947	0	1	1	1	1
895	GO:0051286	cell tip	7	0	0.02	1	1	0.70521	0.70521	0	1	0.872161	1	0.92566
896	GO:0055029	nuclear DNA-directed RNA polymerase complex	129	0	0.43	1	1	0.10039	0.10039	0	1	0.25631	1	0.355301
897	GO:0055037	recycling endosome	137	0	0.46	1	1	0.49736	0.49736	0	1	0.727122	1	0.80431
898	GO:0055038	recycling endosome membrane	47	0	0.16	1	1	0.67283	0.67283	0	1	0.855776	1	0.914492
899	GO:0060076	excitatory synapse	182	0	0.61	1	1	0.0034	0.06792	0	1	0.0170322	1	0.272449
900	GO:0060077	inhibitory synapse	10	0	0.03	1	1	0.78064	0.78064	0	1	0.922598	1	0.967157
901	GO:0060091	kinocilium	8	0	0.03	1	1	0.52318	0.52318	0	1	0.751157	1	0.822273
902	GO:0060170	ciliary membrane	61	0	0.2	1	1	0.33209	0.81349	0	1	0.561631	1	0.988711
903	GO:0060205	cytoplasmic membrane-bounded vesicle lumen	29	0	0.1	1	1	7.2e-07	0.45125	0	1	8.27217e-06	1	0.781998
904	GO:0060293	germ plasm	12	0	0.04	1	1	0.98498	0.98498	0	1	1	1	1
905	GO:0061617	MICOS complex	6	0	0.02	1	1	0.05385	0.05385	0	1	0.157236	1	0.236125
906	GO:0061695	transferase complex, transferring phosphorus-containing groups	252	0	0.84	1	1	7.2e-08	0.01899	0	1	9.28098e-07	1	0.129468
907	GO:0061700	GATOR2 complex	6	0	0.02	1	1	0.93121	0.93121	0	1	1	1	1
908	GO:0061702	inflammasome complex	9	0	0.03	1	1	0.22337	0.22337	0	1	0.437226	1	0.53478
909	GO:0070160	occluding junction	123	0	0.41	1	1	0.53012	0.53012	0	1	0.755904	1	0.824562
910	GO:0070187	telosome	6	0	0.02	1	1	0.81717	0.81717	0	1	0.947927	1	0.989098
911	GO:0070382	exocytic vesicle	137	0	0.46	1	1	0.1937	0.1937	0	1	0.404626	1	0.508403
912	GO:0070419	nonhomologous end joining complex	11	0	0.04	1	1	0.78487	0.78487	0	1	0.923839	1	0.969009
913	GO:0070461	SAGA-type complex	35	0	0.12	1	1	0.22469	0.22469	0	1	0.43885	1	0.535528
914	GO:0070531	BRCA1-A complex	11	0	0.04	1	1	0.30802	0.30802	0	1	0.540826	1	0.632362
915	GO:0070552	BRISC complex	6	0	0.02	1	1	0.02654	0.02654	0	1	0.0884946	1	0.157609
916	GO:0070578	RISC-loading complex	12	0	0.04	1	1	0.97475	0.97475	0	1	1	1	1
917	GO:0070603	SWI/SNF superfamily-type complex	84	0	0.28	1	1	0.99763	0.99763	0	1	1	1	1
918	GO:0070652	HAUS complex	9	0	0.03	1	1	0.89167	0.89167	0	1	0.986906	1	1
919	GO:0070688	MLL5-L complex	8	0	0.03	1	1	0.256	0.256	0	1	0.479448	1	0.575953
920	GO:0070695	FHF complex	6	0	0.02	1	1	0.84086	0.84086	0	1	0.965454	1	1
921	GO:0070775	H3 histone acetyltransferase complex	11	0	0.04	1	1	0.96537	0.96537	0	1	1	1	1
922	GO:0070776	MOZ/MORF histone acetyltransferase complex	11	0	0.04	1	1	0.96537	0.96537	0	1	1	1	1
923	GO:0070820	tertiary granule	6	0	0.02	1	1	0.13683	0.13683	0	1	0.314412	1	0.417961
924	GO:0070822	Sin3-type complex	17	0	0.06	1	1	0.74046	0.74046	0	1	0.894476	1	0.943776
925	GO:0070847	core mediator complex	6	0	0.02	1	1	0.02823	0.02823	0	1	0.0932472	1	0.164882
926	GO:0070852	cell body fiber	5	0	0.02	1	1	0.94891	0.94891	0	1	1	1	1
927	GO:0070876	SOSS complex	9	0	0.03	1	1	0.5388	0.5388	0	1	0.758844	1	0.824639
928	GO:0070937	CRD-mediated mRNA stability complex	6	0	0.02	1	1	0.35392	0.35392	0	1	0.590053	1	0.677868
929	GO:0070938	contractile ring	11	0	0.04	1	1	0.36752	0.36752	0	1	0.605091	1	0.692684
930	GO:0070971	endoplasmic reticulum exit site	11	0	0.04	1	1	0.13949	0.13949	0	1	0.317509	1	0.421244
931	GO:0070993	translation preinitiation complex	16	0	0.05	1	1	0.08099	0.08099	0	1	0.216178	1	0.310803
932	GO:0071004	U2-type prespliceosome	26	0	0.09	1	1	0.30727	0.30727	0	1	0.54053	1	0.632362
933	GO:0071008	U2-type post-mRNA release spliceosomal complex	5	0	0.02	1	1	0.16116	0.16116	0	1	0.351955	1	0.456835
934	GO:0071010	prespliceosome	31	0	0.1	1	1	0.20208	0.20208	0	1	0.41315	1	0.513902
935	GO:0071011	precatalytic spliceosome	25	0	0.08	1	1	0.07126	0.07126	0	1	0.193133	1	0.279518
936	GO:0071012	catalytic step 1 spliceosome	11	0	0.04	1	1	0.79017	0.79017	0	1	0.928011	1	0.972165
937	GO:0071013	catalytic step 2 spliceosome	95	0	0.32	1	1	0.03772	0.03772	0	1	0.115688	1	0.190036
938	GO:0071014	post-mRNA release spliceosomal complex	11	0	0.04	1	1	0.12512	0.12512	0	1	0.296529	1	0.398783
939	GO:0071141	SMAD protein complex	5	0	0.02	1	1	0.02262	0.02262	0	1	0.0788578	1	0.145728
940	GO:0071203	WASH complex	10	0	0.03	1	1	0.15024	0.15024	0	1	0.333621	1	0.436353
941	GO:0071204	histone pre-mRNA 3'end processing complex	8	0	0.03	1	1	0.08601	0.08601	0	1	0.227281	1	0.325369
942	GO:0071339	MLL1 complex	37	0	0.12	1	1	0.98265	0.98265	0	1	1	1	1
943	GO:0071437	invadopodium	12	0	0.04	1	1	0.00662	0.00662	0	1	0.0301609	1	0.072547
944	GO:0071438	invadopodium membrane	7	0	0.02	1	1	0.02498	0.02498	0	1	0.0846278	1	0.151736
945	GO:0071439	clathrin complex	7	0	0.02	1	1	0.25686	0.25686	0	1	0.479684	1	0.576038
946	GO:0071458	integral component of cytoplasmic side of endoplasmic reticulum membrane	5	0	0.02	1	1	0.81634	0.81634	0	1	0.947927	1	0.989098
947	GO:0071541	eukaryotic translation initiation factor 3 complex, eIF3m	7	0	0.02	1	1	0.1575	0.1575	0	1	0.346107	1	0.451274
948	GO:0071546	pi-body	5	0	0.02	1	1	0.81789	0.81789	0	1	0.947927	1	0.989098
949	GO:0071556	integral component of lumenal side of endoplasmic reticulum membrane	11	0	0.04	1	1	0.08898	0.08898	0	1	0.233168	1	0.33124
950	GO:0071564	npBAF complex	19	0	0.06	1	1	0.5516	0.5516	0	1	0.769079	1	0.835365
951	GO:0071565	nBAF complex	21	0	0.07	1	1	0.40258	0.40258	0	1	0.648669	1	0.736562
952	GO:0071598	neuronal ribonucleoprotein granule	5	0	0.02	1	1	0.12345	0.12345	0	1	0.293889	1	0.397659
953	GO:0071782	endoplasmic reticulum tubular network	11	0	0.04	1	1	0.48143	0.48143	0	1	0.715558	1	0.794255
954	GO:0071817	MMXD complex	7	0	0.02	1	1	0.77672	0.77672	0	1	0.922464	1	0.966807
955	GO:0071986	Ragulator complex	6	0	0.02	1	1	0.50921	0.50921	0	1	0.739334	1	0.815196
956	GO:0072357	PTW/PP1 phosphatase complex	6	0	0.02	1	1	0.26022	0.26022	0	1	0.484899	1	0.579468
957	GO:0072372	primary cilium	179	0	0.6	1	1	0.90408	0.94015	0	1	0.992104	1	1
958	GO:0072487	MSL complex	6	0	0.02	1	1	0.87687	0.87687	0	1	0.979468	1	1
959	GO:0072546	ER membrane protein complex	10	0	0.03	1	1	0.43965	0.43965	0	1	0.688459	1	0.774584
960	GO:0072559	NLRP3 inflammasome complex	7	0	0.02	1	1	0.27321	0.27321	0	1	0.499625	1	0.59391
961	GO:0072562	blood microparticle	67	0	0.22	1	1	4e-11	4e-11	0	1	9.39556e-10	1	4.72444e-09
962	GO:0072669	tRNA-splicing ligase complex	8	0	0.03	1	1	0.97089	0.97089	0	1	1	1	1
963	GO:0072686	mitotic spindle	53	0	0.18	1	1	0.97984	0.97984	0	1	1	1	1
964	GO:0072687	meiotic spindle	9	0	0.03	1	1	0.77597	0.77597	0	1	0.922464	1	0.966807
965	GO:0080008	Cul4-RING E3 ubiquitin ligase complex	29	0	0.1	1	1	0.24866	0.24866	0	1	0.471874	1	0.569667
966	GO:0089701	U2AF	5	0	0.02	1	1	0.59333	0.59333	0	1	0.796887	1	0.861625
967	GO:0090543	Flemming body	6	0	0.02	1	1	0.6151	0.6151	0	1	0.812701	1	0.877653
968	GO:0090544	BAF-type complex	31	0	0.1	1	1	0.55112	0.55112	0	1	0.769079	1	0.835365
969	GO:0090545	CHD-type complex	14	0	0.05	1	1	0.85708	0.85708	0	1	0.968913	1	1
970	GO:0090568	nuclear transcriptional repressor complex	19	0	0.06	1	1	0.71994	0.71994	0	1	0.88076	1	0.933666
971	GO:0090571	RNA polymerase II transcription repressor complex	5	0	0.02	1	1	0.22238	0.22238	0	1	0.436906	1	0.53478
972	GO:0090575	RNA polymerase II transcription factor complex	102	0	0.34	1	1	0.0006	0.0006	0	1	0.003775	1	0.0115964
973	GO:0090576	RNA polymerase III transcription factor complex	9	0	0.03	1	1	0.8947	0.8947	0	1	0.98819	1	1
974	GO:0090665	glycoprotein complex	20	0	0.07	1	1	0.08455	0.08455	0	1	0.223983	1	0.320988
975	GO:0097014	ciliary plasm	94	0	0.31	1	1	0.90729	0.90729	0	1	0.992104	1	1
976	GO:0097038	perinuclear endoplasmic reticulum	14	0	0.05	1	1	0.68004	0.68004	0	1	0.859843	1	0.917888
977	GO:0097060	synaptic membrane	246	0	0.82	1	1	0.02314	0.06551	0	1	0.0800004	1	0.264901
978	GO:0097197	tetraspanin-enriched microdomain	6	0	0.02	1	1	0.85057	0.85057	0	1	0.965654	1	1
979	GO:0097208	alveolar lamellar body	7	0	0.02	1	1	0.28687	0.28687	0	1	0.520106	1	0.616046
980	GO:0097223	sperm part	97	0	0.32	1	1	0.30239	0.30239	0	1	0.536286	1	0.632362
981	GO:0097225	sperm midpiece	10	0	0.03	1	1	0.63041	0.63041	0	1	0.822231	1	0.884716
982	GO:0097228	sperm principal piece	12	0	0.04	1	1	0.11656	0.11656	0	1	0.284536	1	0.388412
983	GO:0097342	ripoptosome	6	0	0.02	1	1	0.32681	0.32681	0	1	0.557112	1	0.645511
984	GO:0097346	INO80-type complex	28	0	0.09	1	1	0.99921	0.99921	0	1	1	1	1
985	GO:0097361	CIA complex	5	0	0.02	1	1	0.32199	0.32199	0	1	0.553312	1	0.641786
986	GO:0097381	photoreceptor disc membrane	8	0	0.03	1	1	0.03161	0.03161	0	1	0.101248	1	0.17419
987	GO:0097386	glial cell projection	12	0	0.04	1	1	0.43651	0.43651	0	1	0.684556	1	0.770781
988	GO:0097413	Lewy body	5	0	0.02	1	1	0.57672	0.57672	0	1	0.786479	1	0.851195
989	GO:0097431	mitotic spindle pole	7	0	0.02	1	1	0.52629	0.52629	0	1	0.752758	1	0.823927
990	GO:0097440	apical dendrite	11	0	0.04	1	1	0.53521	0.53521	0	1	0.758844	1	0.824639
991	GO:0097458	neuron part	1175	0	3.92	1	1	1.6e-15	0.76114	0	1	7.04667e-14	1	0.954118
992	GO:0097470	ribbon synapse	7	0	0.02	1	1	0.26701	0.26701	0	1	0.492547	1	0.587643
993	GO:0097504	Gemini of coiled bodies	11	0	0.04	1	1	0.38162	0.38162	0	1	0.62345	1	0.712939
994	GO:0097513	myosin II filament	6	0	0.02	1	1	0.24303	0.24303	0	1	0.463802	1	0.560531
995	GO:0097517	contractile actin filament bundle	51	0	0.17	1	1	0.30421	0.30421	0	1	0.536811	1	0.632362
996	GO:0097525	spliceosomal snRNP complex	65	0	0.22	1	1	0.02496	0.70631	0	1	0.0846278	1	0.92566
997	GO:0097526	spliceosomal tri-snRNP complex	24	0	0.08	1	1	0.01757	0.01757	0	1	0.064709	1	0.126861
998	GO:0097539	ciliary transition fiber	13	0	0.04	1	1	0.88442	0.88442	0	1	0.981966	1	1
999	GO:0097542	ciliary tip	27	0	0.09	1	1	0.98818	0.98818	0	1	1	1	1
1000	GO:0097546	ciliary base	24	0	0.08	1	1	0.51611	0.51611	0	1	0.748324	1	0.822273
1001	GO:0097610	cell surface furrow	51	0	0.17	1	1	0.13768	0.13768	0	1	0.314995	1	0.418154
1002	GO:0097629	extrinsic component of omegasome membrane	5	0	0.02	1	1	0.45567	0.45567	0	1	0.699047	1	0.782516
1003	GO:0097648	G-protein coupled receptor complex	5	0	0.02	1	1	0.48241	0.48241	0	1	0.715558	1	0.794255
1004	GO:0097651	phosphatidylinositol 3-kinase complex, class I	5	0	0.02	1	1	0.0402	0.0402	0	1	0.122454	1	0.198756
1005	GO:0098536	deuterosome	8	0	0.03	1	1	0.11777	0.11777	0	1	0.286168	1	0.391217
1006	GO:0098552	side of membrane	354	0	1.18	1	1	< 1e-30	0.02306	0	1	NA	1	0.146819
1007	GO:0098553	lumenal side of endoplasmic reticulum membrane	11	0	0.04	1	1	0.08898	0.08898	0	1	0.233168	1	0.33124
1008	GO:0098554	cytoplasmic side of endoplasmic reticulum membrane	6	0	0.02	1	1	0.78386	0.78386	0	1	0.923679	1	0.968887
1009	GO:0098562	cytoplasmic side of membrane	191	0	0.64	1	1	4.1e-17	0.12582	0	1	2.28089e-15	1	0.398783
1010	GO:0098573	intrinsic component of mitochondrial membrane	50	0	0.17	1	1	0.53764	0.53764	0	1	0.758844	1	0.824639
1011	GO:0098576	lumenal side of membrane	13	0	0.04	1	1	0.06456	0.06456	0	1	0.178639	1	0.263951
1012	GO:0098636	protein complex involved in cell adhesion	39	0	0.13	1	1	5.7e-09	0.2957	0	1	1.03878e-07	1	0.623669
1013	GO:0098642	network-forming collagen trimer	10	0	0.03	1	1	0.00642	0.00642	0	1	0.0294221	1	0.0711989
1014	GO:0098643	banded collagen fibril	17	0	0.06	1	1	0.00014	1	0	1	0.00110433	1	1
1015	GO:0098644	complex of collagen trimers	29	0	0.1	1	1	8.7e-06	0.14486	0	1	8.5943e-05	1	0.427739
1016	GO:0098645	collagen network	10	0	0.03	1	1	0.00642	1	0	1	0.0294221	1	1
1017	GO:0098651	basement membrane collagen trimer	11	0	0.04	1	1	0.00316	0.00316	0	1	0.0159053	1	0.0419885
1018	GO:0098687	chromosomal region	319	0	1.06	1	1	0.59578	0.59578	0	1	0.798149	1	0.862826
1019	GO:0098791	Golgi subcompartment	282	0	0.94	1	1	0.55808	0.55808	0	1	0.770025	1	0.835389
1020	GO:0098793	presynapse	255	0	0.85	1	1	0.02553	0.41678	0	1	0.0859402	1	0.755507
1021	GO:0098794	postsynapse	339	0	1.13	1	1	6.3e-06	0.04843	0	1	6.40298e-05	1	0.225794
1022	GO:0098799	outer mitochondrial membrane protein complex	6	0	0.02	1	1	0.21682	0.21682	0	1	0.431598	1	0.529838
1023	GO:0098802	plasma membrane receptor complex	131	0	0.44	1	1	6.8e-09	0.00157	0	1	1.1783e-07	1	0.0249091
1024	GO:0098827	endoplasmic reticulum subcompartment	14	0	0.05	1	1	0.31978	0.31978	0	1	0.551571	1	0.640362
1025	GO:0098852	lytic vacuole membrane	259	0	0.86	1	1	0.68243	0.68243	0	1	0.859843	1	0.917888
1026	GO:0098857	membrane microdomain	267	0	0.89	1	1	1.2e-11	1	0	1	3.33789e-10	1	1
1027	GO:0098858	actin-based cell projection	191	0	0.64	1	1	0.31009	0.31009	0	1	0.543557	1	0.635117
1028	GO:0098862	cluster of actin-based cell projections	129	0	0.43	1	1	0.03649	0.94049	0	1	0.112778	1	1
1029	GO:0099501	exocytic vesicle membrane	52	0	0.17	1	1	0.23007	0.23007	0	1	0.445392	1	0.541072
1030	GO:0099503	secretory vesicle	349	0	1.16	1	1	5.2e-07	0.3412	0	1	6.17573e-06	1	0.659447
1031	GO:0099512	supramolecular fiber	554	0	1.85	1	1	0.44298	0.44085	0	1	0.690605	1	0.774584
1032	GO:0099513	polymeric cytoskeletal fiber	554	0	1.85	1	1	0.44298	0.44085	0	1	0.690605	1	0.774584
1033	GO:0099572	postsynaptic specialization	171	0	0.57	1	1	0.00617	1	0	1	0.0286039	1	1
1034	GO:0099738	cell cortex region	17	0	0.06	1	1	0.84306	0.84306	0	1	0.965454	1	1
1035	GO:1902493	acetyltransferase complex	124	0	0.41	1	1	0.89909	0.89909	0	1	0.988905	1	1
1036	GO:1902554	serine/threonine protein kinase complex	77	0	0.26	1	1	8.4e-07	2.7e-05	0	1	9.44553e-06	1	0.000896906
1037	GO:1902555	endoribonuclease complex	30	0	0.1	1	1	0.71914	0.71914	0	1	0.88076	1	0.933666
1038	GO:1902562	H4 histone acetyltransferase complex	24	0	0.08	1	1	0.99932	0.99932	0	1	1	1	1
1039	GO:1902710	GABA receptor complex	5	0	0.02	1	1	0.10682	0.10682	0	1	0.266294	1	0.367475
1040	GO:1902711	GABA-A receptor complex	5	0	0.02	1	1	0.10682	0.10682	0	1	0.266294	1	0.367475
1041	GO:1902911	protein kinase complex	92	0	0.31	1	1	3.8e-08	0.03172	0	1	5.35547e-07	1	0.17419
1042	GO:1903293	phosphatase complex	43	0	0.14	1	1	0.05014	0.05014	0	1	0.148871	1	0.22875
1043	GO:1903349	omegasome membrane	6	0	0.02	1	1	0.57814	0.57814	0	1	0.786479	1	0.851195
1044	GO:1904115	axon cytoplasm	34	0	0.11	1	1	0.19445	0.19445	0	1	0.405392	1	0.508707
1045	GO:1990023	mitotic spindle midzone	10	0	0.03	1	1	0.7191	0.7191	0	1	0.88076	1	0.933666
1046	GO:1990111	spermatoproteasome complex	5	0	0.02	1	1	0.22009	0.22009	0	1	0.433213	1	0.531717
1047	GO:1990124	messenger ribonucleoprotein complex	10	0	0.03	1	1	0.58871	0.58871	0	1	0.794721	1	0.859614
1048	GO:1990130	Iml1 complex	5	0	0.02	1	1	0.18542	0.18542	0	1	0.393552	1	0.50281
1049	GO:1990131	Gtr1-Gtr2 GTPase complex	5	0	0.02	1	1	0.92192	0.92192	0	1	0.99977	1	1
1050	GO:1990234	transferase complex	782	0	2.61	1	1	0.31471	0.53116	0	1	0.548925	1	0.824562
1051	GO:1990246	uniplex complex	5	0	0.02	1	1	0.93999	0.93999	0	1	1	1	1
1052	GO:1990357	terminal web	5	0	0.02	1	1	0.1923	0.1923	0	1	0.402874	1	0.508403
1053	GO:1990391	DNA repair complex	46	0	0.15	1	1	0.13968	0.30815	0	1	0.317509	1	0.632362
1054	GO:1990393	3M complex	5	0	0.02	1	1	0.4499	0.4499	0	1	0.697279	1	0.781998
1055	GO:1990454	L-type voltage-gated calcium channel complex	7	0	0.02	1	1	0.11053	0.11053	0	1	0.272331	1	0.375378
1056	GO:1990462	omegasome	6	0	0.02	1	1	0.57814	0.57814	0	1	0.786479	1	0.851195
1057	GO:1990597	AIP1-IRE1 complex	5	0	0.02	1	1	0.60661	0.60661	0	1	0.805511	1	0.870211
1058	GO:1990604	IRE1-TRAF2-ASK1 complex	5	0	0.02	1	1	0.45765	0.45765	0	1	0.701067	1	0.784648
1059	GO:1990712	HFE-transferrin receptor complex	5	0	0.02	1	1	0.73834	0.73834	0	1	0.893958	1	0.943336
1060	GO:1990745	EARP complex	7	0	0.02	1	1	0.86379	0.86379	0	1	0.972125	1	1
1061	GO:1990752	microtubule end	24	0	0.08	1	1	0.98792	0.98792	0	1	1	1	1
1062	GO:1990879	CST complex	5	0	0.02	1	1	0.86075	0.86075	0	1	0.972022	1	1
1063	GO:1990909	Wnt signalosome	11	0	0.04	1	1	0.03776	0.03776	0	1	0.115688	1	0.190036

## Sheet: topKidney.MF
	GO.ID	Term	Annotated	Significant	Expected	classicFisher	elimFisher	classicKS	elimKS	FoldEnrichment	FDR.classicFisher	FDR.classicKS	FDR.elimFisher	FDR.elimKS	GeneSymbols
1	GO:0003735	structural constituent of ribosome	205	20	0.8	2.2e-23	2.2e-23	6.8e-08	6.8e-08	25	3.5882e-20	3.1688e-06	3.5882e-20	5.5454e-05	A8D8X1, O18789, P24049, P29314, P42766, P46405, P61255, P61515, P61928, P62083, P62282, P62755, P62832, P62850, P62859, P63221, P79103, Q58DT1, Q5R8M9, Q6QAP7
2	GO:0005198	structural molecule activity	582	20	2.27	1.9e-14	1	4.2e-11	0.04776	8.81057	1.54945e-11	4.28138e-09	1	0.238216	A8D8X1, O18789, P24049, P29314, P42766, P46405, P61255, P61515, P61928, P62083, P62282, P62755, P62832, P62850, P62859, P63221, P79103, Q58DT1, Q5R8M9, Q6QAP7
3	GO:0008199	ferric iron binding	8	3	0.03	3.1e-06	3.1e-06	0.26232	0.26232	100	0.00139541	0.507777	0.00252805	0.600272	Q53VB8, Q8WN98, Q95MP7
4	GO:0019843	rRNA binding	60	5	0.23	3.5e-06	0.00092	0.42884	0.42884	21.7391	0.00139541	0.682606	0.187565	0.752185	P24049, P61928, P62282, P62832, P79103
5	GO:0016491	oxidoreductase activity	757	13	2.95	4.9e-06	0.00978	2.5e-09	0.08454	4.40678	0.00139541	1.69896e-07	1	0.326701	O18778, P00355, P24967, P24975, P37141, P41288, P41295, P41297, P41299, Q4R5B6, Q599A0, Q8WN98, Q95MP7
6	GO:0015078	hydrogen ion transmembrane transporter activity	116	6	0.45	5.6e-06	0.00029	0.04967	0.04967	13.3333	0.00139541	0.163002	0.0788317	0.242313	P00829, P41288, P41291, P41295, Q06056, Q599A0
7	GO:0003723	RNA binding	1651	19	6.43	7.7e-06	0.4663	0.82947	0.82947	2.9549	0.00139541	0.957571	1	0.98682	O18789, P13696, P14568, P20065, P24049, P42766, P61255, P61928, P62083, P62282, P62755, P62832, P62850, P62859, P62936, P68105, P79103, Q58DT1, Q5R8M9
8	GO:0008137	NADH dehydrogenase (ubiquinone) activity	33	4	0.13	7.7e-06	7.7e-06	9e-05	9e-05	30.7692	0.00139541	0.00127643	0.00418623	0.00561789	P24967, P24975, P41297, P41299
9	GO:0050136	NADH dehydrogenase (quinone) activity	33	4	0.13	7.7e-06	1	9e-05	1	30.7692	0.00139541	0.00127643	1	1	P24967, P24975, P41297, P41299
10	GO:0003954	NADH dehydrogenase activity	35	4	0.14	9.9e-06	1	2.2e-05	0.18572	28.5714	0.00161469	0.000381723	1	0.492535	P24967, P24975, P41297, P41299
11	GO:0016655	oxidoreductase activity, acting on NAD(P)H, quinone or similar compound as acceptor	40	4	0.16	1.7e-05	1	6.1e-05	0.05799	25	0.00252064	0.000904464	1	0.262772	P24967, P24975, P41297, P41299
12	GO:0044822	poly(A) RNA binding	1084	14	4.22	5e-05	5e-05	0.99776	0.99776	3.31754	0.00679583	1	0.0203875	1	O18789, P13696, P14568, P20065, P42766, P61255, P62282, P62755, P62832, P62850, P62936, P68105, Q58DT1, Q5R8M9
13	GO:0002054	nucleobase binding	5	2	0.02	0.00015	0.00015	0.92255	0.92255	100	0.01864	0.992265	0.04893	1	P00491, Q14117
14	GO:0015077	monovalent inorganic cation transmembrane transporter activity	303	7	1.18	0.00016	0.48305	0.00079	0.00232	5.9322	0.01864	0.00749122	1	0.0438683	P00829, P41288, P41291, P41295, P54710, Q06056, Q599A0
15	GO:0016651	oxidoreductase activity, acting on NAD(P)H	84	4	0.33	0.00032	1	0.00027	0.06873	12.1212	0.0347947	0.00319109	1	0.286697	P24967, P24975, P41297, P41299
16	GO:0070180	large ribosomal subunit rRNA binding	9	2	0.04	0.00053	0.00053	0.02135	0.02135	50	0.0540269	0.0908943	0.12349	0.160845	P24049, P62832
17	GO:0048029	monosaccharide binding	64	3	0.25	0.00197	0.00197	0.0532	0.45299	12	0.189004	0.169803	0.357008	0.764445	O18778, P05062, Q3SZB7
18	GO:0022890	inorganic cation transmembrane transporter activity	467	7	1.82	0.00213	0.71231	0.13201	0.93054	3.84615	0.193002	0.319521	1	1	P00829, P41288, P41291, P41295, P54710, Q06056, Q599A0
19	GO:0005506	iron ion binding	157	4	0.61	0.00323	0.42473	0.00422	0.00422	6.55738	0.27727	0.0260713	1	0.0609099	P18984, Q53VB8, Q8WN98, Q95MP7
20	GO:0008324	cation transmembrane transporter activity	557	7	2.17	0.00562	0.79206	0.24061	0.94176	3.22581	0.420146	0.479164	1	1	P00829, P41288, P41291, P41295, P54710, Q06056, Q599A0
21	GO:0009055	electron carrier activity	95	3	0.37	0.00601	0.21473	9.3e-05	9.3e-05	8.10811	0.420146	0.00129644	1	0.00561789	P41288, P41295, Q599A0
22	GO:0004129	cytochrome-c oxidase activity	31	2	0.12	0.00644	0.00644	0.03438	0.03438	16.6667	0.420146	0.125726	1	0.199453	P41295, Q599A0
23	GO:0015002	heme-copper terminal oxidase activity	31	2	0.12	0.00644	1	0.03438	0.03438	16.6667	0.420146	0.125726	1	0.199453	P41295, Q599A0
24	GO:0016675	oxidoreductase activity, acting on a heme group of donors	31	2	0.12	0.00644	1	0.03438	0.03438	16.6667	0.420146	0.125726	1	0.199453	P41295, Q599A0
25	GO:0016676	oxidoreductase activity, acting on a heme group of donors, oxygen as acceptor	31	2	0.12	0.00644	1	0.03438	0.03438	16.6667	0.420146	0.125726	1	0.199453	P41295, Q599A0
26	GO:0004332	fructose-bisphosphate aldolase activity	5	1	0.02	0.01933	0.01933	0.15724	0.15724	50	1	0.35748	1	0.447941	P05062
27	GO:0031406	carboxylic acid binding	155	3	0.6	0.02245	0.02245	0.00014	0.34535	5	1	0.00181222	1	0.672671	O18778, P14568, Q14117
28	GO:0043177	organic acid binding	156	3	0.61	0.02283	0.02283	9.5e-05	0.38297	4.91803	1	0.00131309	1	0.704199	O18778, P14568, Q14117
29	GO:0015075	ion transmembrane transporter activity	755	7	2.94	0.02644	0.89897	0.10542	0.90428	2.38095	1	0.27822	1	1	P00829, P41288, P41291, P41295, P54710, Q06056, Q599A0
30	GO:0003729	mRNA binding	166	3	0.65	0.0268	0.0268	0.06435	0.06435	4.61538	1	0.193644	1	0.276926	O18789, P42766, P62755
31	GO:0004322	ferroxidase activity	7	1	0.03	0.02695	0.02695	1	1	33.3333	1	1	1	1	Q95MP7
32	GO:0005344	oxygen transporter activity	7	1	0.03	0.02695	0.02695	0.14108	0.14108	33.3333	1	0.334937	1	0.424541	P18984
33	GO:0008121	ubiquinol-cytochrome-c reductase activity	7	1	0.03	0.02695	0.02695	0.12064	0.12064	33.3333	1	0.303648	1	0.397249	P41288
34	GO:0016681	oxidoreductase activity, acting on diphenols and related substances as donors, cytochrome as accepto...	7	1	0.03	0.02695	0.02695	0.12064	0.12064	33.3333	1	0.303648	1	0.397249	P41288
35	GO:0016724	oxidoreductase activity, oxidizing metal ions, oxygen as acceptor	7	1	0.03	0.02695	0.02695	1	1	33.3333	1	1	1	1	Q95MP7
36	GO:0019829	cation-transporting ATPase activity	66	2	0.26	0.02725	0.02725	0.01769	0.01769	7.69231	1	0.0792264	1	0.145315	P00829, P54710
37	GO:0008172	S-methyltransferase activity	8	1	0.03	0.03075	0.03075	0.99973	0.99973	33.3333	1	1	1	1	Q5I597
38	GO:0016679	oxidoreductase activity, acting on diphenols and related substances as donors	8	1	0.03	0.03075	0.03075	0.04373	0.04373	33.3333	1	0.148901	1	0.226843	P41288
39	GO:0042625	ATPase coupled ion transmembrane transporter activity	74	2	0.29	0.03365	0.03365	0.00505	0.1747	6.89655	1	0.0296279	1	0.475686	P00829, P54710
40	GO:0016812	hydrolase activity, acting on carbon-nitrogen (but not peptide) bonds, in cyclic amides	9	1	0.04	0.03452	0.03452	0.11221	0.11221	25	1	0.288821	1	0.380691	Q14117
41	GO:0042301	phosphate ion binding	9	1	0.04	0.03452	0.03452	0.5735	0.5735	25	1	0.800153	1	0.854227	P00491
42	GO:0022892	substrate-specific transporter activity	992	8	3.86	0.03712	0.82027	0.00223	0.42625	2.07254	1	0.0166841	1	0.751582	P00829, P18984, P41288, P41291, P41295, P54710, Q06056, Q599A0
43	GO:0022891	substrate-specific transmembrane transporter activity	815	7	3.17	0.03784	0.91899	0.0297	0.72496	2.2082	1	0.114827	1	0.948683	P00829, P41288, P41291, P41295, P54710, Q06056, Q599A0
44	GO:0046933	proton-transporting ATP synthase activity, rotational mechanism	10	1	0.04	0.03829	0.03829	0.04574	0.04574	25	1	0.152249	1	0.229544	P00829
45	GO:0016597	amino acid binding	83	2	0.32	0.04147	0.04147	0.00275	0.00275	6.25	1	0.019225	1	0.0475565	P14568, Q14117
46	GO:0016208	AMP binding	11	1	0.04	0.04203	0.04203	0.82363	0.82363	25	1	0.956772	1	0.98682	Q3SZB7
47	GO:0016832	aldehyde-lyase activity	11	1	0.04	0.04203	0.04203	0.43785	0.43785	25	1	0.68799	1	0.757299	P05062
48	GO:0031210	phosphatidylcholine binding	12	1	0.05	0.04577	0.04577	0.66774	0.66774	20	1	0.871789	1	0.921943	P05062
49	GO:0050308	sugar-phosphatase activity	12	1	0.05	0.04577	0.04577	0.00425	0.46254	20	1	0.0261575	1	0.773847	Q3SZB7
50	GO:0019203	carbohydrate phosphatase activity	13	1	0.05	0.04949	0.04949	0.0023	0.2727	20	1	0.0169742	1	0.610876	Q3SZB7
51	GO:0004602	glutathione peroxidase activity	14	1	0.05	0.05319	0.05319	0.09285	0.09285	20	1	0.255223	1	0.344724	P37141
52	GO:0005391	sodium:potassium-exchanging ATPase activity	14	1	0.05	0.05319	0.05319	0.23324	0.23324	20	1	0.470228	1	0.563577	P54710
53	GO:0008556	potassium-transporting ATPase activity	15	1	0.06	0.05688	0.05688	0.13871	0.13871	16.6667	1	0.330802	1	0.419793	P54710
54	GO:0016722	oxidoreductase activity, oxidizing metal ions	15	1	0.06	0.05688	0.05688	1	1	16.6667	1	1	1	1	Q95MP7
55	GO:0022857	transmembrane transporter activity	904	7	3.52	0.06014	0.94173	0.0365	0.80795	1.98864	1	0.129981	1	0.982674	P00829, P41288, P41291, P41295, P54710, Q06056, Q599A0
56	GO:0008266	poly(U) RNA binding	16	1	0.06	0.06056	0.06056	0.56831	0.56831	16.6667	1	0.796318	1	0.85116	P62083
57	GO:0050997	quaternary ammonium group binding	16	1	0.06	0.06056	0.06056	0.27594	0.27594	16.6667	1	0.523933	1	0.614834	P05062
58	GO:0019825	oxygen binding	18	1	0.07	0.06787	0.06787	0.19272	0.19272	14.2857	1	0.41281	1	0.503812	P18984
59	GO:0030246	carbohydrate binding	245	3	0.95	0.07011	1	0.01536	0.04949	3.15789	1	0.0713737	1	0.242313	O18778, P05062, Q3SZB7
60	GO:0008187	poly-pyrimidine tract binding	20	1	0.08	0.07513	0.07513	0.42921	0.42921	12.5	1	0.682606	1	0.752185	P62083
61	GO:0005215	transporter activity	1164	8	4.53	0.08005	0.89062	0.00166	0.93535	1.766	1	0.013674	1	1	P00829, P18984, P41288, P41291, P41295, P54710, Q06056, Q599A0
62	GO:0003746	translation elongation factor activity	22	1	0.09	0.08233	0.08233	0.09216	0.09216	11.1111	1	0.255127	1	0.344724	P68105
63	GO:0070405	ammonium ion binding	22	1	0.09	0.08233	0.08233	0.09736	0.09736	11.1111	1	0.260773	1	0.349803	P05062
64	GO:0017080	sodium channel regulator activity	23	1	0.09	0.08591	0.08591	0.73725	0.73725	11.1111	1	0.910951	1	0.952817	P54710
65	GO:0046961	proton-transporting ATPase activity, rotational mechanism	23	1	0.09	0.08591	0.08591	0.05311	0.05311	11.1111	1	0.169803	1	0.249679	P00829
66	GO:0008289	lipid binding	610	5	2.38	0.08801	0.08801	0.01685	0.27482	2.10084	1	0.0765525	1	0.613176	P05062, P0DM96, P0DMA6, P13696, Q06056
67	GO:0042626	ATPase activity, coupled to transmembrane movement of substances	128	2	0.5	0.08877	0.08877	0.00895	0.24711	4	1	0.0454749	1	0.578268	P00829, P54710
68	GO:0031418	L-ascorbic acid binding	24	1	0.09	0.08948	0.08948	0.91988	0.91988	11.1111	1	0.992265	1	1	O18778
69	GO:0003676	nucleic acid binding	3856	20	15.02	0.08958	0.99242	0.52878	0.53394	1.33156	1	0.764575	1	0.827132	O18789, P13696, P14568, P20065, P24049, P42766, P61255, P61928, P62083, P62282, P62755, P62832, P62850, P62859, P62936, P68105, P79103, Q58DT1, Q5R8M9, Q5R9I9
70	GO:0016820	hydrolase activity, acting on acid anhydrides, catalyzing transmembrane movement of substances	131	2	0.51	0.09232	0.09232	0.00332	0.13495	3.92157	1	0.0219228	1	0.413728	P00829, P54710
71	GO:0044769	ATPase activity, coupled to transmembrane movement of ions, rotational mechanism	25	1	0.1	0.09303	0.09303	0.0261	0.0261	10	1	0.10485	1	0.176635	P00829
72	GO:0015399	primary active transmembrane transporter activity	132	2	0.51	0.09351	0.09351	0.00746	0.2434	3.92157	1	0.0395041	1	0.575341	P00829, P54710
73	GO:0015405	P-P-bond-hydrolysis-driven transmembrane transporter activity	132	2	0.51	0.09351	0.09351	0.00746	0.2434	3.92157	1	0.0395041	1	0.575341	P00829, P54710
74	GO:0036442	hydrogen-exporting ATPase activity	27	1	0.11	0.10009	0.10009	0.08813	0.08813	9.09091	1	0.246976	1	0.336628	P00829
75	GO:0016769	transferase activity, transferring nitrogenous groups	28	1	0.11	0.10361	0.10361	0.02398	0.02398	9.09091	1	0.0981053	1	0.168	P00355
76	GO:0016701	oxidoreductase activity, acting on single donors with incorporation of molecular oxygen	29	1	0.11	0.1071	0.1071	0.15498	0.79096	9.09091	1	0.35652	1	0.974769	Q8WN98
77	GO:0031369	translation initiation factor binding	29	1	0.11	0.1071	0.1071	0.02999	0.02999	9.09091	1	0.115362	1	0.190326	P62850
78	GO:0043492	ATPase activity, coupled to movement of substances	151	2	0.59	0.11701	0.11701	0.00099	0.45766	3.38983	1	0.00902061	1	0.768567	P00829, P54710
79	GO:0004601	peroxidase activity	35	1	0.14	0.12781	0.12781	0.82162	0.82162	7.14286	1	0.955822	1	0.986065	P37141
80	GO:0016620	oxidoreductase activity, acting on the aldehyde or oxo group of donors, NAD or NADP as acceptor	36	1	0.14	0.13122	0.13122	0.00222	0.00222	7.14286	1	0.0166841	1	0.0438683	P00355
81	GO:0015662	ATPase activity, coupled to transmembrane movement of ions, phosphorylative mechanism	38	1	0.15	0.13799	0.13799	0.00179	0.00179	6.66667	1	0.0143817	1	0.0394526	P54710
82	GO:0016684	oxidoreductase activity, acting on peroxide as acceptor	39	1	0.15	0.14136	0.14136	0.69255	0.69255	6.66667	1	0.885648	1	0.933455	P37141
83	GO:0003755	peptidyl-prolyl cis-trans isomerase activity	41	1	0.16	0.14805	0.14805	0.09428	0.09428	6.25	1	0.256529	1	0.345882	P62936
84	GO:0016859	cis-trans isomerase activity	42	1	0.16	0.15138	0.15138	0.07518	0.07518	6.25	1	0.217409	1	0.301274	P62936
85	GO:0051117	ATPase binding	42	1	0.16	0.15138	0.15138	0.12197	0.12197	6.25	1	0.304645	1	0.398663	P05062
86	GO:0050661	NADP binding	43	1	0.17	0.1547	0.1547	0.00103	0.00103	5.88235	1	0.00917995	1	0.0275398	P00355
87	GO:0016903	oxidoreductase activity, acting on the aldehyde or oxo group of donors	45	1	0.18	0.16129	0.16129	0.00036	0.12541	5.55556	1	0.00404938	1	0.401578	P00355
88	GO:0016763	transferase activity, transferring pentosyl groups	52	1	0.2	0.18397	0.18397	0.97486	0.97486	5	1	1	1	1	P00491
89	GO:0043022	ribosome binding	52	1	0.2	0.18397	0.18397	0.76303	0.76303	5	1	0.928733	1	0.965793	P63221
90	GO:0016706	oxidoreductase activity, acting on paired donors, with incorporation or reduction of molecular oxyge...	53	1	0.21	0.18716	0.18716	0.77008	0.77008	4.7619	1	0.930371	1	0.966139	O18778
91	GO:0016830	carbon-carbon lyase activity	53	1	0.21	0.18716	0.18716	0.13872	0.13872	4.7619	1	0.330802	1	0.419793	P05062
92	GO:0000049	tRNA binding	54	1	0.21	0.19033	0.19033	0.68449	0.68449	4.7619	1	0.881139	1	0.930485	P68105
93	GO:0005507	copper ion binding	54	1	0.21	0.19033	0.19033	0.7998	0.7998	4.7619	1	0.948708	1	0.981545	Q599A0
94	GO:0051287	NAD binding	54	1	0.21	0.19033	0.19033	0.01713	0.01713	4.7619	1	0.0776084	1	0.144762	P00355
95	GO:0004867	serine-type endopeptidase inhibitor activity	63	1	0.25	0.21839	0.21839	0.00018	0.00018	4	1	0.00224107	1	0.008155	P13696
96	GO:0016209	antioxidant activity	63	1	0.25	0.21839	0.21839	0.45086	0.45086	4	1	0.699904	1	0.764445	P37141
97	GO:1901363	heterocyclic compound binding	6076	27	23.67	0.219	0.98655	9.7e-05	0.5707	1.14068	1	0.00131839	1	0.851612	A2BDB0, O18789, P00355, P00491, P00829, P13696, P14568, P18984, P20065, P24049, P42766, P61255, P61928, P62083, P62282, P62755, P62832, P62850, P62859, P62936, P68105, P79103, Q14117, Q3SZB7, Q58DT1, Q5R8M9, Q5R9I9
98	GO:0003727	single-stranded RNA binding	67	1	0.26	0.23055	0.23055	0.9325	0.9325	3.84615	1	0.993569	1	1	P62083
99	GO:0097159	organic cyclic compound binding	6125	27	23.86	0.23482	0.98803	6e-05	0.57821	1.1316	1	0.000897798	1	0.858108	A2BDB0, O18789, P00355, P00491, P00829, P13696, P14568, P18984, P20065, P24049, P42766, P61255, P61928, P62083, P62282, P62755, P62832, P62850, P62859, P62936, P68105, P79103, Q14117, Q3SZB7, Q58DT1, Q5R8M9, Q5R9I9
100	GO:0016879	ligase activity, forming carbon-nitrogen bonds	69	1	0.27	0.23656	0.23656	0.00079	0.0287	3.7037	1	0.00749122	1	0.187239	P14568
101	GO:0008144	drug binding	78	1	0.3	0.26305	0.26305	2.8e-07	2.8e-07	3.33333	1	9.32e-06	1	9.1336e-05	P00491
102	GO:0019838	growth factor binding	78	1	0.3	0.26305	0.26305	4.4e-10	1e-05	3.33333	1	3.262e-08	1	0.00119607	P61928
103	GO:0019842	vitamin binding	79	1	0.31	0.26593	0.26593	0.03952	0.03952	3.22581	1	0.138024	1	0.213434	O18778
104	GO:0043178	alcohol binding	80	1	0.31	0.26881	0.26881	0.30808	0.30808	3.22581	1	0.562231	1	0.649062	P05062
105	GO:0043021	ribonucleoprotein complex binding	100	1	0.39	0.32404	0.32404	0.18669	0.18669	2.5641	1	0.403835	1	0.494304	P63221
106	GO:0008135	translation factor activity, RNA binding	101	1	0.39	0.3267	0.3267	0.06059	0.06059	2.5641	1	0.186457	1	0.270006	P68105
107	GO:0051213	dioxygenase activity	101	1	0.39	0.3267	0.3267	0.54402	0.56785	2.5641	1	0.779014	1	0.85116	O18778
108	GO:0016247	channel regulator activity	103	1	0.4	0.33197	0.33197	0.96521	0.96521	2.5	1	1	1	1	P54710
109	GO:0015079	potassium ion transmembrane transporter activity	106	1	0.41	0.3398	0.3398	0.57987	0.57987	2.43902	1	0.806782	1	0.859541	P54710
110	GO:0046914	transition metal ion binding	1480	7	5.76	0.3535	0.80549	0.95183	0.93009	1.21528	1	1	1	1	P18984, Q14117, Q53VB8, Q599A0, Q5I597, Q8WN98, Q95MP7
111	GO:0004866	endopeptidase inhibitor activity	115	1	0.45	0.36276	0.36276	7.4e-06	0.05384	2.22222	1	0.000158808	1	0.25135	P13696
112	GO:0016616	oxidoreductase activity, acting on the CH-OH group of donors, NAD or NADP as acceptor	115	1	0.45	0.36276	0.36276	5.9e-05	5.9e-05	2.22222	1	0.000891009	1	0.00400954	Q4R5B6
113	GO:0020037	heme binding	119	1	0.46	0.37271	0.37271	2e-05	2e-05	2.17391	1	0.000354565	1	0.00191882	P18984
114	GO:0061135	endopeptidase regulator activity	119	1	0.46	0.37271	0.37271	2.8e-06	0.02591	2.17391	1	6.81612e-05	1	0.17608	P13696
115	GO:0015081	sodium ion transmembrane transporter activity	120	1	0.47	0.37518	0.37518	0.04153	0.12378	2.12766	1	0.143507	1	0.400566	P54710
116	GO:0008017	microtubule binding	121	1	0.47	0.37763	0.37763	0.90333	0.90333	2.12766	1	0.9909	1	1	P00355
117	GO:0016810	hydrolase activity, acting on carbon-nitrogen (but not peptide) bonds	124	1	0.48	0.38494	0.38494	0.40117	0.40117	2.08333	1	0.653671	1	0.725415	Q14117
118	GO:0030414	peptidase inhibitor activity	124	1	0.48	0.38494	0.38494	4.2e-06	0.03255	2.08333	1	9.786e-05	1	0.196679	P13696
119	GO:0046906	tetrapyrrole binding	126	1	0.49	0.38976	0.38976	0.00012	0.84723	2.04082	1	0.00159122	1	0.994021	P18984
120	GO:0042623	ATPase activity, coupled	353	2	1.37	0.40136	0.40136	0.00196	0.57704	1.45985	1	0.015369	1	0.8573	P00829, P54710
121	GO:0016614	oxidoreductase activity, acting on CH-OH group of donors	139	1	0.54	0.42023	0.42023	1.9e-05	0.21816	1.85185	1	0.000344322	1	0.539938	Q4R5B6
122	GO:0022804	active transmembrane transporter activity	375	2	1.46	0.43129	0.43129	0.01007	0.32046	1.36986	1	0.0500737	1	0.654992	P00829, P54710
123	GO:0004252	serine-type endopeptidase activity	147	1	0.57	0.43823	0.43823	1.5e-05	1.5e-05	1.75439	1	0.000284477	1	0.00152906	Q28773
124	GO:0061134	peptidase regulator activity	151	1	0.59	0.44702	0.44702	3.1e-07	0.0013	1.69492	1	1.01122e-05	1	0.0321258	P13696
125	GO:0016705	oxidoreductase activity, acting on paired donors, with incorporation or reduction of molecular oxyge...	152	1	0.59	0.4492	0.4492	0.0076	0.30141	1.69492	1	0.0398572	1	0.644128	O18778
126	GO:0016853	isomerase activity	154	1	0.6	0.45353	0.45353	0.00046	0.01339	1.66667	1	0.00496861	1	0.121328	P62936
127	GO:0008757	S-adenosylmethionine-dependent methyltransferase activity	163	1	0.63	0.4726	0.4726	0.44335	0.44335	1.5873	1	0.693958	1	0.762768	Q5I597
128	GO:0042277	peptide binding	169	1	0.66	0.48495	0.48495	9.1e-09	0.00027	1.51515	1	5.7085e-07	1	0.0110092	P62936
129	GO:0003824	catalytic activity	6005	24	23.39	0.4852	0.97378	1e-07	0.78362	1.02608	1	4.18205e-06	1	0.974769	O18778, P00355, P00491, P00829, P05062, P14568, P24967, P24975, P37141, P41288, P41295, P41297, P41299, P54710, P62936, P68105, Q14117, Q28773, Q3SZB7, Q4R5B6, Q599A0, Q5I597, Q8WN98, Q95MP7
130	GO:0015631	tubulin binding	174	1	0.68	0.49502	0.49502	0.734	0.734	1.47059	1	0.910832	1	0.952817	P00355
131	GO:0008236	serine-type peptidase activity	175	1	0.68	0.49701	0.49701	2.2e-05	0.3959	1.47059	1	0.000381723	1	0.717712	Q28773
132	GO:0017171	serine hydrolase activity	176	1	0.69	0.499	0.499	2.9e-05	0.35531	1.44928	1	0.000482643	1	0.680349	Q28773
133	GO:0016829	lyase activity	198	1	0.77	0.54074	0.54074	2.3e-06	0.0023	1.2987	1	5.68379e-05	1	0.0438683	P05062
134	GO:0033218	amide binding	199	1	0.78	0.54256	0.54256	4e-10	0.01692	1.28205	1	3.10667e-08	1	0.143732	P62936
135	GO:0036094	small molecule binding	3065	12	11.94	0.54488	0.93128	2.6e-08	0.20276	1.00503	1	1.36794e-06	1	0.513223	A2BDB0, O18778, P00355, P00491, P00829, P05062, P13696, P14568, P62850, P68105, Q14117, Q3SZB7
136	GO:0050662	coenzyme binding	203	1	0.79	0.54975	0.54975	3.4e-05	0.00172	1.26582	1	0.000560141	1	0.0389628	P00355
137	GO:0016887	ATPase activity	480	2	1.87	0.56235	0.56235	0.03246	0.76133	1.06952	1	0.121987	1	0.964825	P00829, P54710
138	GO:0003924	GTPase activity	226	1	0.88	0.58897	0.58897	0.01928	0.01928	1.13636	1	0.0845314	1	0.153394	P68105
139	GO:0008168	methyltransferase activity	229	1	0.89	0.59383	0.59383	0.31896	0.31896	1.1236	1	0.568411	1	0.654101	Q5I597
140	GO:0008092	cytoskeletal protein binding	510	2	1.99	0.59576	0.59576	0.48664	0.48664	1.00503	1	0.727507	1	0.788976	P00355, P05062
141	GO:0016741	transferase activity, transferring one-carbon groups	247	1	0.96	0.62184	0.62184	0.28905	0.28905	1.04167	1	0.541886	1	0.634509	Q5I597
142	GO:0017111	nucleoside-triphosphatase activity	852	3	3.32	0.65295	0.65295	0.01345	0.69717	0.903614	1	0.0635854	1	0.935872	P00829, P54710, P68105
143	GO:0032403	protein complex binding	573	2	2.23	0.65978	0.65978	2.1e-06	0.10169	0.896861	1	5.26938e-05	1	0.361337	P00355, P62850
144	GO:0016757	transferase activity, transferring glycosyl groups	277	1	1.08	0.66436	0.66436	0.61332	0.6994	0.925926	1	0.834313	1	0.93683	P00491
145	GO:0048037	cofactor binding	278	1	1.08	0.6657	0.6657	6.7e-07	0.00763	0.925926	1	1.98685e-05	1	0.0829635	P00355
146	GO:0004857	enzyme inhibitor activity	294	1	1.15	0.68634	0.68634	0.0015	0.42476	0.869565	1	0.0126108	1	0.749766	P13696
147	GO:0016462	pyrophosphatase activity	898	3	3.5	0.68835	0.68835	0.00845	0.61432	0.857143	1	0.0438916	1	0.886687	P00829, P54710, P68105
148	GO:0016818	hydrolase activity, acting on acid anhydrides, in phosphorus-containing anhydrides	901	3	3.51	0.69056	0.69056	0.00587	0.54223	0.854701	1	0.0329563	1	0.835895	P00829, P54710, P68105
149	GO:0016817	hydrolase activity, acting on acid anhydrides	903	3	3.52	0.69203	0.69203	0.00435	0.49515	0.852273	1	0.0265725	1	0.795384	P00829, P54710, P68105
150	GO:0005488	binding	11032	42	42.97	0.6925	0.99471	4.3e-06	0.9542	0.977426	1	9.87789e-05	1	1	A2BDB0, O18778, O18789, P00355, P00491, P00829, P05062, P0DM96, P0DMA6, P13696, P14568, P18984, P20065, P24049, P37141, P41288, P42766, P61255, P61515, P61928, P62083, P62282, P62755, P62832, P62850, P62859, P62936, P63221, P68105, P79103, Q06056, Q14117, Q3SZB7, Q53VB8, Q58DT1, Q599A0, Q5E984, Q5I597, Q5R8M9, Q5R9I9, Q8WN98, Q95MP7
151	GO:0016791	phosphatase activity	300	1	1.17	0.69375	0.69375	0.01335	0.20357	0.854701	1	0.0632961	1	0.513223	Q3SZB7
152	GO:0005216	ion channel activity	321	1	1.25	0.71837	0.71837	0.88334	0.90017	0.8	1	0.98545	1	1	P54710
153	GO:0022838	substrate-specific channel activity	332	1	1.29	0.73047	0.73047	0.78547	0.89669	0.775194	1	0.939974	1	1	P54710
154	GO:0015267	channel activity	345	1	1.34	0.74413	0.74413	0.62862	0.85739	0.746269	1	0.845243	1	0.997106	P54710
155	GO:0022803	passive transmembrane transporter activity	345	1	1.34	0.74413	0.74413	0.62862	0.85739	0.746269	1	0.845243	1	0.997106	P54710
156	GO:0005543	phospholipid binding	362	1	1.41	0.76096	0.76096	0.52657	0.52657	0.70922	1	0.762732	1	0.8195	P05062
157	GO:0046873	metal ion transmembrane transporter activity	362	1	1.41	0.76096	0.76096	0.53449	0.74612	0.70922	1	0.7701	1	0.957097	P54710
158	GO:0043168	anion binding	3046	10	11.86	0.77746	0.77746	5.4e-12	0.13353	0.84317	1	6.291e-10	1	0.411696	A2BDB0, O18778, P00491, P00829, P05062, P13696, P14568, P68105, Q14117, Q3SZB7
159	GO:0004175	endopeptidase activity	398	1	1.55	0.7931	0.7931	0.00374	0.74428	0.645161	1	0.0241104	1	0.957097	Q28773
160	GO:0001882	nucleoside binding	2246	7	8.75	0.79316	0.79316	1.2e-07	0.72649	0.8	1	4.66e-06	1	0.948683	A2BDB0, P00491, P00829, P13696, P14568, P68105, Q3SZB7
161	GO:0042578	phosphoric ester hydrolase activity	406	1	1.58	0.79964	0.79964	0.00052	0.12657	0.632911	1	0.00547174	1	0.401713	Q3SZB7
162	GO:0005525	GTP binding	417	1	1.62	0.8083	0.8083	0.00453	0.00453	0.617284	1	0.0273238	1	0.0622247	P68105
163	GO:0044877	macromolecular complex binding	1095	3	4.26	0.81031	0.81031	5.5e-08	0.00527	0.704225	1	2.63838e-06	1	0.0674062	P00355, P62850, P63221
164	GO:0032561	guanyl ribonucleotide binding	437	1	1.7	0.82313	0.82313	0.00279	0.02952	0.588235	1	0.0192817	1	0.190027	P68105
165	GO:0019001	guanyl nucleotide binding	439	1	1.71	0.82455	0.82455	0.00313	0.06777	0.584795	1	0.0210952	1	0.285215	P68105
166	GO:0016874	ligase activity	474	1	1.85	0.84765	0.84765	0.23403	0.37505	0.540541	1	0.471238	1	0.696418	P14568
167	GO:0043169	cation binding	4397	14	17.13	0.85561	0.95982	0.26837	0.8016	0.81728	1	0.513746	1	0.981728	O18778, P05062, P18984, P41288, P61515, P61928, Q14117, Q3SZB7, Q53VB8, Q599A0, Q5E984, Q5I597, Q8WN98, Q95MP7
168	GO:0032559	adenyl ribonucleotide binding	1883	5	7.33	0.87409	0.87409	9e-08	0.49739	0.682128	1	3.9673e-06	1	0.795384	A2BDB0, P00829, P13696, P14568, Q3SZB7
169	GO:0030554	adenyl nucleotide binding	1892	5	7.37	0.87679	0.87679	5.5e-08	0.21222	0.678426	1	2.63838e-06	1	0.531691	A2BDB0, P00829, P13696, P14568, Q3SZB7
170	GO:0000166	nucleotide binding	2821	8	10.99	0.88411	0.88411	1.2e-06	0.3701	0.727934	1	3.15677e-05	1	0.691447	A2BDB0, P00355, P00829, P13696, P14568, P62850, P68105, Q3SZB7
171	GO:1901265	nucleoside phosphate binding	2821	8	10.99	0.88411	0.88411	1.2e-06	0.3701	0.727934	1	3.15677e-05	1	0.691447	A2BDB0, P00355, P00829, P13696, P14568, P62850, P68105, Q3SZB7
172	GO:0032550	purine ribonucleoside binding	2236	6	8.71	0.88714	0.88714	1.7e-07	0.83955	0.688863	1	5.89936e-06	1	0.991532	A2BDB0, P00829, P13696, P14568, P68105, Q3SZB7
173	GO:0001883	purine nucleoside binding	2238	6	8.72	0.88767	0.88767	1.3e-07	0.6557	0.688073	1	4.93093e-06	1	0.914057	A2BDB0, P00829, P13696, P14568, P68105, Q3SZB7
174	GO:0032549	ribonucleoside binding	2240	6	8.72	0.88819	0.88819	2.1e-07	0.85833	0.688073	1	7.13562e-06	1	0.997106	A2BDB0, P00829, P13696, P14568, P68105, Q3SZB7
175	GO:0097367	carbohydrate derivative binding	2561	7	9.97	0.89295	0.89295	1.1e-12	0.0143	0.702106	1	1.49508e-10	1	0.12745	A2BDB0, P00491, P00829, P13696, P14568, P68105, Q3SZB7
176	GO:0032555	purine ribonucleotide binding	2268	6	8.83	0.8953	0.8953	2e-08	0.02464	0.679502	1	1.12483e-06	1	0.170287	A2BDB0, P00829, P13696, P14568, P68105, Q3SZB7
177	GO:0017076	purine nucleotide binding	2279	6	8.88	0.89799	0.89799	1.2e-08	0.00791	0.675676	1	7.24889e-07	1	0.0854129	A2BDB0, P00829, P13696, P14568, P68105, Q3SZB7
178	GO:0032553	ribonucleotide binding	2286	6	8.9	0.89967	0.89967	1.7e-08	0.04521	0.674157	1	9.9025e-07	1	0.228895	A2BDB0, P00829, P13696, P14568, P68105, Q3SZB7
179	GO:0070011	peptidase activity, acting on L-amino acid peptides	596	1	2.32	0.90712	0.90712	0.39835	0.95461	0.431034	1	0.650359	1	1	Q28773
180	GO:0046872	metal ion binding	4357	13	16.97	0.90721	0.97916	0.28506	0.77066	0.766058	1	0.53874	1	0.966139	O18778, P18984, P41288, P61515, P61928, Q14117, Q3SZB7, Q53VB8, Q599A0, Q5E984, Q5I597, Q8WN98, Q95MP7
181	GO:0008233	peptidase activity	615	1	2.4	0.91404	0.91404	0.43624	0.95148	0.416667	1	0.68735	1	1	Q28773
182	GO:0005509	calcium ion binding	637	1	2.48	0.92143	0.92143	0.07264	0.07264	0.403226	1	0.213026	1	0.296638	Q5E984
183	GO:0005524	ATP binding	1852	4	7.21	0.94187	0.94187	1.7e-07	1.7e-07	0.554785	1	5.89936e-06	1	6.93175e-05	A2BDB0, P00829, P13696, P14568
184	GO:0016787	hydrolase activity	2543	6	9.9	0.94726	0.94726	0.0003	0.32865	0.606061	1	0.00347021	1	0.663401	P00829, P54710, P68105, Q14117, Q28773, Q3SZB7
185	GO:0043167	ion binding	6538	20	25.46	0.948	0.98346	0.01161	0.69308	0.785546	1	0.0563569	1	0.933455	A2BDB0, O18778, P00491, P00829, P05062, P13696, P14568, P18984, P41288, P61515, P61928, P68105, Q14117, Q3SZB7, Q53VB8, Q599A0, Q5E984, Q5I597, Q8WN98, Q95MP7
186	GO:0035639	purine ribonucleoside triphosphate binding	2229	5	8.68	0.94855	0.94855	1.2e-07	1	0.576037	1	4.66e-06	1	1	A2BDB0, P00829, P13696, P14568, P68105
187	GO:0042802	identical protein binding	748	1	2.91	0.95018	0.95018	1.9e-05	0.00053	0.343643	1	0.000344322	1	0.0183071	P05062
188	GO:0016788	hydrolase activity, acting on ester bonds	771	1	3	0.95469	0.95469	0.00103	0.07956	0.333333	1	0.00917995	1	0.314589	Q3SZB7
189	GO:0098772	molecular function regulator	1222	2	4.76	0.95751	0.95751	0.00715	0.38219	0.420168	1	0.0384873	1	0.703557	P13696, P54710
190	GO:0008270	zinc ion binding	1231	2	4.79	0.95884	0.95884	0.91119	0.91119	0.417537	1	0.9909	1	1	Q14117, Q5I597
191	GO:0030234	enzyme regulator activity	881	1	3.43	0.97128	0.97128	0.00043	0.22132	0.291545	1	0.00473872	1	0.543634	P13696
192	GO:0019899	enzyme binding	1227	1	4.78	0.99333	0.99333	6.2e-07	0.04035	0.209205	1	1.90796e-05	1	0.216483	P05062
193	GO:0016740	transferase activity	2414	3	9.4	0.99752	0.99752	0.91306	0.93337	0.319149	1	0.9909	1	1	P00355, P00491, Q5I597
194	GO:0003677	DNA binding	2326	1	9.06	0.99995	0.99995	0.03874	0.35611	0.110375	1	0.136174	1	0.680909	Q5R9I9
195	GO:0005515	protein binding	4098	4	15.96	0.99999	0.99999	5.1e-17	0.4363	0.250627	1	1.38635e-14	1	0.756222	P00355, P05062, P61928, P62850
[truncated: 1,436 more rows]

## Sheet: topLiver.BP
	GO.ID	Term	Annotated	Significant	Expected	classicFisher	elimFisher	classicKS	elimKS	FoldEnrichment	FDR.classicFisher	FDR.classicKS	FDR.elimFisher	FDR.elimKS	GeneSymbols
[truncated: 7,843 more rows]

## Sheet: topLiver.CC
	GO.ID	Term	Annotated	Significant	Expected	classicFisher	elimFisher	classicKS	elimKS	FoldEnrichment	FDR.classicFisher	FDR.classicKS	FDR.elimFisher	FDR.elimKS	GeneSymbols
[truncated: 1,063 more rows]

[truncated: 1 more sheets: topLiver.MF]
