# Supplementary material for: Gray whale transcriptome reveals longevity adaptations associated with DNA repair and ubiquitination
Source: Aging Cell. 2020 Jun 9;19(7):e13158. doi: 10.1111/acel.13158 (PMC7433004; doi:10.1111/acel.13158)
Supplement: Supplementary file 5 — Dataset S4 [file ACEL-19-e13158-s005.xlsx]

## Sheet: Dataset S4. Rank values for all
go	label	gray_whale_average	uniref90_count	taxons_count	transcripts_count	human_transcripts_count	mouse_transcripts_count	cow_transcripts_count	type	gray_whale_liver	GW_L_RANK	bowhead_whale_liver		minke_liver		NMR_liver		human_liver		mouse_totalRNA_liver		mouse_mRNA_liver	cow_totalRNA_liver		cow_mRNA_liver	gray_whale_kidney	bowhead_whale_kidney	minke_kidney	NMR_kidney	human_kidney	mouse_totalRNA_kidney	mouse_mRNA_kidney	cow_totalRNA_kidney	cow_mRNA_kidney
GO:0070062	extracellular exosome	95231.8	726	929	876	2714	116	2162	complete;5prime_partial;internal;3prime_partial	82628	1	43407	1	103880	1	189154	1	34180	1	63060	22	12146.7	407116	1	402875	107836	12292	139227	251178	17317.3	8189.93	3009.23	284041	274119
GO:0016021	integral component of membrane	81241.1	1391	565	1713	9561	8900	4715	5prime_partial;complete;3prime_partial;internal	62374	2	27353	4	55179	9	108836	7	11032	8	168821	3	28909.2	198372	2	189069	100108	24343.3	94079.2	149277	30508.6	241562	51496.4	315468	373244
GO:0003735	structural constituent of ribosome	61936.2	98	380	107	467	306	261	complete;5prime_partial;3prime_partial;internal	62265	3	21666	8	62369	6	103096	9	5244	52	24249	94	7137.03	89084	6	87166.3	61607	8349.42	88459.5	70943.4	4565.12	50372.4	11549.9	94610.7	72399.4
GO:0006412	translation	58622.1	105	377	116	468	286	193	complete;5prime_partial;3prime_partial;internal	58728	4	20035	9	58985	7	99321	11	5246	51	19875	119	5806.58	66453	17	66083.2	58516.4	7580.87	83876.1	68055.4	4572.8	40136.8	9191.2	69545.4	53565.3
GO:0005840	ribosome	59087.7	89	316	99	297	123	40	complete;5prime_partial;internal;3prime_partial	58632	5	23801	7	65882	4	103166	8	2210	144	5479	363	1831.12	5936	355	6073.81	59543.4	9270.05	92530.6	71492.4	1924.49	10029.3	2800.64	5875.23	4481.68
GO:0005634	nucleus	57345.9	1431	2115	1830	7301	6496	2778	complete;5prime_partial;3prime_partial;internal	55747	6	30295	2	70441	3	140240	5	10470	10	94232	12	84032	126194	4	143407	58944.3	11416.3	102916	90533.2	8808.93	81393.6	30863.5	118101	99420.2
GO:0005829	cytosol	61398.2	1109	994	1376	6775	5043	2348	complete;3prime_partial;5prime_partial;internal	50913	7	29666	3	72110	2	188758	2	20623	4	148374	5	100425	86185	7	90951.6	71883.7	12335.8	124936	132242	13435.6	105758	43636.5	111690	102745
GO:0003723	RNA binding	54252.3	621	368	821	2148	1069	1008	complete;5prime_partial;3prime_partial;internal	48844	8	23929	6	56334	8	91852	12	6523	36	14027	209	4708.06	74844	10	82199.2	59660.8	10025.4	93364.8	79319	6672.88	24822.3	8102.41	93044.8	83947.4
GO:0005737	cytoplasm	51021.9	1070	1897	1342	4490	5424	2333	complete;5prime_partial;3prime_partial;internal	43368	9	24394	5	63289	5	177636	3	6716	33	135389	6	34234	79547	9	85250	58676.2	10090.4	102811	85732	7004.03	87788.1	34874.4	101489	87811.4
GO:0016020	membrane	42195.4	540	793	679	2429	1361	873	complete;5prime_partial;3prime_partial;internal	37895	10	19481	10	46392	10	117524	6	7963	23	29617	72	7866.99	51652	23	58572.1	46496.2	8248.6	76320.6	65810.4	10104.8	49547.5	12548.8	63923.2	55224.1
GO:0022625	cytosolic large ribosomal subunit	33258.1	30	139	33	64	75	106	5prime_partial;complete;3prime_partial;internal	34326	11	14603	12	38667	11	42549	40	2100	149	9311	275	2684.39	39054	50	37014.5	32190	5024.91	51160.3	31086.7	1885.48	18607.6	4413.47	42110	32225
GO:0005743	mitochondrial inner membrane	41890.2	94	199	107	480	457	264	complete;5prime_partial;3prime_partial;internal	29424	12	6016	64	11020	139	27979	59	7830	25	70642	18	13822.8	20350	136	23997.1	54356.4	1293.51	16315.8	29127.5	27011.8	90054.1	27055.7	24419.8	24988.7
GO:0005886	plasma membrane	26032.5	576	636	699	5072	5219	2526	complete;3prime_partial;5prime_partial;internal	27912	13	14550	13	37447	12	44707	29	10562	9	43512	39	13461.9	57973	18	57027.8	24152.9	5037.87	44327	39428.8	5899.85	49072.7	21678	64860.5	55948.7
GO:0005794	Golgi apparatus	30444.3	244	499	302	1176	1175	521	5prime_partial;complete;3prime_partial;internal	27330	14	6146	63	21475	25	14751	104	12670	7	109689	9	25004.8	68172	14	78064.2	33558.2	1643.64	16776.3	33735.5	1939.12	21965.7	9028.05	19575.4	17991
GO:0031012	extracellular matrix	22171.7	71	498	89	318	400	188	complete;5prime_partial;3prime_partial;internal	27023	15	10418	22	34311	13	26854	62	10090	12	54111	28	12846.4	69471	13	75715.7	17320.6	2773.83	30058.5	38535.5	2426.65	24424.6	8689.62	32323.3	27560.1
GO:0005783	endoplasmic reticulum	20473.6	235	347	288	1151	1293	511	complete;5prime_partial;3prime_partial;internal	26712	16	10354	23	29286	16	32748	57	15720	6	132877	7	31289.1	84387	8	95499.4	14235.5	3218.07	26415.1	52511.9	2742.92	31311.6	13801.4	29640.6	26850.6
GO:0042627	chylomicron	13289.8	2	17	2	17	14	9	complete	26547	17	4804	76	28174	17	902	1120	8904	15	32660	54	6654.43	50287	29	48373.5	32.2772	66.6596	2746.51	27449.4	129.793	204.474	51.8217	1234.12	1784.99
GO:0015986	ATP synthesis coupled proton transport	37654.5	10	107	11	27	34	23	complete;3prime_partial	25401	18	1053	351	2216	360	8747	132	51	1963	38083	47	4648.57	24785	108	26719.9	49907.7	680.835	6196.32	3932.52	70.6829	39846	9497.1	50802.8	84021.8
GO:0015078	hydrogen ion transmembrane transporter activity	36465.1	14	140	16	65	41	19	complete;3prime_partial;5prime_partial	25067	19	953	388	1752	442	7098	154	657	370	35393	52	3630.27	22582	132	23611.9	47863.6	417.909	3743.84	3609.98	4577.81	33264.3	6558.42	45749.8	79175.6
GO:0005813	centrosome	42455	127	243	162	632	769	382	complete;5prime_partial;internal;3prime_partial	24853	20	1933	211	4332	220	5096	217	292	697	3911	435	1290.27	6743	332	7806.25	60057	839.859	9289.64	3992.19	583.669	7800.48	3703.08	12280.6	11146.5
GO:0045263	proton-transporting ATP synthase complex, coupling factor F(o)	35197.4	3	15	4	6	3	3	3prime_partial;complete	24177	21	237	1049	713	864		9010	236	818	16696	149	1010.26	14724	152	9415.67	46218	46.6199	1444.44		1532.03	20318.7	1973.93	28560.5	32446
GO:0005506	iron ion binding	17650.7	59	142	73	295	291	172	complete;5prime_partial;3prime_partial;internal	23899	22	5526	68	17517	32	2369	470	4441	67	41258	43	10683.9	49032	33	37921.7	11402.9	1146.6	16635.6	81902.2	6907.25	43322.5	10396.4	64528.6	68809.9
GO:0005925	focal adhesion	24985	138	272	172	441	228	319	complete;5prime_partial;3prime_partial;internal	23623	23	10569	20	27748	18	84784	13	2667	126	1547	874	691.809	49088	32	48187.9	26347.5	4075.46	43169	31071.5	2753.08	3740.96	1484.25	57790.8	45971.5
GO:0022627	cytosolic small ribosomal subunit	19783.2	16	176	16	42	49	62	complete;3prime_partial;5prime_partial	20488	24	5214	71	15121	47	36948	55	1659	189	8929	283	2308.98	42239	41	42517.8	19078.7	2669.71	23860.4	21670.8	1399.96	20023.8	3717.31	43112.5	33217.6
GO:0006364	rRNA processing	19901.4	40	162	44	225	100	42	complete;5prime_partial;internal	19893	25	8108	33	20716	26	27889	60	3773	84	4861	393	1351.94	8758	226	9679.4	19910.1	3307.16	28506.7	17208.7	3318.79	10758.8	2236.51	8957.42	7887.32
GO:0072562	blood microparticle	11780.3	23	139	29	175	132	87	complete;5prime_partial;internal	19835	26	13616	16	29289	15	43407	36	16122	5	44721	36	8105.26	165968	3	175881	3725.91	283.869	5931.2	42697.4	508.188	115.772	25.5143	6579.04	5838.76
GO:0042803	protein homodimerization activity	13090.9	213	220	256	822	1232	601	complete;5prime_partial;3prime_partial;internal	18817	27	8921	27	26736	19	22999	72	8021	22	36631	49	9527.46	68023	15	57820	7364.43	1488.21	17689.2	25859.8	1629.65	19213	9460.02	27015.2	24838.7
GO:0005654	nucleoplasm	20902.7	710	1529	899	4742	3297	1320	complete;5prime_partial;3prime_partial;internal	18654	28	10433	21	25663	20	56387	20	6968	28	45990	34	13153.5	32946	62	38830.6	23151.3	4589.05	45459	39426.1	6078.5	45000.2	18286.7	48405.3	46332.5
GO:0006413	translational initiation	18359.9	31	174	32	123	27	19	complete;5prime_partial	18527	29	7063	55	18900	27	22640	73	3808	81	938	1219	329.383	1314	918	1741.75	18193.1	2915.24	26402.4	13947.3	3364.43	1236.03	538.662	1992.16	1828.83
GO:0006614	SRP-dependent cotranslational protein targeting to membrane	17640	27	184	29	102	18	7	complete;5prime_partial	18137	30	6886	58	18020	29	21963	75	3743	86	415	2075	154.26	537	1813	917.277	17142.9	2690.58	24495.1	13702.7	3251.6	399.599	179.301	569.563	514.75
GO:0000184	nuclear-transcribed mRNA catabolic process, nonsense-mediated decay	17440.7	29	171	32	124	46	27	complete;5prime_partial;3prime_partial;internal	17941	31	6908	57	18026	28	22247	74	3733	87	411	2086	126.493	806	1372	954.938	16940	2695.14	24499	13731.2	3273.46	546.656	234.479	1188.33	1044.52
GO:0019083	viral transcription	17322.1	23	154	25	107			complete;5prime_partial;3prime_partial	17864	32	6713	60	17680	31	21729	78	3708	89		15857			14508		16780.6	2641.05	23951.7	13256.5	3230.81
GO:0005739	mitochondrion	18770.2	332	248	404	1862	2304	861	complete;5prime_partial;3prime_partial;internal	15833	33	13466	17	29504	14	47832	25	6234	40	217449	2	40853	72350	11	67628.6	21707	15711.6	42606.1	79239.4	9064.51	311226	71787	99872.7	93259.5
GO:0019068	virion assembly	8749.17	4	65	4	11	13	5	complete;5prime_partial	15202	34	2661	108	16105	39	375	2143	601	386	307	2514	54.613	7146	281	7556.57	2296.61	214.914	4257.78	489.536	230.963	169.549	74.3091	830.763	969.564
GO:0006955	immune response	11123.4	50	116	64	555	351	220	complete;5prime_partial;internal;3prime_partial	15184	35	795	434	7562	174	3930	276	1808	181	7709	305	1836.23	11524	182	9255.46	7062.79	520.13	6285.54	13130	632.706	8090.49	1544.41	4318.66	3376.14
GO:0020037	heme binding	9856.85	43	104	55	291	252	137	complete;5prime_partial;internal;3prime_partial	15114	36	6673	61	22198	24	2308	489	4988	56	47108	32	11873.3	67865	16	51895.6	4599.97	704.557	12691.5	88768.8	6577.32	38617.5	9730.62	77114.1	88527.9
GO:0090090	negative regulation of canonical Wnt signaling pathway	8636.97	52	175	62	172	149	87	complete;5prime_partial;internal;3prime_partial	15105	37	3023	93	16733	36	3149	356	819	321	706	1464	179.652	8166	247	8357.57	2168.62	288.178	5274.32	2451.82	428.69	1029.4	380.79	2725.23	2541.82
GO:0008289	lipid binding	8803.13	35	145	42	190	169	75	5prime_partial;complete;internal	14777	38	3392	88	16795	35	2896	383	6020	42	41583	41	8188.51	3779	448	6386.44	2829.27	422.288	4378.42	15733.9	377.948	4836.44	1344.97	4559.63	4333.99
GO:0006979	response to oxidative stress	8171.57	28	220	31	153	168	59	complete;5prime_partial;3prime_partial;internal	14606	39	3306	89	15904	41	6320	174	2756	121	27738	85	7196.8	9905	207	10129.7	1737.24	325.996	5215.58	4077.2	8185.49	63510	12561.6	12867.3	11564.8
GO:0002181	cytoplasmic translation	13773.5	19	139	24	32	38	52	5prime_partial;complete;3prime_partial	14424	40	7023	56	16584	38	16927	98	968	275	6413	329	1930.62	20161	137	18614.3	13123.2	2829.22	21939.2	11304.2	924.103	14111.9	3209.51	22083.7	16613.9
GO:0005730	nucleolus	16665.6	234	1184	293	1204	1210	604	complete;5prime_partial;internal;3prime_partial	14293	41	8462	29	17997	30	24154	69	2493	134	18238	133	6246.81	29695	76	33133.5	19037.9	3649.08	25444.5	24627.6	2438.56	25593	8795.12	39956.9	34860.7
GO:0010468	regulation of gene expression	7706.05	40	148	49	123	277	85	complete;5prime_partial;3prime_partial;internal	14041	42	2870	101	15117	48	1369	812	229	839	3524	457	1295.92	15051	150	12588.8	1371.59	429.683	5139.12	1299.26	190.85	3093.93	1267.46	5664.47	5221.81
GO:0005543	phospholipid binding	7194.45	18	127	20	102	101	44	complete;3prime_partial;5prime_partial;internal	14020	43	3711	82	15781	42	2121	541	7883	24	48906	30	10339.1	26911	83	26676	369.367	128.891	1888.15	21733.7	293.712	865.914	285.308	2552.15	2765.03
GO:0007186	G-protein coupled receptor signaling pathway	7588.3	34	180	39	970	1539	814	complete;5prime_partial;3prime_partial;internal	13936	44	2885	100	15058	50	2089	549	3272	110	17436	139	2960.89	24847	107	28055	1240.42	222.615	3441.07	13789.9	748.376	1454.85	656.922	3497.36	3373.18
GO:0006874	cellular calcium ion homeostasis	7485.49	21	133	26	83	135	58	complete;3prime_partial;5prime_partial;internal	13896	45	2999	96	14992	52	7609	148	617	382	1627	844	364.108	8634	232	8699.43	1074.73	251.886	4249.77	151.287	310.003	1955.91	821.019	3893.73	3868.64
GO:0008201	heparin binding	7290.05	24	106	32	185	196	100	complete;internal;5prime_partial	13807	46	2836	102	14737	54	2300	498	3251	111	10645	253	3845.01	17103	144	16539.6	773.097	286.193	3003	6246.8	401.819	2279.96	857.56	4855.71	4762.04
GO:0042311	vasodilation	6875.79	5	103	6	21	26	9	complete;5prime_partial	13724	47	3461	86	15469	44	59	5288	843	314	2902	526	1924.71	7071	290	7379.85	27.202	33.4777	1357.25	2165.67	139.983	1747.24	910.107	730.614	809.847
GO:0006869	lipid transport	7026.89	18	73	25	86	93	45	complete;5prime_partial	13713	48	2586	118	15432	45	396	2080	1064	250	19879	118	3700.63	13022	160	12723.6	340.354	75.5997	1997.21	499.115	140.212	1215.95	393.5	1535.52	1727.97
GO:0001540	amyloid-beta binding	6970.89	12	152	15	59	70	38	complete;5prime_partial;internal	13649	49	2469	141	15027	51	1050	981	745	343	17659	137	2803.72	8623	233	12516.6	293.135	56.8094	2778.55	1662.63	308.689	1496.51	502.063	3000.82	2877.77
GO:0044794	positive regulation by host of viral process	7061.95	3	44	3	6	10	2	complete;5prime_partial	13620	50	2552	126	14399	64	133	3731	542	415	640	1558	177.181	7309	274	7684.57	503.938	64.5163	2230.63	241.605	154.699	562.305	210.593	1017.87	1064.07
GO:0042157	lipoprotein metabolic process	6834.38	3	18	3	43	37	17	complete	13613	51	2477	140	15210	46	16	7286	6847	30	31001	60	7470.91	36976	51	33447.9	55.4565	33.3449	1461.22	13226.2	35.5592	231.231	84.8994	757.723	1055.41
GO:0060999	positive regulation of dendritic spine development	7097.48	7	42	13	23	51	12	complete;5prime_partial	13574	52	2643	110	14581	56	632	1399	510	446	400	2121	98.8501	7086	287	7463.26	620.768	115.027	2424.13	484.233	146.53	515.872	178.505	717.311	807.424
GO:0050728	negative regulation of inflammatory response	6951.18	16	124	20	81	109	62	5prime_partial;complete;internal;3prime_partial	13560	53	2687	107	14437	62	911	1114	805	325	19459	122	2875.04	8788	224	12691.6	342.072	101.217	1623.69	1281.82	162.065	1037.34	468.119	1715.63	1621.91
GO:0055089	fatty acid homeostasis	6832.77	4	26	6	13	25	9	complete;3prime_partial;5prime_partial	13554	54	2628	112	14459	61	631	1403	602	385	801	1351	377.678	7311	273	7806.62	111.568	39.0498	1458.23	332.729	138.223	365.023	217.303	814.733	884.588
GO:0050750	low-density lipoprotein particle receptor binding	7136.8	10	133	18	23	44	16	complete;5prime_partial	13548	55	2936	97	14496	60	1093	948	911	292	2698	559	1162.29	8904	221	10804.7	725.131	151.024	2568.39	1950.07	185.301	874.211	397.924	1449.55	1871.78
GO:0016209	antioxidant activity	6816.58	5	43	7	23	33	12	complete;5prime_partial;3prime_partial	13543	56	2489	137	14267	77	423	1956	4138	72	19457	123	4545.64	8828	222	13895	89.8102	34.6428	1455.97	724.801	219.309	2524.48	838.906	749.089	818.704
GO:0042632	cholesterol homeostasis	6842.76	14	100	17	68	95	49	complete;5prime_partial;internal;3prime_partial	13523	57	3000	95	15109	49	2327	484	6814	31	33550	53	6554.6	46498	35	43168.5	162.735	78.1513	1723.95	14569.3	203.967	2194.06	1065.19	3558.61	3216.9
GO:0043407	negative regulation of MAP kinase activity	6865.24	15	68	15	37	62	30	5prime_partial;complete;internal	13467	58	2537	129	14365	70	784	1234	512	442	611	1605	1019.47	7381	272	7571.05	263.688	77.5799	1815.74	314.608	178.79	859.403	314.21	1106.24	1074.37
GO:0001937	negative regulation of endothelial cell proliferation	7123.84	15	161	16	30	53	26	complete;5prime_partial;3prime_partial	13454	59	2529	133	14433	63	2740	401	1639	192	3154	488	1223.99	13647	155	14257.5	793.546	154.413	2657.53	4092.08	235.609	2012.02	900.828	2821.34	3113.71
GO:0034362	low-density lipoprotein particle	6750.91	3	17	3	14	14	8	complete;5prime_partial	13440	60	2561	123	14282	76	12	7509	1627	194	1204	1032	1018.06	8168	246	9810.73	61.9587	37.4692	1465.87	12528.3	128.866	214.994	62.0534	714.57	818.367
GO:0006898	receptor-mediated endocytosis	6858.93	12	89	14	162	64	25	complete;5prime_partial;internal	13436	61	2580	119	14516	57	1102	944	5799	44	1260	991	268.117	7532	267	7754.26	282.275	74.4686	2197.91	1738.48	456.347	804.564	461.809	1556.94	1816.99
GO:0034380	high-density lipoprotein particle assembly	6752.77	4	85	4	13	12	7	complete;5prime_partial	13427	62	2409	162	14284	75	56	5392	4206	70	30061	65	4912.54	31949	69	25590.2	78.306	34.6108	1551.76	1015.4	123.979	130.098	37.622	574.64	670.302
GO:0034375	high-density lipoprotein particle remodeling	6740.57	3	38	3	17	18	11	complete;5prime_partial	13422	63	2436	147	14365	69	69	4980	8718	16	29807	69	4758.39	43816	39	36247.4	59.583	28.0493	1465.64	13776.2	126.232	136.185	39.1724	1250.25	1615.27
GO:0043691	reverse cholesterol transport	6740.57	3	38	3	19	20	11	complete;5prime_partial	13422	63	2417	156	14372	66	54	5418	6282	38	30648	63	5011.05	32644	66	29605.4	59.583	32.1587	1545.16	1312.98	128.004	161.235	49.7249	650.851	733.438
GO:0033344	cholesterol efflux	6740.57	3	38	3	24	40	22	complete;5prime_partial	13422	63	2577	120	14372	66	59	5317	7101	27	42361	40	9098.56	45033	36	43167.3	59.583	43.3859	1545.16	25518.5	132.616	274.087	90.8193	1550.93	1839.97
GO:0034361	very-low-density lipoprotein particle	6747.89	3	28	3	20	24	14	complete	13420	66	2538	128	14263	78	914	1112	8274	19	45959	35	10395.1	52915	21	50182.8	75.8415	51.9742	1477.71	27978.5	143.752	418.727	131.834	1369.67	1918.03
GO:0034364	high-density lipoprotein particle	6737.25	2	17	2	28	25	14	complete	13419	67	2428	150	14372	68	225	2854	6072	41	47131	31	9804.13	21532	133	29173.3	55.308	35.2565	1802.91	3144.29	132.6	228.514	90.3748	608.151	850.03
GO:0034384	high-density lipoprotein particle clearance	6737.25	2	17	2	9	10	5	complete	13419	67	2409	164	14359	72	143	3596	4769	58	13941	210	2612.91	31804	71	22030.4	55.308	26.6857	1463.24	13471.7	175.992	122.948	28.5036	612.193	732.846
GO:0070328	triglyceride homeostasis	6747.74	5	38	5	28	31	18	complete	13418	69	2724	106	14825	53	918	1107	2905	118	19892	117	3759.33	23598	126	28324.1	77.2408	60.8521	1902.88	25055.7	140.231	385.973	319.727	1469.68	1905.46
GO:1901215	negative regulation of neuron death	6814.96	12	134	15	47	56	18	complete;5prime_partial;3prime_partial;internal	13389	70	2518	135	14361	71	907	1116	629	377	790	1358	282.608	7401	271	7708.11	240.438	93.2413	2124.57	1203.9	168.972	1178.8	503.049	1548.6	1689.34
GO:0048844	artery morphogenesis	6710.89	11	114	11	21	33	13	complete;3prime_partial;internal;5prime_partial	13376	71	2809	104	14506	58	12	7519	868	303	1380	934	753.269	7229	277	7684.82	45.335	49.4947	1372.17	5.6374	138.564	157.662	46.0347	613.211	698.76
GO:0010977	negative regulation of neuron projection development	6810.91	12	123	14	56	98	27	complete;5prime_partial;internal	13374	72	2463	143	14505	59	925	1102	553	406	4512	414	817.505	8523	237	8964.28	248.221	57.5426	1907.35	127.494	195.146	1945.38	634.684	2239.64	1869.55
GO:0010875	positive regulation of cholesterol efflux	6700.01	3	37	3	15	26	11	complete;5prime_partial	13366	73	2484	138	14199	80	501	1741	527	423	1187	1039	214.45	7718	261	8186.22	34.4087	34.415	1530.65	1281.06	130.582	117.097	43.6858	741.1	740.523
GO:0043537	negative regulation of blood vessel endothelial cell migration	6745.97	5	48	6	16	21	11	complete;5prime_partial	13358	74	2417	154	14182	83	39	6126	619	380	208	3160	40.3946	7138	282	7384.47	134.342	63.7297	1498.3	7.89342	148.4	161.745	78.1732	952.793	971.959
GO:0051044	positive regulation of membrane protein ectodomain proteolysis	6683.08	3	16	3	16	22	12	complete;5prime_partial	13341	75	2434	148	14079	99	38	6172	515	431	252	2815	60.9081	7175	280	7432.9	25.3466	31.4647	1329.65	77.8683	128.262	92.3413	32.1139	696.841	767.773
GO:0006641	triglyceride metabolic process	6729.81	10	109	11	36	69	22	complete;5prime_partial	13336	76	2490	136	14332	73	361	2200	8136	21	27968	84	7300.1	16344	146	15507.8	124.076	46.6043	1565.55	3848.55	202.698	5176.26	2999.11	1939.25	2201.73
GO:1900272	negative regulation of long-term synaptic potentiation	6815.62	4	56	4	8	14	5	complete	13329	77	2479	139	14189	82	409	2006	495	472	136	3973	22.4157	7041	294	7308.76	302.296	90.6734	2353.55	610.365	124.341	135.262	72.5634	1438.43	1334.8
GO:0045807	positive regulation of endocytosis	6743.45	6	81	6	22	40	18	complete;5prime_partial;3prime_partial	13326	78	2546	127	14327	74	458	1841	514	437	490	1838	121.163	8204	244	8379.41	161.163	99.4086	1741.49	523.76	156.913	1557.2	326.14	1758.4	1716.02
GO:0007616	long-term memory	6750.17	8	18	9	34	48	16	complete;5prime_partial;internal;3prime_partial	13323	79	2438	146	14131	85	191	3084	507	450	599	1627	142.572	7035	296	7281.64	176.904	57.4063	1389.74	88.7186	156.266	308.054	161.661	951.706	1657.07
GO:0002021	response to dietary excess	6662.03	4	56	4	10	33	10	complete	13307	80	2404	169	14126	86	49	5645	490	484	135	3992	47.8819	7054	293	7298.08	16.623	35.148	1352.82	0.190143	132.184	54.5602	45.9522	577.075	681.268
GO:0006707	cholesterol catabolic process	6658.09	4	10	7	10	13	7	complete;3prime_partial	13307	81	2455	144	14394	65	49	5666	534	419	337	2349	162.133	7075	289	7517.55	8.97981	27.0551	1336.37	616.909	121.89	29.4853	24.4981	552.681	637.728
GO:0035641	locomotory exploration behavior	6690.78	4	20	4	14	33	11	internal;complete	13305	82	2441	145	14168	84	33	6373	492	481	161	3599	34.2491	6996	300	7285.47	76.3953	45.4841	1534.98	73.8468	130.687	67.2245	35.0547	594.388	666.625
GO:0042159	lipoprotein catabolic process	6653.24	2	7	2	4	12	3	complete;5prime_partial	13294	83	2552	125	14097	88		9010	810	324	1024	1143	576.109	7082	288	7538.15	12.5225	37.1307	1336.26		116.897	51.0865	7.58819	520.634	617.876
GO:0061771	response to caloric restriction	6653.24	2	7	2	2	5	1	complete;5prime_partial	13294	83	2417	155	14097	88		9010	487	503	143	3863	27.607	6971	312	7257.29	12.5225	26.4249	1336.26		116.598	11.3685	1.25393	518.594	613.764
GO:0097114	NMDA glutamate receptor clustering	6650.33	4	13	5	5	11	3	complete;internal	13293	85	2413	158	14089	92		9010	493	479	123	4170	17.452	6973	305	7263.04	7.66925	28.6106	1324.62		117.227	6.96248	0.95186	524.986	619.329
GO:0070326	very-low-density lipoprotein particle receptor binding	6650.33	4	13	5	4	8	3	complete;internal	13293	85	2413	158	14089	92	79	4718	493	478	144	3852	27.2651	7025	297	7308.4	7.66925	28.6106	1324.62	92.649	118.202	160.486	61.1309	608.272	732.482
GO:0015909	long-chain fatty acid transport	6651.03	2	9	2	8	10	3	complete;5prime_partial	13292	87	2410	160	14190	81		9010	500	459	468	1906	90.1315	6974	304	7275.01	10.3491	26.0838	1795.73		129.856	105.845	35.3391	532.869	624.221
GO:0106003	amyloid-beta complex	6683.71	3	133	3	1	9	5	complete;5prime_partial	13286	88	2401	176	14092	90		9010	6	5726	160	3604	38.9496	7064	291	7369.42	81.3949	33.5101	1382.8		2.19451	144.468	93.7734	643.391	775.073
GO:1902430	negative regulation of amyloid-beta formation	6682.36	3	121	3	8	20	4	5prime_partial;internal;complete	13285	89	2406	166	14080	98	0	8963	497	466	1051	1121	212.535	7015	298	7297.37	79.415	33.3497	1356.89	0.050506	125.718	258.399	96.1275	602.105	716.501
GO:0048156	tau protein binding	6698.9	5	92	5	11	18	6	complete;5prime_partial	13285	90	2404	168	14078	101		9010	492	480	315	2471	73.0789	7005	299	7289.15	112.857	37.2296	1341.56		125.269	205.94	132.425	639.44	739.213
GO:0019934	cGMP-mediated signaling	6665.8	3	42	3	9	13	5	complete	13284	91	2430	149	14109	87	991	1050	489	489	131	4038	20.9851	6987	301	7270.11	47.2423	34.1532	1375.06	248.852	118.386	101.488	44.1929	562.431	650.919
GO:0030828	positive regulation of cGMP biosynthetic process	6651.94	3	27	4	8	14	5	complete;5prime_partial	13283	92	2408	165	14086	96	7	7891	489	488	128	4091	18.6202	6972	308	7259.23	21.2377	26.9575	1333.34	6.40571	122.713	22.023	6.27765	526.784	626.627
GO:0017127	cholesterol transporter activity	6649.38	4	30	4	23	26	16	complete;5prime_partial	13280	93	2588	117	14090	91	47	5723	4509	66	30164	64	5444.66	32239	67	29646.2	18.7167	43.954	1414.34	495.877	120.059	180.875	61.8157	863.124	836.372
GO:0051000	positive regulation of nitric-oxide synthase activity	6644.8	3	17	3	18	32	11	complete;5prime_partial	13278	94	2419	152	14203	79	306	2467	497	467	330	2387	80.4967	7131	284	7452.21	11.3703	28.0479	1364.8	371.541	124.666	102.406	39.5314	764.171	875.457
GO:0007263	nitric oxide mediated signal transduction	6654.58	3	54	3	19	17	7	5prime_partial;internal;complete	13277	95	2402	173	14078	103	973	1057	536	418	930	1226	230.658	7442	269	7565.63	32.1805	31.5189	1403.93	107.737	143.809	456.552	77.1562	578.474	707.337
GO:0042982	amyloid precursor protein metabolic process	6647.86	3	30	5	11	16	7	complete	13276	96	2404	167	14077	105	128	3823	499	463	258	2778	48.2188	7100	286	7376.25	19.4389	29.0237	1321.3	86.3523	130.617	222.997	61.732	726.142	767.87
GO:0010544	negative regulation of platelet activation	6652.33	4	39	4	8	9	4	complete;5prime_partial	13276	97	2414	157	14079	100	18	7144	623	379	134	3996	33.1695	6976	303	7261.73	28.8415	32.9451	1333.23	15.4419	121.856	35.551	9.62752	629.557	662.682
GO:0033700	phospholipid efflux	6642.9	2	29	2	12	16	14	complete;5prime_partial	13276	98	2409	162	14086	94	38	6152	6744	32	40720	44	8391.75	44562	38	42575.4	10.1469	31.51	1403.23	24689.9	122.309	48.7108	23.6579	1194.65	1620.26
GO:0034374	low-density lipoprotein particle remodeling	6642.9	2	29	2	13	15	8	complete;5prime_partial	13276	98	2536	130	14073	107	1	8693	4374	68	13434	214	2733.8	31047	72	20283.6	10.1469	36.3948	1321.3	672.2	119.995	48.5924	11.1897	561.658	643.345
GO:0010873	positive regulation of cholesterol esterification	6642.43	2	8	2	9	14	7	complete	13275	100	2418	153	14076	106	0	9010	4716	59	30793	62	5043.73	32834	64	29852.6	9.40232	29.4917	1324.15	403.302	120.12	232.686	72.1265	555.606	651.384
GO:0034447	very-low-density lipoprotein particle clearance	6645.51	3	24	3	6	7	2	internal;complete;5prime_partial	13274	101	2403	172	14073	107		9010	1397	213	10863	243	3229.15	6971	311	7258.61	16.9769	27.7216	1321.3		118.723	26.3388	14.7198	544.788	627.417
GO:0034372	very-low-density lipoprotein particle remodeling	6650.22	2	17	2	7	10	7	complete	13274	102	2403	171	14078	102	839	1169	1078	249	17202	142	2760.7	8683	229	16925.6	26.4054	41.0938	1348.1	273.117	121.167	158.301	34.4906	563.638	650.709
GO:0046889	positive regulation of lipid biosynthetic process	6640.97	2	6	2	12	17	7	complete;internal	13274	103	2403	170	14077	104	293	2516	498	465	216	3087	35.0771	7128	285	7864.35	7.95439	26.4917	1332.6	70.082	127.079	73.2345	22.8938	707.299	762.366
GO:0017038	protein import	6639.58	1	5	1	5	13	2	complete	13273	104	2401	176	14073	107		9010	499	461	1063	1107	208.832	6981	302	7266.52	5.87185	26.796	1321.3		127.951	150.074	12.3286	537.435	626.746
GO:0032462	regulation of protein homooligomerization	6639.58	1	5	1	1	4	1	complete	13273	104	2401	176	14073	107		9010	487	503	121	4208	15.961	6971	312	7257.29	5.87185	25.6931	1321.3		116.598	4.24129	0.598682	518.594	613.764
GO:0032805	positive regulation of low-density lipoprotein particle receptor catabolic process	6639.58	1	5	1	2	5	1	complete	13273	104	2401	176	14073	107		9010	488	493	128	4082	18.7111	6971	312	7257.29	5.87185	25.6931	1321.3		116.603	5.42846	1.61479	518.594	613.764
GO:0071813	lipoprotein particle binding	6639.58	1	5	1	5	9	1	complete	13273	104	2401	176	14073	107		9010	487	501	15746	173	2407.45	6971	312	7257.29	5.87185	25.6931	1321.3		117.357	27.2747	5.98681	518.594	613.764
GO:1903002	positive regulation of lipid transport across blood brain barrier	6639.58	1	5	1	1	4	1	complete	13273	104	2401	176	14073	107		9010	487	503	121	4208	15.961	6971	312	7257.29	5.87185	25.6931	1321.3		116.598	4.24129	0.598682	518.594	613.764
GO:2000822	regulation of behavioral fear response	6639.58	1	5	1	3	8	2	complete	13273	104	2401	176	14073	107		9010	488	497	122	4184	16.1518	6973	307	7259.11	5.87185	25.6931	1321.3		117.211	6.72715	0.927423	524.986	619.139
GO:1905890	regulation of cellular response to very-low-density lipoprotein particle stimulus	6639.58	1	5	1	1	4	1	complete	13273	104	2401	176	14073	107		9010	487	503	121	4208	15.961	6971	312	7257.29	5.87185	25.6931	1321.3		116.598	4.24129	0.598682	518.594	613.764
GO:0045541	negative regulation of cholesterol biosynthetic process	6639.58	1	5	1	5	8	4	complete	13273	104	2401	176	14073	107	299	2497	631	376	1764	791	677.641	8025	254	8589.82	5.87185	25.6931	1321.3	1828.34	160.925	1514.58	523.926	997.494	1174.8
GO:0010877	lipid transport involved in lipid storage	6639.58	1	5	1	1	4	1	complete	13273	104	2401	176	14073	107		9010	487	503	121	4208	15.961	6971	312	7257.29	5.87185	25.6931	1321.3		116.598	4.24129	0.598682	518.594	613.764
GO:0051651	maintenance of location in cell	6639.58	1	5	1	1	4	1	complete	13273	104	2401	176	14073	107		9010	487	503	121	4208	15.961	6971	312	7257.29	5.87185	25.6931	1321.3		116.598	4.24129	0.598682	518.594	613.764
GO:0032489	regulation of Cdc42 protein signal transduction	6639.58	1	5	1	7	9	6	complete	13273	104	2410	161	14086	94	37	6183	2134	148	15770	172	2427.84	19161	140	23007.2	5.87185	31.0828	1403.23	12287.4	123.805	35.0512	23.0737	1189.25	1572.38
GO:0034363	intermediate-density lipoprotein particle	6639.58	1	5	1	6	6	4	complete	13273	104	2536	130	14073	107	4	8151	3041	116	698	1482	904.094	19760	138	21062	5.87185	35.9206	1321.3	24206.1	122.626	26.2158	4.42982	1168.5	1591
GO:0046911	metal chelating activity	6639.58	1	5	1	1	4	1	complete	13273	104	2401	176	14073	107		9010	487	503	121	4208	15.961	6971	312	7257.29	5.87185	25.6931	1321.3		116.598	4.24129	0.598682	518.594	613.764
GO:1905855	positive regulation of heparan sulfate binding	6639.58	1	5	1	1	4	1	complete	13273	104	2401	176	14073	107		9010	487	503	121	4208	15.961	6971	312	7257.29	5.87185	25.6931	1321.3		116.598	4.24129	0.598682	518.594	613.764
GO:1905860	positive regulation of heparan sulfate proteoglycan binding	6639.58	1	5	1	1	4	1	complete	13273	104	2401	176	14073	107		9010	487	503	121	4208	15.961	6971	312	7257.29	5.87185	25.6931	1321.3		116.598	4.24129	0.598682	518.594	613.764
GO:0034382	chylomicron remnant clearance	6639.58	1	5	1	8	12	4	complete	13273	104	2401	176	14073	107	4	8151	3375	109	11218	236	3587.39	19696	139	20817	5.87185	25.6931	1321.3	24206.1	120.988	37.3948	14.383	1197.03	1614.48
GO:1900221	regulation of amyloid-beta clearance	6639.58	1	5	1	2	11	1	complete	13273	104	2401	176	14073	107		9010	488	495	1035	1136	199.945	6971	312	7257.29	5.87185	25.6931	1321.3		117.104	128.481	7.84973	518.594	613.764
GO:0060228	phosphatidylcholine-sterol O-acyltransferase activator activity	6639.58	1	5	1	6	8	5	complete	13273	104	2401	176	14073	107	0	9010	4673	60	29623	71	4812.73	31871	70	29035.6	5.87185	25.6931	1321.3	403.302	116.862	25.0987	10.6379	532.613	626.732
GO:1902995	positive regulation of phospholipid efflux	6639.58	1	5	1	2	5	1	complete	13273	104	2401	176	14073	107		9010	487	503	121	4208	15.961	6971	312	7257.29	5.87185	25.6931	1321.3		116.598	4.24129	0.598682	518.594	613.764
GO:1902952	positive regulation of dendritic spine maintenance	6639.58	1	5	1	4	7	2	complete	13273	104	2401	176	14073	107		9010	487	500	121	4206	16.0359	6971	310	7257.29	5.87185	25.6931	1321.3		116.598	4.30164	0.998469	518.594	613.764
GO:0090209	negative regulation of triglyceride metabolic process	6639.58	1	5	1	2	9	2	complete	13273	104	2401	176	14073	107		9010	487	503	130	4061	23.8844	6971	312	7257.29	5.87185	25.6931	1321.3		116.598	7.6307	2.86355	518.686	613.764
GO:1901628	positive regulation of postsynaptic membrane organization	6639.58	1	5	1	1	4	1	complete	13273	104	2401	176	14073	107		9010	487	503	121	4208	15.961	6971	312	7257.29	5.87185	25.6931	1321.3		116.598	4.24129	0.598682	518.594	613.764
GO:0042158	lipoprotein biosynthetic process	6639.58	1	5	1	5	16	5	complete	13273	104	2536	130	14073	107		9010	972	269	17108	145	3047.02	7970	258	12154.3	5.87185	40.9194	1321.3		116.902	50.1008	14.0742	547.173	638.107
GO:0097113	AMPA glutamate receptor clustering	6639.58	1	5	1	4	11	3	complete	13273	104	2401	174	14073	107	5	8115	487	499	122	4179	16.3958	6973	306	7259.11	5.87185	25.6931	1321.3	2.07993	117.18	7.96432	3.81782	525.807	619.234
GO:1905906	regulation of amyloid fibril formation	6639.58	1	5	1	3	5	2	complete	13273	104	2401	175	14073	107	0	8963	494	475	121	4208	15.961	6971	309	7257.29	5.87185	25.6931	1321.3	0.050506	118.834	4.5941	0.61125	518.594	613.764
GO:1901630	negative regulation of presynaptic membrane organization	6639.58	1	5	1	1	4	1	complete	13273	104	2401	176	14073	107		9010	487	503	121	4208	15.961	6971	312	7257.29	5.87185	25.6931	1321.3		116.598	4.24129	0.598682	518.594	613.764
GO:0005524	ATP binding	19169.8	779	840	972	3521	2948	1385	5prime_partial;complete;3prime_partial;internal	13250	130	14416	14	25404	21	143580	4	2441	137	23401	97	13261.8	27657	79	33538.8	25089.7	5446.18	50535.1	57455.3	2817.24	33154.6	21817.2	48674.5	46061.5
GO:0005576	extracellular region	12768.5	144	765	163	2042	1183	388	5prime_partial;complete;3prime_partial;internal	12797	131	13780	15	23164	22	19720	86	29049	2	162258	4	50863.2	25952	89	23616.8	12740.5	2298.23	13570.7	41122.5	4027.41	52582.6	25612.3	8267.34	6156.52
GO:0008285	negative regulation of cell proliferation	9846.61	105	222	122	426	502	222	complete;3prime_partial;5prime_partial;internal	12782	132	1434	257	5957	191	5634	192	918	289	5223	379	1361.66	4674	398	4964.41	6911.51	661.623	10405.5	4490.27	580.041	10672.2	2706.17	7387.15	6544.64
GO:0005623	cell	8893.05	35	414	42	135	131	71	5prime_partial;complete;3prime_partial;internal	12032	133	6720	59	5205	199	3130	359	146	1098	9205	277	1733.38	11514	183	9660.38	5754.48	657.612	6575.36	30503	74.5925	4388.89	584.838	3425.09	3377.99
GO:0006879	cellular iron ion homeostasis	8439.2	20	276	21	88	85	40	complete;5prime_partial;3prime_partial;internal	11985	134	6385	62	5228	198	1091	949	1268	226	18121	134	4567.86	20671	135	30375.4	4893.65	562.178	4652.02	17039.1	538.693	6534.1	1453.97	4911.17	4960.95
GO:0000139	Golgi membrane	20889.6	114	199	138	732	535	225	5prime_partial;complete;3prime_partial;internal	11945	135	1445	253	1935	407	6144	179	1993	159	16424	155	3448.89	8277	243	8361.86	29834.1	601.146	4132.01	8459.96	1125.15	7605.16	4300.21	7854.01	7196.95
GO:0005814	centriole	20045.8	24	101	28	149	182	98	complete;5prime_partial;internal;3prime_partial	11652	136	574	543	991	696	445	1873	54	1912	524	1765	226.999	678	1550	666.618	28439.9	128.844	967.686	184.281	103.056	681.755	342.448	1180.04	1123.66
GO:0005902	microvillus	20068.7	25	163	34	58	113	41	complete;5prime_partial;internal	11548	137	482	607	924	726	808	1207	234	826	1131	1072	535.625	1490	851	1695.05	28589.3	197.815	2382.44	2028.59	184.608	2701.86	1118.44	2000.51	2201.26
GO:0060271	cilium assembly	20263.4	40	426	47	230	268	140	complete;5prime_partial;internal;3prime_partial	11534	138	409	705	686	894	1934	585	64	1746	567	1689	211.63	1381	892	1463.68	28993.4	217.42	1777.48	1975.92	155.89	1469.79	610.814	3268.33	2858.55
GO:0030529	intracellular ribonucleoprotein complex	12045.4	77	195	110	150	177	54	5prime_partial;complete;internal	11497	139	5454	69	11360	137	32407	58	725	350	5830	353	1540.87	5176	380	6282.06	12593.6	2774.01	18926	20206.2	911.747	9581.16	2636.85	7797.35	7509.5
GO:0031514	motile cilium	19653.2	15	47	22	81	96	40	complete;5prime_partial;3prime_partial	11238	140	235	1055	567	986	658	1367	40	2240	1040	1130	241.868	623	1646	491.857	28068.5	62.2712	347.258	256.396	45.0021	1754.36	597.01	932.458	803.945
GO:0017137	Rab GTPase binding	19923.3	40	150	57	191	206	103	complete;5prime_partial;internal;3prime_partial	11236	141	227	1080	375	1292	1044	988	60	1811	616	1598	210.5	1264	947	1107.24	28611	133.862	2334.7	878.368	164.281	2036.32	916.558	2895.01	2550.46
GO:0072659	protein localization to plasma membrane	20323.9	35	139	49	130	210	94	5prime_partial;complete;3prime_partial;internal	11224	142	610	525	1022	683	7133	152	114	1273	2167	674	717.939	1725	764	1694.98	29424	301.352	4946.8	2692.79	263.207	3302.11	1100.76	5986.93	5542.71
GO:0007224	smoothened signaling pathway	19653.6	19	69	23	90	110	50	complete;5prime_partial;internal	11155	143	208	1153	297	1571	631	1402	21	3148	243	2861	82.0471	369	2338	323.63	28152.3	79.1326	629.602	444.898	50.2139	631.009	231.798	734.586	630.547
GO:0005929	cilium	19637.2	26	126	36	210	192	80	complete;5prime_partial;internal;3prime_partial	11070	144	152	1488	426	1193	713	1297	65	1733	516	1777	188.858	617	1657	763.048	28203.9	103.809	949.585	589.775	163.153	2867.36	1536.76	2754.71	2909.91
GO:0001822	kidney development	19776.4	24	91	33	94	155	49	complete;5prime_partial;3prime_partial;internal	11026	145	262	977	476	1107	1075	961	288	703	3227	478	764.038	1621	798	1342.59	28527.2	154.196	2235.12	944.31	141.136	2893.92	1466.09	1232.42	1162.94
GO:0008542	visual learning	19605.2	18	88	21	47	97	38	complete;5prime_partial;internal;3prime_partial	10988	146	211	1142	402	1229	573	1518	33	2442	169	3523	84.5118	280	2740	280.162	28222.3	141.962	1586.38	848.572	45.2527	345.88	156.661	1484.94	1174.7
GO:0032420	stereocilium	19458.9	9	106	10	61	56	18	complete;5prime_partial	10927	147	96	2125	199	2145	292	2523	9	4894	217	3077	67.1753	281	2735	244.026	27990.5	63.636	389.244	218.975	16.431	499.406	161.887	498.07	443.909
GO:2000785	regulation of autophagosome assembly	19374.1	6	128	7	15	13	13	complete;5prime_partial	10917	148	63	2743	184	2266	205	2984	21	3138	180	3394	33.8829	320	2516	341.535	27831.6	21.4906	201.769	189.176	28.748	340.594	75.901	487.073	439.705
GO:0001750	photoreceptor outer segment	19515.3	12	126	18	60	93	44	5prime_partial;complete;3prime_partial;internal	10910	149	147	1522	70	3777	71	4927	8	5284	133	4004	39.9277	285	2706	231.206	28120.5	33.1994	326.097	94.9255	13.8183	1153.44	277.495	439.951	359.779
GO:0042073	intraciliary transport	19426.5	6	24	10	30	32	18	complete;5prime_partial	10898	150	36	3733	77	3621	166	3338	7	5704	101	4623	31.0184	242	3008	212.454	27955.2	29.5351	256.212	121.054	15.0705	269.72	81.7219	377.416	339.699
GO:0055007	cardiac muscle cell differentiation	19431.2	8	94	9	26	67	18	complete;internal;5prime_partial	10898	151	126	1723	255	1790	239	2754	83	1500	876	1267	262.524	447	2050	611.759	27964.8	68.3874	476.281	0.943333	71.2421	1108.12	502.305	731.724	1032.06
GO:1902017	regulation of cilium assembly	19382	4	66	4	22	20	14	complete;5prime_partial;internal	10895	152	3	8560	74	3678	758	1259	10	4783	167	3543	58.7556	238	3038	248.392	27869.1	15.8572	192.71	76.2745	21.6251	249.497	107.357	456.394	376.439
GO:0005801	cis-Golgi network	19400.6	14	93	18	48	61	30	complete;5prime_partial;3prime_partial;internal	10893	153	75	2473	188	2229	551	1575	62	1795	515	1784	225.933	582	1712	736.974	27908	51.9183	392.229	542.596	72.8964	800.005	380.582	848.63	846.961
GO:0060828	regulation of canonical Wnt signaling pathway	19362.8	10	80	11	24	31	14	complete;internal;3prime_partial;5prime_partial	10892	154	43	3393	108	3082	13	7450	11	4542	115	4341	34.1152	340	2436	301.123	27833.8	15.1263	140.654	6.86959	23.5298	233.256	119.98	361.614	281.853
GO:0030992	intraciliary transport particle B	19400.1	9	30	13	30	52	19	complete;5prime_partial;internal	10889	155	34	3881	89	3380	164	3360	5	6271	91	4888	30.3027	151	4008	124.992	27911.3	32.8433	325.536	69.5855	16.9208	197.876	88.7956	315.403	269.036
GO:0032391	photoreceptor connecting cilium	19393.5	9	36	12	41	78	34	complete;5prime_partial;internal	10882	156	64	2731	148	2609	272	2610	7	5427	122	4185	49.7411	253	2924	264.196	27904.8	27.4792	410.211	237.82	18.9187	329.302	134.067	619.723	584.347
GO:0090102	cochlea development	19364.4	6	52	7	27	33	12	internal;complete;5prime_partial	10877	157	19	4971	52	4310	26	6662	4	6990	77	5252	24.7774	114	4562	108.472	27851.7	26.4903	133.979	10.5764	14.394	136.28	46.9719	203.939	188.407
GO:0034067	protein localization to Golgi apparatus	19349.7	5	92	5	12	21	10	complete;5prime_partial;internal	10875	158	14	5525	140	2681	344	2267	5	6293	142	3877	55.9623	207	3323	258.496	27824.3	0.962133	291.787	310.098	12.2355	202.163	80.7887	420.842	365.345
GO:0060122	inner ear receptor cell stereocilium organization	19377.2	4	29	4	27	31	14	complete;internal;5prime_partial	10875	159	6	7438	39	4800	566	1525	10	4792	306	2525	189.211	104	4779	74.8637	27879.3	21.0083	180.766	1255.54	24.877	238.912	125.174	135.796	110.971
GO:0097546	ciliary base	19351.9	9	118	12	31	35	19	complete;internal;5prime_partial	10873	160	20	4876	78	3595	126	3841	18	3484	113	4369	34.6738	213	3258	189.955	27830.7	19.9626	181.099	79.0628	27.7584	226.119	95.6103	383.45	311.099
GO:0061512	protein localization to cilium	19331.8	4	21	7	19	31	14	complete;5prime_partial	10859	161	11	6256	57	4119	83	4628	14	3901	141	3888	52.4419	180	3641	175.468	27804.7	13.2968	143.893	127.62	21.0555	378.59	139.84	385.173	363.106
GO:0061351	neural precursor cell proliferation	19314.4	3	18	4	10	26	9	5prime_partial;internal;complete	10856	162	12	5906	42	4668	25	6729	4	6943	35	7211	11.6454	99	4891	79.767	27772.9	8.95792	98.5662	5.91841	6.40871	106.309	25.4652	191.099	167.487
GO:0001736	establishment of planar polarity	19316.3	5	27	5	24	22	9	complete;internal;5prime_partial	10856	163	7	7213	40	4793	2	8433	1	9981	33	7399	10.3169	98	4907	75.5555	27776.9	10.9155	79.004	0	6.35921	81.5131	21.1487	145.107	104.194
GO:0035735	intraciliary transport involved in cilium assembly	19321.5	4	89	6	44	15	6	complete;5prime_partial	10855	164	12	6004	50	4350	53	5500	23	2936	9	10460	3.63766	14	9884	18.183	27787.7	15.8329	121.759	8.45418	54.2657	57.7113	33.9202	78.4032	86.8622
GO:0051642	centrosome localization	19312.5	4	82	4	17	36	16	5prime_partial;complete	10855	165	4	8210	38	4853	75	4791	9	4882	114	4356	59.1223	203	3369	203.602	27770	2.83814	82.9768	33.5427	24.8272	219.32	134.619	443.607	436.912
GO:0097542	ciliary tip	19310.8	3	45	3	44	15	7	complete	10854	166	8	6766	56	4168	35	6273	24	2913	22	8309	10.0322	33	7741	36.561	27767.4	9.19674	126.397	9.17283	53.0915	39.7669	24.989	41.6367	40.0981
GO:0035845	photoreceptor cell outer segment organization	19313.4	3	17	4	10	16	8	internal;complete;5prime_partial	10852	167	4	8070	34	5071	15	7317	2	8849	31	7539	12.5992	98	4899	76.2644	27774.8	3.67259	52.3097	2.97482	3.28694	62.7677	15.2679	150.973	111.989
GO:0044292	dendrite terminus	19309	2	29	2	5	10	5	complete	10851	168	2	8888	31	5213	0	9010	0	13438	44	6687	15.2137	89	5181	68.9711	27766.7	1e-06	47.3424	0	2.07202	93.8741	37.1385	133.86	99.6689
GO:0036372	opsin transport	19307.6	1	15	1	1	2	1	complete	10851	169	2	9154	31	5213		9010	0	15952	29	7708	8.68809	81	5418	61.8462	27763.9		47.3424		0	53.7999	10.6819	91.3858	61.3311
GO:0002046	opsin binding	19307.6	1	15	1	3	7	4	complete	10851	169	12	6028	32	5168	24	6774	0	15952	29	7681	8.68809	82	5410	61.8462	27763.9		50.8848	9.25849	0.172324	53.9873	11.1348	91.8678	61.3311
GO:1902636	kinociliary basal body	19307.6	1	15	1	2	3	2	complete	10851	169	2	9154	31	5213	47	5742	0	13773	34	7263	12.6978	87	5235	67.2113	27763.9		47.3424	33.9593	0.300053	57.7472	17.4853	107.501	77.1797
GO:0004322	ferroxidase activity	7119.65	3	6	3	12	14	4	5prime_partial;internal;complete	10661	172	788	439	3425	264	10	7696	75	1590	2269	647	577.553	352	2389	1420.15	3578.46	118.318	2414.37	779.97	10.2474	6320.56	972.362	80.2412	74.8336
GO:0006880	intracellular sequestering of iron ion	7199.85	3	48	3	5	9	15	complete;internal	10588	173	198	1194	3208	271		9010	426	553	1571	866	385.903	4869	392	5061.65	3811.6	181.971	2926.1		299.591	6288.52	966.587	4613.94	2877.76
GO:0006826	iron ion transport	7074.98	4	55	4	24	24	22	internal;complete	10486	174	4959	73	3085	279	30	6506	444	540	10699	251	2983.87	9335	210	8048.07	3664.35	333.492	2575.7	73.0332	328.692	4052.09	367.434	6842.38	5010.54
GO:0008199	ferric iron binding	7785.53	3	15	3	19	24	22	complete;internal	10478	175	4939	74	3056	284	27	6586	483	520	9642	271	2846.26	17401	143	26264.9	5093.21	360.974	2982.31	65.2839	391.328	12316.1	1614.37	6985.17	5502.7
GO:0005615	extracellular space	12018.5	195	384	235	1528	1729	824	complete;5prime_partial;internal;3prime_partial	10237	176	5136	72	11338	138	61810	18	28225	3	238107	1	116766	70038	12	63732.7	13799.5	2293.17	15256.1	46035.1	3301.55	49807.8	13622.7	23383.5	19782
GO:0015935	small ribosomal subunit	8411.73	8	167	8	42	32	1	complete;5prime_partial	8899	177	2593	115	5389	195	12907	111	601	387	1978	731	445.713	1977	688	1689.4	7924.36	988.269	7885.14	6442.63	533.339	3096.96	594.735	1204.65	885.255
GO:0045296	cadherin binding	9173.85	118	213	158	322	498	228	complete;5prime_partial;internal;3prime_partial	8334	178	4673	77	10259	144	19710	87	968	274	7776	302	2373.11	13189	158	14950.7	10014.2	1384.1	20259.3	11843.9	1226.63	14090.1	5052.72	23156.7	20395.4
GO:0005622	intracellular	10766.7	402	238	484	2199	1724	680	complete;5prime_partial;internal;3prime_partial	7962	179	5715	66	10398	141	25083	66	1013	258	8087	297	3928.17	8811	223	8000.25	13571.5	3006.22	20827.4	18323	1168.65	10994.5	5089.49	16418.7	12401.6
GO:0005577	fibrinogen complex	4131.89	4	18	5	13	8	8	complete	7794	180	16834	11	22266	23	5	8136	1701	186	6648	321	2235.93	33521	61	33632.2	470.233	98.2137	601.33	10497.3	30.688	160.216	81.5551	308.105	205.21
GO:0019825	oxygen binding	5168.8	4	8	4	53	18	17	5prime_partial;complete	7530	181	1125	328	7891	171	452	1853	1474	205	60686	24	11845	39146	47	50406	2807.24	527.074	9261.34	774.704	64.6997	2554.79	1100.42	46.1807	32.5301
GO:0009055	electron transfer activity	10714.8	17	116	20	103	67	40	5prime_partial;complete	7490	182	965	383	921	728	4133	258	665	364	2537	600	972.036	2302	626	2618.74	13939.3	181.478	1838.29	3460.03	298.416	4499.71	1506.65	3003.64	3093.48
GO:0005344	oxygen carrier activity	5093.72	3	8	3	26	15	16	5prime_partial;complete	7412	183	587	540	7113	178	452	1853	34	2422	429	2026	723.948	24	8640	8.23558	2775.91	527.188	9145.06	774.704	31.3347	2428.08	1014.99	38.3966	25.3443
GO:0046872	metal ion binding	8816.65	566	458	707	3219	2843	1149	5prime_partial;complete;3prime_partial;internal	7391	184	7580	39	15604	43	60898	19	3475	105	102318	10	23167.1	49518	30	52531.1	10242.7	3362.06	22935	53876.8	4031.77	57155	16543.3	62495.3	66706
GO:0005833	hemoglobin complex	5051.93	2	6	2	17	10	13	5prime_partial	7334	185	505	591	7100	179	452	1853	35	2383	424	2040	723.424	21	8948	5.65302	2769.87	526.432	9134.89	774.704	33.027	2422.03	1013.64	23.1567	16.4905
GO:0003729	mRNA binding	6979.16	54	183	73	176	227	104	complete;5prime_partial;3prime_partial	7121	186	2825	103	8524	168	12530	112	491	483	2752	549	822.316	7133	283	9102.73	6837.42	1456.01	13408.4	7067.54	454.602	4662.51	1345.58	9219.69	8808.38
GO:0005102	receptor binding	5000.33	76	191	96	429	423	207	complete;5prime_partial;3prime_partial;internal	7008	187	11030	19	17022	34	6141	180	3999	77	25431	93	7302.79	49223	31	47408.8	2992.79	450.34	5401.43	23282.1	689.277	12757.4	5295.4	10207.1	10566.6
GO:0005525	GTP binding	11228	186	485	221	905	685	372	complete;5prime_partial;3prime_partial;internal	6907	188	5220	70	15956	40	17479	92	828	319	10811	246	3721.27	12228	170	14363.6	15549	3118.96	31091.4	19403.6	1037.6	11672.5	6081.15	20512.9	16568.7
GO:0043209	myelin sheath	12388.5	75	517	86	154	318	137	5prime_partial;complete;internal;3prime_partial	6726	189	3565	84	8895	156	24829	68	2955	117	77856	15	17775.9	51476	26	65275	18051.4	2923.16	24816.1	21838.1	1399.38	33594.4	15335.7	31343.2	27608.6
GO:0015934	large ribosomal subunit	6173.22	8	50	9	29	24	14	5prime_partial;complete;internal;3prime_partial	6471	190	2632	111	4874	204	13465	109	114	1274	1220	1018	297.757	684	1537	220.367	5875.39	780.552	6415.87	7378.07	92.8107	2732.85	447.276	1568.4	101.877
GO:0005789	endoplasmic reticulum membrane	6696.48	166	241	209	1022	770	293	5prime_partial;complete;3prime_partial;internal	6410	191	4373	78	12603	135	11233	120	4607	63	27218	86	9624.52	18915	141	19611.7	6983.35	1149.56	17621.8	19660.2	1658.03	17781.3	7400.62	14022.1	12888.2
GO:0007165	signal transduction	4695.97	235	224	296	1393	885	465	5prime_partial;complete;3prime_partial;internal	6346	192	11456	18	17049	33	5746	190	1872	173	9691	269	3127.06	34819	58	35282.6	3046.37	730.411	6794.48	15650.8	1041.14	4040.24	1685.93	6107.39	5616.35
GO:0019843	rRNA binding	6198.74	8	116	8	50	51	47	5prime_partial;complete	6263	193	2589	116	5633	194	12304	115	468	525	3094	502	749.514	10809	196	9734.06	6134.84	1201.02	7515.61	8956.92	409.902	5089	1252.86	11025.6	7289.43
GO:0042802	identical protein binding	8814.4	275	353	351	1118	1482	693	5prime_partial;complete;3prime_partial;internal	6192	194	5780	65	16697	37	27349	61	8658	17	131819	8	32378	96099	5	108137	11436.7	1803.79	27748.8	64778.8	2761.52	36163.6	15150.8	38532.7	35110.8
GO:0045471	response to ethanol	5663.92	21	156	24	108	109	12	complete;5prime_partial;internal;3prime_partial	5770	195	2395	199	6585	184	47352	26	1987	160	32176	55	4877.31	1169	1010	1393.83	5557.88	1194.25	7896.64	6569.56	3171.92	39849	5173.65	570.024	666.126
GO:0000028	ribosomal small subunit assembly	5019.15	3	116	3	18	13	14	complete;5prime_partial	5757	196	1651	232	4694	212	6328	173	625	378	2726	553	813.52	9615	208	9732.91	4281.17	439.431	6834.32	2056.54	418.313	6796.49	1425.46	8515.82	6968.64
GO:0006351	transcription, DNA-templated	7572.97	329	397	422	2209	1622	497	complete;5prime_partial;3prime_partial;internal	5263	197	4340	79	6592	183	16537	99	1145	240	9896	265	3025.25	9316	211	10849.9	9882.87	2264.94	12673.5	11514.5	1703.29	14442.3	5335.44	15078.6	13936.7
GO:0003677	DNA binding	7104.52	440	619	554	2365	1754	622	complete;5prime_partial;3prime_partial;internal	5212	198	4851	75	9969	147	21210	79	3386	108	65646	20	12783.3	48066	34	59065.3	8996.59	2746.15	20767.3	20660.3	1671.76	9428.42	3834.56	13426.9	12144.1
GO:0005509	calcium ion binding	6235.8	218	454	263	1455	1232	627	complete;5prime_partial;internal;3prime_partial	5165	199	5549	67	8328	169	102460	10	1959	164	10810	247	3513.21	24369	111	25277.7	7306.97	1546.31	12389.6	23898.6	1469.03	13069.7	5398.6	23683.5	21917.9
GO:0019899	enzyme binding	5153.11	90	215	108	347	454	151	complete;5prime_partial;internal;3prime_partial	5113	200	3416	87	6171	188	13483	108	2667	127	41547	42	8091.71	11471	184	13285.7	5193.56	896.741	10970.2	15690.7	941.899	16043.5	7870.51	7571.31	6851.41
GO:0030674	protein binding, bridging	2743.95	16	163	18	88	91	40	complete;3prime_partial;5prime_partial;internal	4891	201	9579	25	14726	55	4599	236	1711	184	6789	315	2388.32	32753	65	33453.5	597.279	79.6168	1172.79	11014.6	113.05	818.342	424.927	1009.96	846.65
GO:0030168	platelet activation	2780.7	19	129	23	119	44	23	complete;3prime_partial;internal;5prime_partial	4826	202	9650	24	14085	97	888	1131	1058	251	1729	804	482.705	10699	199	11298.9	735.494	110.747	1004.9	11081	134.171	159.428	109.476	237.671	180.648
GO:0043066	negative regulation of apoptotic process	5718.62	122	334	163	512	665	275	5prime_partial;complete;internal;3prime_partial	4819	203	3020	94	7883	172	51930	22	3467	106	87277	13	18897.9	50371	28	62597.9	6618.66	1515.36	14002.3	13017.4	1316.5	18778.6	7027.96	15408.3	13678.7
GO:0043312	neutrophil degranulation	6917.95	54	629	62	473	11	3	complete;5prime_partial;internal;3prime_partial	4799	204	2108	204	3534	259	8207	135	7341	26	33	7377	9.81748	94	5030	79.092	9037.39	1578.06	7347.49	8258.32	1962.87	86.4088	36.7901	180.403	156.36
GO:0032403	protein complex binding	5096.44	82	642	95	234	307	112	complete;5prime_partial;internal;3prime_partial	4782	205	2929	98	6664	182	15087	103	929	286	18499	130	4629.3	4638	403	4122.53	5411.33	1149.76	10450.3	9689.03	1950.41	32352.7	5908.27	8167.3	6191.48
GO:0051258	protein polymerization	2518.52	2	9	3	18	16	12	complete	4647	206	9474	26	13622	134	5	8136	1904	167	8141	294	2779.64	34761	59	35126.6	390.045	35.2908	280.32	10497.3	22.6339	1375.66	584.965	347.76	348.6
GO:0005198	structural molecule activity	3251.09	44	420	49	369	271	156	complete;5prime_partial;internal	4578	207	8182	31	10335	143	2661	411	1576	197	7187	308	2551.93	27790	78	26679.8	1923.96	428.675	4062.35	1962.09	340.534	1853.98	737.05	3943.33	3691.63
GO:0006355	regulation of transcription, DNA-templated	6725.25	328	377	417	2448	1686	566	complete;5prime_partial;3prime_partial;internal	4485	208	3959	81	5204	200	16014	101	901	294	5356	369	2611.42	6405	346	6310.92	8965.77	2226.68	10221	9579.08	1378.89	7621.88	3371.35	10597.3	10055.7
GO:0045087	innate immune response	2943.9	52	196	67	475	524	231	5prime_partial;complete;3prime_partial;internal	4463	209	7901	36	10726	140	2014	565	1825	180	12411	228	4194.17	6445	344	6792.81	1424.45	294.76	3201.37	3330.05	548.67	3932.79	1455.11	4164.68	4245.41
GO:0006479	protein methylation	5505.76	10	59	15	48	22	11	complete;5prime_partial;internal	4461	210	1618	238	2102	373	7780	142	365	605	164	3573	65.7112	682	1543	732.916	6550.89	1153.38	3250.06	3342.73	501.464	285.609	117.462	1038.87	821.335
GO:0048471	perinuclear region of cytoplasm	6667.12	173	280	220	651	891	377	complete;5prime_partial;3prime_partial;internal	4455	211	3228	90	7699	173	10797	121	986	264	16510	153	5762.25	22955	129	34099.6	8879.07	1541.44	18438.6	11496.5	1328.81	15938.3	6431.94	22683.8	21818.7
GO:0008270	zinc ion binding	4889.06	326	214	423	1503	1259	702	complete;3prime_partial;5prime_partial;internal	4399	212	4107	80	11677	136	16415	100	3444	107	14374	207	4913.34	27398	80	23758.9	5379.16	1139.46	11050.9	15016.9	1697.7	16116	6636.72	27721.6	25236.8
GO:0070374	positive regulation of ERK1 and ERK2 cascade	2867.91	51	182	62	186	251	140	complete;3prime_partial;5prime_partial;internal	4189	213	7832	37	10170	145	2549	432	1156	238	8595	287	2796.15	32184	68	30772.9	1547.23	307.617	3425.43	1808.79	195.299	3119.76	1264.72	5123.76	4633.05
GO:1904813	ficolin-1-rich granule lumen	5840.68	24	323	27	123			complete;5prime_partial	4185	214	1769	222	2649	319	5126	214	881	297		15857			14508		7496.55	1301.77	4113	4990.78	855.464
GO:0003924	GTPase activity	6603.61	140	488	171	683	506	282	complete;5prime_partial;internal;3prime_partial	4142	215	3141	91	8119	170	11728	118	590	392	6827	313	2060.44	9260	213	11012.1	9064.94	1767.57	17512.6	12876.2	800.854	8314.54	3518.3	16816.1	13029.6
GO:0050714	positive regulation of protein secretion	2803.86	11	99	15	40	47	25	5prime_partial;complete;3prime_partial;internal	4101	216	7548	40	9347	152	829	1181	1021	256	6665	319	2333.06	25133	99	24434.5	1506.9	124.556	1705.54	674.406	104.351	997.049	239.749	733.845	738.515
GO:0051287	NAD binding	5003.32	25	152	32	91	70	39	5prime_partial;complete;3prime_partial;internal	3892	217	2277	200	5347	197	20563	80	740	345	4535	413	1313.76	7535	266	6766.65	6114.69	554.673	7448.43	6137.18	348.448	5968.54	2674.66	6465.43	6066.38
GO:0006457	protein folding	5079.48	53	140	69	236	128	78	5prime_partial;complete;3prime_partial;internal	3863	218	2187	202	4878	203	12183	117	875	300	3224	479	1009.14	4659	401	7179.67	6296.14	1039.33	10258.1	10987.4	621.514	4261.68	1572.88	6106.32	6268.1
GO:0070527	platelet aggregation	2976	14	130	17	43	44	31	complete;5prime_partial;internal	3841	219	7528	41	10396	142	2624	417	1005	260	6221	338	2178.9	26827	85	25794.1	2110.76	184.359	4452.2	2472.6	115.607	75.2602	36.507	4432.89	2918.45
GO:0006414	translational elongation	4844.03	5	69	5	11	7	5	complete;5prime_partial	3836	220	1212	291	1305	611		9010	351	616	1528	882	507.876	5059	382	3894.34	5852.14	1202.25	2521.71		408.929	2732.19	826.885	4284.73	2949.09
GO:0051087	chaperone binding	2435.32	26	148	35	105	129	60	5prime_partial;complete;3prime_partial;internal	3828	221	8578	28	10074	146	3946	274	3241	112	65900	19	12837.7	51559	25	67463.8	1043.12	533.078	3100.42	3536.62	441.708	5333.23	2471.86	5806.41	6070.37
GO:0000027	ribosomal large subunit assembly	4217.34	5	58	6	26	33	37	5prime_partial;complete	3822	222	923	393	4802	207	5147	211	449	537	1644	835	493.377	6970	328	6267.37	4612.3	254.487	7588.25	3978.62	417.093	2991.64	851.371	7747.98	6366.75
GO:0071353	cellular response to interleukin-4	4049.58	11	165	11	24	60	19	complete;5prime_partial;internal	3804	223	1163	319	3666	249	14645	105	156	1056	2457	614	978.237	1647	788	1905.82	4295.36	292.613	6477.42	7251.82	68.2084	2057.63	536.854	1375.16	1262.86
GO:0009897	external side of plasma membrane	2360.65	31	116	38	237	535	181	complete;5prime_partial;internal	3763	224	7829	38	9688	150	4114	260	1222	231	13822	212	4039.22	32863	63	32740.9	958.454	345.219	2863.46	3144.46	366.715	4509.99	1958.66	6539.12	6308.49
GO:0005759	mitochondrial matrix	4016.87	54	196	67	374	216	121	complete;5prime_partial;3prime_partial;internal	3657	225	3469	85	6008	190	7688	145	1876	172	10940	242	3367.47	11028	191	12404.6	4376.42	571.904	8679.66	8880.51	1269.41	13254.7	6719.21	11947	14593.7
GO:0047485	protein N-terminus binding	3797.83	43	272	58	107	146	71	complete;5prime_partial;3prime_partial;internal	3657	226	1569	241	1980	391	2210	516	224	854	2202	667	635.694	3017	517	3302.72	3939.11	416.249	2750.45	2924.81	234.758	3843.25	1059.81	4006.45	3553.54
GO:0007596	blood coagulation	2032.9	25	167	28	181	78	41	5prime_partial;complete;internal;3prime_partial	3650	227	8261	30	9578	151	1057	979	2023	154	8269	292	2723.07	6077	353	6110.57	415.403	142.517	1427.12	3242.58	244.821	908.046	425.833	1322.56	1244.53
GO:0005938	cell cortex	2436.75	41	169	58	120	178	66	5prime_partial;complete;internal;3prime_partial	3637	228	8176	32	9706	148	3410	316	873	302	7124	309	2601.89	23340	127	21856.4	1236.31	333.6	2815.91	2221.38	151.264	2476.51	1013.57	2629.31	2296.61
GO:0019901	protein kinase binding	6476.21	96	190	123	428	670	306	complete;5prime_partial;internal;3prime_partial	3598	229	2920	99	3993	231	9603	126	874	301	8317	289	2496.93	7553	265	7444.33	9354.84	2079.95	9653.25	8108	2276.64	12920	5272.59	14054	11487.4
GO:0051592	response to calcium ion	2503.06	9	110	10	56	75	23	complete;5prime_partial;internal	3597	230	7476	43	9257	153	564	1527	1232	230	16043	164	3215.22	25263	96	24554.3	1408.94	94.058	1638.88	237.21	1670.69	24212.2	1760.79	654.701	611.928
GO:0043234	protein complex	4365.33	152	677	194	555	824	308	5prime_partial;complete;3prime_partial;internal	3561	231	3699	83	7343	176	14452	106	5502	47	95285	11	20954	53863	20	65378.3	5170.01	1281.4	11571.9	23535.1	1322.46	18485.7	7172.15	16283.4	14831.1
GO:0051082	unfolded protein binding	4937.29	51	212	60	164	143	77	5prime_partial;complete;3prime_partial	3521	232	2568	122	4573	214	13407	110	805	326	4432	418	1415.29	4295	421	7406.12	6353.1	1066.31	10365.7	11764.7	612.037	4892.35	2631.81	7310.11	7764.43
GO:0007160	cell-matrix adhesion	2087.41	26	117	29	132	121	59	complete;5prime_partial;3prime_partial;internal	3514	233	8012	35	9694	149	2957	377	1338	222	8528	288	2952.08	26312	87	25586.8	660.458	221.254	1603.51	3729.49	155.049	2062.07	602.927	2382	1844.62
GO:0016491	oxidoreductase activity	3545.94	68	131	84	344	200	95	complete;5prime_partial;internal;3prime_partial	3474	234	2521	134	6669	181	4633	235	2751	124	14693	196	2775.26	9308	212	10045.2	3617.85	1908.81	6230.13	13845.3	272.063	7042.12	3493.69	5497.05	4589.52
GO:0034774	secretory granule lumen	5189.92	20	306	21	115	10	3	complete;5prime_partial;internal	3448	235	1243	285	1701	451	4671	232	1882	171	0	15158	0.187906	1	13503	0.606386	6932.14	1212.46	3215.62	4550.3	716.24	1.20337	0.425527	677.33	659.25
GO:0001731	formation of translation preinitiation complex	3499.28	18	100	18	13	10	12	complete;5prime_partial;3prime_partial	3446	236	1330	271	3784	240	7126	153	29	2649	234	2945	75.9014	776	1415	907.269	3552.11	364.843	6402.27	3005.1	38.3975	268.182	140.446	1091.28	1018.17
GO:0031625	ubiquitin protein ligase binding	4734.71	100	508	125	322	499	249	complete;5prime_partial;3prime_partial;internal	3401	237	2255	201	6017	189	14368	107	877	299	7987	298	2470.27	11768	179	13026.3	6068.36	829.307	12864.3	10193.2	948.429	12233.6	4804.29	18930.8	17511.5
GO:0045944	positive regulation of transcription by RNA polymerase II	3948.82	245	371	323	973	1469	553	complete;5prime_partial;internal;3prime_partial	3388	238	2724	105	6339	187	15363	102	804	328	10687	252	2654.32	11236	186	11164.3	4509.76	1279.83	11551.2	7576.56	970.662	11904.7	4396.74	14662.6	12897.2
GO:0042730	fibrinolysis	1690.96	3	16	3	21	18	12	complete	3309	239	8078	34	8968	154	36	6238	1514	199	10015	262	3125.45	30019	75	29555	72.8453	42.9792	282.936	425.172	55.9521	343.68	204.245	311.429	190.877
GO:0050839	cell adhesion molecule binding	1742.78	14	77	17	67	74	43	complete;5prime_partial;internal	3237	240	7509	42	8924	155	347	2259	217	877	6458	325	2255.79	25454	93	24616.4	248.5	110.123	860.809	275.751	95.3253	664.303	347.762	1299.56	1093.86
GO:0097421	liver regeneration	3453.73	9	88	9	35	45	5	complete;5prime_partial;3prime_partial	3229	241	1487	247	4213	224	2967	375	461	530	4432	417	1127.08	30	7990	45.0201	3678.49	368.411	5702.98	1735.59	99.0434	3018.21	594.39	71.9984	52.6555
GO:0031982	vesicle	3617.11	26	137	34	137	138	49	5prime_partial;complete;internal;3prime_partial	3223	242	1167	315	3973	232	3958	272	399	573	6556	323	2709.51	4096	427	2922.01	4010.83	398.519	6119.15	4234.25	522.943	2092.56	1003.85	1813.78	1460.68
GO:0008283	cell proliferation	3388.2	65	151	90	378	314	147	complete;5prime_partial;internal;3prime_partial	3222	243	2042	206	3994	230	4421	247	1014	257	6625	322	2141.01	11045	190	7725.43	3554.03	431.449	6249.21	11092.3	649.233	6903.22	3263.98	6328.76	5232.65
GO:0000122	negative regulation of transcription by RNA polymerase II	3609.16	184	325	243	734	1090	423	complete;5prime_partial;3prime_partial;internal	3221	244	1975	209	5862	192	9981	124	783	336	8695	286	2234.34	8437	238	9054.3	3997.51	907.183	9923.52	7057.6	948.519	11216.9	4176.1	12579.5	11709.5
GO:0045727	positive regulation of translation	3393.5	15	107	17	58	78	25	complete;5prime_partial;internal	3214	245	1163	318	2901	298	7067	157	336	633	2778	545	834.869	1530	832	1814.15	3572.75	1018.94	6209.67	4762.68	444.059	3907.74	1444.51	2104.49	2036.38
GO:2000352	negative regulation of endothelial cell apoptotic process	1670.49	8	87	8	28	39	24	complete;5prime_partial;internal	3191	246	7411	45	8665	160	164	3359	949	278	6457	326	2256.28	25131	100	24378.5	149.956	69.8281	393.277	61.4007	31.5132	314.675	160.958	541.762	531.303
GO:0003746	translation elongation factor activity	4621.69	19	104	22	47	34	21	complete;5prime_partial	3184	247	1472	248	6437	185	8778	131	322	659	4043	431	1113.49	5879	357	6734.83	6059.88	1286.23	12807	5708.2	372.207	4117.95	1716.89	7889.61	5522.2
GO:1902042	negative regulation of extrinsic apoptotic signaling pathway via death domain receptors	1626.14	6	94	6	35	35	18	complete;5prime_partial	3168	248	7419	44	8758	157	255	2693	971	271	6928	312	2565.92	25393	94	24403.6	84.7645	53.409	576.167	171.917	48.2968	1725.2	865.117	674.322	517.273
GO:0045921	positive regulation of exocytosis	1629.7	6	150	7	21	39	16	complete;3prime_partial	3160	249	7404	46	8724	158	342	2273	946	280	6320	334	2215.03	25043	103	24314.8	99.501	57.1379	488.922	214.931	25.6795	223.474	115.977	367.151	285.153
GO:0031639	plasminogen activation	1607.77	2	8	2	19	13	11	complete	3160	250	7396	47	8648	162	1199	887	2077	151	9163	279	3315.26	31017	73	30281.3	55.8506	36.9567	275.95	4002.93	26.4847	764.151	482.694	862.959	551.37
GO:0031091	platelet alpha granule	1628.79	5	74	5	15	20	11	complete;5prime_partial	3155	251	7376	49	8680	159	74	4813	952	277	6338	332	2228.41	25717	92	25157.8	102.747	71.6979	419.505	26.5843	37.623	133.003	57.0997	340.15	381.009
GO:0002250	adaptive immune response	1612.5	7	99	9	188	127	68	complete;5prime_partial	3153	252	7367	50	8657	161	620	1427	867	305	7197	307	2877.68	480	1950	455.435	71.5843	46.0129	434.268	535.109	80.8849	573.69	269.133	692.59	718.441
GO:0045907	positive regulation of vasoconstriction	1611.79	4	106	4	36	38	16	complete;internal	3146	253	7379	48	8636	163	311	2429	947	279	6307	335	2232.97	24953	105	24208.4	77.7289	39.1641	317.673	65.0139	18.5735	140.857	67.0691	96.9447	70.4026
GO:0072378	blood coagulation, fibrin clot formation	1601.95	2	8	2	9	6	4	complete	3141	254	7357	51	8619	165		9010	937	285	6190	340	2169.59	12138	171	15040	62.746	34.0247	268.968		9.19982	22.2628	13.3476	180.948	59.9243
GO:0043152	induction of bacterial agglutination	1596.05	1	7	1	6	4	3	complete	3140	255	7353	53	8619	165	74	4827	771	338	3908	436	1323.91	22765	131	21112.2	52.2072	34.0247	268.968	33.8809	6.52064	11.5781	11.5081	88.4933	180.304
GO:0090277	positive regulation of peptide hormone secretion	1596.05	1	7	1	9	14	8	complete	3140	255	7353	53	8619	165		9010	938	283	6298	336	2192.45	25050	102	24258.7	52.2072	34.0247	268.968		6.3639	40.9257	20.6645	708.21	693.539
GO:0034116	positive regulation of heterotypic cell-cell adhesion	1596.05	1	7	1	11	18	10	complete	3140	255	7353	52	8621	164		9010	941	282	6214	339	2175.08	24989	104	24197	52.2072	34.0247	273.074		22.3688	70.8265	33.126	228.289	128.057
GO:0004365	glyceraldehyde-3-phosphate dehydrogenase (NAD+) (phosphorylating) activity	4454.53	1	14	1	2	7	2	5prime_partial	3006	258	687	475	1352	574	34476	56	1	9936	296	2570	4.03332	1285	936	1263.22	5903.24	149.619	4028.98	3818.69	2.54322	30.7526	3.26758	2246.14	1197.26
GO:0002474	antigen processing and presentation of peptide antigen via MHC class I	2692.78	3	102	3	39	28	12	5prime_partial;complete	2949	259	29	4201	3410	265	416	1975	386	585	1748	797	272.679	802	1377	380.215	2436.62	198.003	2606.14	1676.38	262.21	199.611	34.6658	605.898	238.813
GO:0042612	MHC class I protein complex	2688.2	2	4	2	22	14	9	5prime_partial;complete	2946	260		10637	3358	267	416	1975	282	717	5380	367	859.883	1754	753	1546.74	2430.67	195.589	2567.28	1676.38	194.219	911.828	168.771	1409.55	742.743
GO:0016874	ligase activity	3002.06	123	170	160	50	32	40	complete;5prime_partial;3prime_partial;internal	2816	261	2155	203	4852	205	6904	162	32	2486	243	2859	73.2422	738	1458	920.86	3188.02	603.228	5644.76	6138.15	41.0963	300.194	122.628	1333.87	1308.17
GO:0016712	oxidoreductase activity, acting on paired donors, with incorporation or reduction of molecular oxygen, reduced flavin or flavoprotein as one donor, and incorporation of one atom of oxygen	1427.97	5	4	8	14	39	18	complete;5prime_partial	2784	262	990	376	2957	291	259	2680	1031	253	11964	230	1596.44	10659	201	6822.89	71.4518	6.279	225.181	68453.3	4.82291	1028.14	1527.6	255.742	124.417
GO:0050821	protein stabilization	4248.59	47	156	58	162	264	118	complete;5prime_partial;3prime_partial;internal	2752	263	1582	239	3185	272	23859	70	790	329	21160	115	4158.01	10961	193	15355.6	5745.61	584.682	9655.03	7902.17	742.224	7234.6	2830.19	17410.7	15307.5
GO:0006096	glycolytic process	4524.72	19	107	19	77	78	32	complete;5prime_partial;internal;3prime_partial	2721	264	1380	265	5381	196	18791	88	969	272	2966	517	1249.67	3575	462	4706.56	6328.9	345.349	11317	13316.3	782.89	5633.31	2974.13	7973.89	6589.15
GO:0017134	fibroblast growth factor binding	2414.27	11	96	15	24	23	18	complete;5prime_partial;3prime_partial;internal	2719	265	791	437	2158	368	5241	207	49	2002	131	4040	49.1764	388	2255	338.088	2109.42	208.937	3583.6	1505.31	84.0701	376.844	170.478	568.244	651.402
GO:0016301	kinase activity	3051.15	163	218	208	173	135	38	5prime_partial;complete;3prime_partial;internal	2707	266	1962	210	6390	186	12525	113	55	1883	694	1487	237.133	652	1597	680.553	3395.6	652.363	8979.04	5779.91	97.3068	1008.23	462.932	1255.86	804.209
GO:0032587	ruffle membrane	4383.99	32	158	46	86	120	52	complete;5prime_partial;internal;3prime_partial	2661	267	1890	215	1297	612	3014	373	252	779	3762	442	987.459	2586	570	3194.9	6107.05	1264.69	2678.95	2698.15	389.159	4411.48	1808.14	4944.74	4413.05
GO:1990090	cellular response to nerve growth factor stimulus	2634.68	9	173	11	36	50	7	complete;3prime_partial;5prime_partial;internal	2657	268	1712	226	2322	344	3450	310	50	1985	713	1452	224.973	187	3557	204.711	2612.8	366.149	2524.18	2481.45	56.1847	1224.16	495.374	390.587	361.826
GO:0051347	positive regulation of transferase activity	2300.24	1	43	1	1			complete	2637	269	709	465	1984	390	5207	208	28	2682		15857			14508		1963.07	135.767	2946.04	1504.81	32.9035
GO:0005856	cytoskeleton	3874.89	84	1315	99	529	470	139	complete;3prime_partial;5prime_partial;internal	2636	270	1095	334	3763	242	50910	23	372	594	2237	656	834.89	4750	395	3732.35	5113.37	538.078	7152.34	9136.13	572.083	3806.07	1615.77	8237.99	6069.42
GO:0000447	endonucleolytic cleavage in ITS1 to separate SSU-rRNA from 5.8S rRNA and LSU-rRNA from tricistronic rRNA transcript (SSU-rRNA, 5.8S rRNA, LSU-rRNA)	2664.36	2	13	2	9	7	6	5prime_partial;complete	2604	271	630	516	66	3865	87	4534	122	1215	647	1551	233.444	2013	680	1783.75	2724.23	147.372	96.3709	296.386	94.3273	2112.04	301.376	2440.95	1324.98
GO:0030154	cell differentiation	2873.33	88	300	115	526	471	250	5prime_partial;complete;internal;3prime_partial	2602	272	1521	245	4345	219	5669	191	508	447	3815	440	956.228	10226	204	10146.9	3144.96	976.813	6981.55	3520.61	483.813	5050.59	1543.03	10581.6	9181.49
GO:0000461	endonucleolytic cleavage to generate mature 3'-end of SSU-rRNA from (SSU-rRNA, 5.8S rRNA, LSU-rRNA)	2612.63	1	2	1	2	2	3	5prime_partial	2569	273	615	522		10633		9010	120	1230	494	1832	174.321	1846	727	1535.09	2656.71	142.229			90.0752	2033.54	276.934	2360.98	1257.85
GO:0071320	cellular response to cAMP	1855.94	13	148	16	51	71	26	complete;5prime_partial;3prime_partial;internal	2534	274	1654	231	1786	437	537	1613	414	559	2494	607	1937.72	1023	1131	1140.49	1178.28	200.038	1546.9	2918.16	201.325	2248.21	1854.91	3828.19	2773.71
GO:0004867	serine-type endopeptidase inhibitor activity	2279.31	14	59	17	150	143	93	complete;5prime_partial;internal	2529	275	2466	142	5748	193	1610	719	2764	120	28298	83	8781.05	35573	56	28211.2	2029.99	187.173	2409.62	56043.8	197.639	4010.17	697.019	4160.3	3221.57
GO:0008017	microtubule binding	3627.45	68	261	81	363	417	200	complete;5prime_partial;internal;3prime_partial	2527	276	1203	295	1537	495	21844	77	125	1203	1962	732	575.917	9214	215	8700.15	4727.51	409.524	5034.87	5460.72	221.499	3769.39	1510.6	11752.9	9265.9
GO:0006281	DNA repair	2961.36	59	229	70	453	297	111	5prime_partial;complete;3prime_partial;internal	2515	277	1130	326	3344	268	4537	240	159	1043	1309	970	461.493	2522	587	2782.86	3407.52	422.074	4909.16	3174.9	244.739	2172.03	873.274	3967.03	3393
GO:0042273	ribosomal large subunit biogenesis	2969.72	8	45	9	31	34	21	complete;5prime_partial;3prime_partial	2476	278	1368	266	4931	202	2471	449	304	679	1737	799	501.144	2744	545	3422.29	3463.36	569.154	7585.99	1216.13	330.818	3504.26	888.382	3410.44	3154.1
GO:0030731	guanidinoacetate N-methyltransferase activity	1286.2	1	10	1	2	1	1	complete	2451	279	248	1015		10633	39	6130	19	3372	7	10982	0.452804	970	1195	460.854	121.199	2.6295		388.652	3.15535	0.456915	0.288358	181.839	215.619
GO:0030864	cortical actin cytoskeleton	4059.4	16	117	17	33	85	26	complete;5prime_partial;3prime_partial	2428	280	1214	290	803	811	7194	151	180	972	3620	451	970.232	802	1375	929.515	5691	1133.33	1698.56	630.922	222.372	3738.59	1509.14	2158.98	2384.25
GO:0016705	oxidoreductase activity, acting on paired donors, with incorporation or reduction of molecular oxygen	1849.56	19	45	27	112	61	30	complete;5prime_partial;3prime_partial;internal	2415	281	2575	121	3795	237	359	2209	335	635	2580	587	464.525	1648	787	1768.18	1284.05	96.2554	2359.31	7892.5	32.0637	259.146	74.8754	1058.83	994.495
GO:0006450	regulation of translational fidelity	1931.79	1	35	1	6	4	3	5prime_partial	2355	282	460	631	1911	410		9010	52	1930	429	2019	116.29	1116	1051	1102.62	1508.13	80.0196	2491		33.2369	554.718	163.096	1033.49	739.649
GO:0061844	antimicrobial humoral immune response mediated by antimicrobial peptide	2244.81	3	26	3	93	34	16	complete;internal	2354	283	1171	309	1644	462	5099	216	804	327	2492	608	749.663	4701	397	4123.36	2135.58	202.102	2089.05	5318.04	452.514	1221.24	505.377	1460.32	1279.18
GO:0000049	tRNA binding	3870.07	23	89	32	80	90	41	complete;5prime_partial;3prime_partial	2342	284	1212	292	1368	565	2643	414	212	885	3528	456	937.435	1047	1104	1402.95	5398.06	1047.53	2380.83	1345.53	251.849	3460.59	1427.32	1582.22	1494.67
GO:0051726	regulation of cell cycle	2374.46	34	115	45	161	175	63	5prime_partial;3prime_partial;complete;internal	2326	285	1354	267	2906	297	3733	286	147	1088	2040	713	494.258	2025	675	1922	2422.57	353.623	5155.69	2550.49	249.408	2568.65	1164.4	2763.19	2321.9
GO:0043488	regulation of mRNA stability	2391.17	27	168	34	108	43	14	5prime_partial;complete;3prime_partial	2325	286	1011	372	3404	266	4451	246	350	618	231	2962	58.968	271	2798	251.872	2457.74	316.048	4256.33	3532.31	410.867	274.847	79.2467	507.789	411.641
GO:0051092	positive regulation of NF-kappaB transcription factor activity	2628.38	39	174	49	159	173	99	complete;5prime_partial;internal;3prime_partial	2317	287	1344	269	3563	258	3639	295	329	643	3128	493	1170.69	6602	338	5723.71	2940.07	432.101	5910.38	2336.76	232.072	2471.52	1022.83	6759.57	6269.39
GO:0005765	lysosomal membrane	2701.19	77	168	89	332	226	192	5prime_partial;complete;3prime_partial;internal	2296	288	2084	205	3792	238	23097	71	631	375	4258	422	1061.98	8184	245	9731.28	3105.9	562.468	6527.81	10048.7	904.054	7134.67	2283.3	11659.8	10350.6
GO:0043161	proteasome-mediated ubiquitin-dependent protein catabolic process	2626.65	69	208	84	215	209	119	5prime_partial;complete;3prime_partial;internal	2288	289	1199	296	3728	245	3790	282	360	610	1900	754	602.24	4215	425	4605.23	2965	439.961	5626.86	2987.63	375.376	2778.73	1189.23	4500.29	4230.83
GO:0005853	eukaryotic translation elongation factor 1 complex	3580.45	3	64	3	15	12	2	complete	2254	290	931	392	343	1396	309	2433	161	1037	191	3296	66.1586	689	1524	705.891	4906.58	1126.52	687.526	190.324	191.368	185.531	107.589	483.002	335.311
GO:0006915	apoptotic process	2683.8	94	210	118	631	481	152	5prime_partial;complete;internal;3prime_partial	2246	291	1413	260	2829	302	45990	27	560	400	5053	390	1628.73	5055	383	5676.11	3121.73	428.395	5516.92	5565.96	661.635	8683.56	4015.81	8898.66	7161.7
GO:0036464	cytoplasmic ribonucleoprotein granule	2440.87	17	465	26	97	81	36	complete;5prime_partial;3prime_partial;internal	2173	292	1423	259	2795	304	8107	139	170	1007	2279	645	711.584	2752	541	2864.6	2708.71	682.322	4508.53	8129.38	253.45	3748.59	1143.87	4866.75	3456.95
GO:0016887	ATPase activity	2885.16	62	300	79	207	217	97	complete;5prime_partial;internal;3prime_partial	2163	293	1912	214	3570	257	50364	24	237	813	19924	116	2151.63	22869	130	25269.5	3607.65	830.994	6984.66	8357.87	364.013	27040.5	4378.71	47921.7	81051.6
GO:0050661	NADP binding	2824.9	13	88	14	51	53	24	5prime_partial;complete;internal	2157	294	916	398	1921	408	17557	91	256	769	2621	572	739.937	6512	341	5190.86	3493.16	154.55	2809.84	4394.4	74.5335	1869.16	868.638	4714.98	4177.79
GO:0043123	positive regulation of I-kappaB kinase/NF-kappaB signaling	2321.41	48	159	57	173	167	128	complete;5prime_partial;internal;3prime_partial	2147	295	793	436	2478	328	3580	300	229	837	1185	1040	631.33	3189	496	2984.98	2495.7	324.078	3294.64	1218.25	247.958	1833.12	784.822	5875.1	4235.31
GO:0042470	melanosome	2073.02	20	204	27	103	109	51	complete;5prime_partial;internal	2102	296	1318	275	2057	379	6103	181	639	373	5181	383	1383.24	6802	330	7147.22	2043.61	675.245	3949.29	5756.94	628.579	6845.2	2324.21	6146.69	6153.49
GO:0019058	viral life cycle	2322.96	10	104	11	31	5	2	5prime_partial;complete;3prime_partial;internal	2087	297	382	745	2378	339	1000	1040	141	1132	23	8179	10.2258	159	3877	153.367	2558.99	252.067	3708.75	1381.05	156.791	9.9546	14.855	76.9677	54.8533
GO:0008284	positive regulation of cell proliferation	3391.03	95	186	124	489	624	270	complete;5prime_partial;3prime_partial;internal	2071	298	1770	221	4536	215	5033	220	689	359	6153	341	1887.17	8760	225	9172.85	4710.56	891.286	8748.14	5183.03	660.129	9178.73	3839.16	8051.32	7764.36
GO:0071364	cellular response to epidermal growth factor stimulus	3541.21	12	109	14	41	64	19	complete;3prime_partial;internal;5prime_partial	2055	299	1053	350	453	1144	999	1042	203	909	4061	429	1975.65	3606	457	3739.8	5027.58	1095.27	970.162	648.527	226.535	4001.57	1584.97	5769.86	3388.08
GO:0055085	transmembrane transport	2521.48	70	181	76	322	93	62	5prime_partial;complete;internal;3prime_partial	2047	300	889	404	3170	274	5278	205	838	317	299	2562	142.459	1441	874	1361.38	2995.58	392.714	5467.29	3250.37	374.467	348.55	181.332	1689.37	1563.46
GO:0042254	ribosome biogenesis	1918.45	12	75	17	46	30	20	complete;internal;5prime_partial;3prime_partial	2036	301	921	396	1769	441	5361	200	38	2293	1194	1036	294.89	6776	331	5520.35	1801.33	180.37	2257.59	4615.98	39.9525	2058.32	390.504	5531.85	4354.41
GO:0044297	cell body	2235.62	20	438	24	66	121	34	complete;3prime_partial;5prime_partial	2033	302	1449	251	3738	244	82735	14	161	1036	2949	518	816.846	1175	1008	1571.8	2437.96	448.557	4603.4	6313.02	165.823	4293.03	1462.28	2205.49	2338.45
GO:0008097	5S rRNA binding	2048.44	4	33	5	13	11	10	complete;5prime_partial	2026	303	801	432	2540	325	3233	345	261	752	1251	996	399.941	2445	598	2514.39	2070.69	473.081	3220.53	2785.24	246.01	1690.12	570.864	2296.53	1859.73
GO:0016620	oxidoreductase activity, acting on the aldehyde or oxo group of donors, NAD or NADP as acceptor	2679.53	3	43	3	3	10	2	5prime_partial;complete	2025	304	482	606	1028	681	17295	94	326	648	107	4455	112.963	0	14026	0.107122	3334.02	88.563	2792.74	1939.55	15.0028	29.5015	4.17967	0.334839	0.591101
GO:0016579	protein deubiquitination	2329.79	82	171	98	423	126	51	5prime_partial;complete;internal;3prime_partial	1989	305	1060	347	3477	260	5055	218	386	586	412	2084	171.295	593	1696	706.621	2670.79	443.449	5625.96	5217.32	440.56	618.141	333.139	1239.98	1132.77
GO:0000050	urea cycle	1629.29	4	56	4	12	10	6	complete	1984	306	2650	109	4642	213	108	4114	466	526	2663	567	2483.41	3464	472	3329.17	1274.33		1312.03	11236.2	111.3	2064.37	445.911	983.392	1145.22
GO:0006417	regulation of translation	2901.24	16	165	19	55	64	28	complete;5prime_partial;internal	1983	307	890	403	1227	632	21870	76	52	1934	1585	859	507.9	5292	378	3676.97	3819.23	292.752	3740.41	5291.15	71.4453	3581.65	898.085	6818.89	4449.23
GO:0005516	calmodulin binding	3486.45	41	152	57	245	268	104	complete;5prime_partial;3prime_partial;internal	1979	308	1347	268	540	1017	2407	460	275	728	4145	425	1478.37	1615	801	1602.79	4994.25	1239.71	1295.45	2032.88	361.206	5082.19	2069.4	2195.17	2020.93
GO:0030512	negative regulation of transforming growth factor beta receptor signaling pathway	1873.45	15	143	19	70	95	44	complete;5prime_partial;internal	1950	309	831	423	2736	309	634	1396	174	994	507	1798	144.149	677	1551	955.2	1797.33	276.11	3502.35	842.226	142.966	705.831	317.886	1027.98	1043.48
GO:0015630	microtubule cytoskeleton	2856.74	36	408	44	183	196	73	complete;3prime_partial;5prime_partial	1938	310	645	506	1309	609	19848	84	101	1339	1276	986	320.349	2401	606	2476.4	3775.85	213.896	3547.53	3891.61	152.907	2613.72	1019.29	4209.5	3165.57
GO:0007275	multicellular organism development	2666.12	106	1040	132	567	354	145	complete;5prime_partial;internal;3prime_partial	1933	311	2557	124	7003	180	5564	194	719	351	1936	741	665.796	3785	446	3293.76	3399.55	684.419	6140.92	3633.65	519.095	4454.43	1792.52	3973.32	3463.92
GO:0003700	DNA binding transcription factor activity	2069.11	250	223	313	1529	1137	469	3prime_partial;complete;5prime_partial;internal	1921	312	1838	217	3724	246	11242	119	463	529	2888	531	1196.59	4427	414	4522.1	2217.32	811.506	6902.45	4783.01	707.566	3789.87	1726.51	6674.34	5701.01
GO:0003755	peptidyl-prolyl cis-trans isomerase activity	2052.85	21	74	27	118	72	39	complete;5prime_partial;internal	1918	313	682	478	1519	503	2478	448	190	950	874	1270	300.886	2905	531	3055.86	2187.42	296.04	3222.09	1361.02	174.012	1754.97	557.11	3378.7	2829.07
GO:0045121	membrane raft	2974.24	44	567	53	213	280	113	5prime_partial;complete;3prime_partial;internal	1862	314	1441	254	4244	222	6643	168	319	665	3671	447	1430.2	2752	542	3472.73	4085.99	947.991	9097.63	5125.97	541.856	7227.01	3592.62	6770.64	5820.13
GO:0033209	tumor necrosis factor-mediated signaling pathway	1907.37	21	150	23	122	50	22	5prime_partial;complete;3prime_partial;internal	1862	315	545	565	2628	320	1944	584	266	738	704	1470	226.773	1418	883	1132.03	1953.18	220.468	3535.29	2022	256.781	937.311	353.529	1193.43	1025.89
GO:0003676	nucleic acid binding	2802.31	327	230	412	1787	1308	638	5prime_partial;complete;3prime_partial;internal	1846	316	3085	92	4309	221	10216	123	208	893	1949	738	1546.86	7480	268	7336.57	3758.81	1286.58	8791.69	6169.88	478.348	2803.57	1771.82	7304.17	6714.89
GO:0055114	oxidation-reduction process	1817.92	30	102	35	180	133	49	complete;5prime_partial;3prime_partial;internal	1838	317	1120	330	2703	312	1377	806	2752	122	18783	128	3668.3	26028	88	34494	1797.76	314.095	3365.21	501.438	1609.46	19033.1	6001.58	33714.9	65361.4
GO:0000226	microtubule cytoskeleton organization	2830.85	22	137	29	121	150	56	5prime_partial;complete;3prime_partial;internal	1830	318	618	519	1016	687	20261	82	53	1923	603	1620	171.837	2126	661	2114.35	3831.54	157.101	2725.57	2566.21	82.4659	913.266	406.172	3940.09	2837.65
GO:0031016	pancreas development	1793.89	6	55	7	27	42	16	5prime_partial;complete;internal	1830	319	964	384	1902	412	116	3972	9	4902	194	3269	66.3987	168	3768	205.522	1757.98	117.47	2891.91	151.91	13.9323	323.531	132.449	280.121	300.113
GO:0043021	ribonucleoprotein complex binding	1558.92	17	130	34	35	67	28	5prime_partial;complete;3prime_partial;internal	1815	320	547	563	687	893	1616	715	23	2994	470	1904	240.157	692	1519	925.62	1302.49	242.885	1397.63	1161.09	40.759	792.638	454.225	1204.91	1315.8
GO:0000165	MAPK cascade	2004.34	49	169	60	239	97	40	5prime_partial;complete;3prime_partial	1812	321	880	406	2826	303	6204	176	378	592	552	1718	218.948	634	1636	585.513	2197.04	354.222	4063.01	2314.55	441.54	1113.44	344.459	1130.03	1017.1
GO:0043065	positive regulation of apoptotic process	2047.08	63	141	77	360	381	149	5prime_partial;3prime_partial;complete;internal	1799	322	816	428	2942	293	3626	296	684	360	5487	361	1791.04	7717	262	6118.91	2295.03	463.906	5443.05	2514.25	546.485	7401.35	2778.83	7736.54	6842.99
GO:0046982	protein heterodimerization activity	2420.38	126	472	156	553	806	420	complete;3prime_partial;5prime_partial;internal	1798	323	1635	237	3665	250	5423	196	5313	49	27040	88	6142.59	30698	74	21013.8	3042.47	1009.68	7662.39	4227.94	621.709	8676.24	4158.46	10564.2	9080.73
GO:0010628	positive regulation of gene expression	1804.16	70	264	89	307	496	160	complete;5prime_partial;internal;3prime_partial	1768	324	1788	220	3116	278	45351	28	783	335	26362	90	65048.8	7279	275	7459.81	1840.06	367.761	3876.11	7298.83	608.968	6595.76	2428.24	8146.26	6860.37
GO:0006526	arginine biosynthetic process	1520.6	2	55	2	7	4	4	complete	1768	325	2426	151	4121	226	38	6132	417	557	1439	910	1699.73	3130	501	3072.48	1273.12		1312.03	7893.11	106.26	1989.05	400.86	964.701	1140.01
GO:0016607	nuclear speck	2072.98	107	247	146	545	595	271	complete;5prime_partial;internal;3prime_partial	1757	326	1789	219	3893	234	7689	144	318	666	3603	453	1177	6928	329	7532.44	2389.24	642.651	6594.37	6108.58	566.518	8244.3	3058.89	11005	10942
GO:0005975	carbohydrate metabolic process	2938.58	43	104	53	317	197	111	complete;5prime_partial;internal;3prime_partial	1749	327	2011	207	4243	223	6819	165	229	838	1215	1020	439.116	2531	585	3342.42	4128.3	608.334	6696.03	4773.78	404.141	3810.29	1857.66	3583.94	3318.99
GO:0019001	guanyl nucleotide binding	3098.38	4	126	5	14	7		complete;3prime_partial	1745	328	869	413	87	3424	110	4074	1	10733	30	7595	13.6694		14508		4451.51	1020.65	78.3346	130.579	2.63692	29.0901	22.9849
GO:0006094	gluconeogenesis	2870.79	17	83	19	65	35	20	complete;5prime_partial;internal;3prime_partial	1739	329	1246	284	7384	175	1371	810	858	306	7715	304	2502.82	10644	202	10059.2	4002.75	288.503	10960.9	13507.3	504.568	3524.31	2529.92	3377.88	3323.17
GO:0051402	neuron apoptotic process	2623.48	13	134	17	38	64	32	5prime_partial;complete;internal	1733	330	456	638	1166	641	18593	90	52	1948	584	1657	168.241	1815	736	1804.05	3514.32	224.8	4006.54	3448.12	55.0966	729.719	310.575	3930.89	2696.79
GO:1904714	regulation of chaperone-mediated autophagy	3077.03	1	33	1	5	1	1	complete	1731	331	839	421		10633		9010	151	1074	0	14690	0	0	14187	0.026458	4422.56	1011.59			186.526	0.11094	0.011381	0.250787	0.175079
GO:0098574	cytoplasmic side of lysosomal membrane	3077.03	1	33	1	6	6	3	complete	1731	331	839	421		10633		9010	148	1083	32	7428	20.8537	118	4491	158.068	4422.56	1004.78			177.775	35.6479	13.2521	112.788	62.4376
GO:0010008	endosome membrane	1877.08	40	158	49	192	151	56	5prime_partial;complete;3prime_partial;internal	1718	333	871	411	2993	290	3163	353	661	367	2241	655	684.132	1740	760	1992.32	2036.59	380.401	4649.51	3117.07	505.421	4336.25	1688.59	2781.17	2569.86
GO:0045454	cell redox homeostasis	1984.48	23	100	31	135	110	67	5prime_partial;complete	1711	334	1424	258	1973	397	2656	413	287	705	4261	421	1666.92	4005	432	5434.97	2257.54	384.828	4332.04	4573.61	216.913	6248.01	2764.03	4613.65	4067.04
GO:0044183	protein binding involved in protein folding	2053.32	14	119	17	27	37	20	5prime_partial;complete	1676	335	973	382	2368	340	2448	453	122	1216	745	1415	286.768	1474	859	1753.26	2430.47	328.826	4608.07	1501.06	161.77	986.613	552.516	1578.66	1646.42
GO:0031672	A band	1506.28	6	55	7	13	15	6	5prime_partial;complete	1672	336	795	435	1782	438	2016	564	3	7852	27	7849	9.27389	34	7707	22.4419	1340.13	251.706	2156.78	22.3037	8.19069	22.5297	16.514	67.4458	88.6359
GO:0000209	protein polyubiquitination	1881.31	63	171	75	228	148	88	5prime_partial;3prime_partial;complete;internal	1672	337	773	443	3042	287	2871	384	333	639	983	1181	373.055	2171	644	2691.81	2090.73	285.463	4904.66	2166.18	372.614	1467.96	718.006	2529.87	2372.58
GO:0006006	glucose metabolic process	2464.85	13	148	16	60	102	38	complete;3prime_partial;5prime_partial	1662	338	510	587	1046	679	18784	89	278	724	3111	497	1333.22	3056	513	3046.31	3268	161.579	2751.96	2897.31	172.938	3074.21	2274.17	5060.98	3473.36
GO:0004013	adenosylhomocysteinase activity	1277.89	5	59	6	3	11	2	3prime_partial;complete	1661	339	313	869	1585	480	302	2480	20	3213	890	1256	73.0163	1655	785	1105.52	895.083	55.5833	947.207	715.874	20.0275	283.486	52.7856	551.659	344.233
GO:0008137	NADH dehydrogenase (ubiquinone) activity	1891.33	10	48	10	69	42	31	5prime_partial;complete	1642	340	158	1446	848	770	4502	242	1470	206	37036	48	2905.55	54324	19	50424.6	2140.35	12776.5	1846.26	2487.28	8240.05	87357.9	5909.03	92533.3	123310
GO:0060071	Wnt signaling pathway, planar cell polarity pathway	1879.17	20	154	22	90	16	6	5prime_partial;complete;internal;3prime_partial	1639	341	628	517	2516	326	2507	441	261	754	76	5271	22.5483	17	9361	12.6332	2119.05	225.862	3613.3	2398.49	267.683	151.897	60.8359	33.557	21.2992
GO:0007283	spermatogenesis	1340.97	58	163	81	402	531	187	complete;5prime_partial;3prime_partial;internal	1638	342	757	449	900	739	3610	297	728	348	11306	234	3286.4	4640	402	5091.57	1044.41	213.22	1923.89	4538.28	314.771	6663.79	2723.38	3874.93	3742.68
GO:0043005	neuron projection	1837.82	50	436	61	234	330	111	complete;5prime_partial;3prime_partial;internal	1635	343	760	447	1533	497	3286	329	244	796	3676	446	1495.58	3071	510	3804.25	2041.09	371.775	2688.97	2143.75	929.962	5636.74	1816.09	5727.63	5890.76
GO:0061024	membrane organization	2962.04	22	176	25	131	39	11	complete;5prime_partial;internal	1627	344	527	574	2515	327	5493	195	664	365	448	1968	78.4708	228	3145	123.505	4296.82	288.598	4752.58	5449.25	415.775	265.52	100.519	294.663	207.764
GO:0090263	positive regulation of canonical Wnt signaling pathway	1815.34	34	159	42	131	120	61	5prime_partial;complete;3prime_partial	1619	345	697	473	2582	323	1970	579	245	793	305	2534	149.584	508	1887	564.92	2011.92	274.393	3815.06	1661.48	269.566	779.549	414.466	1303.19	1136.4
GO:0016567	protein ubiquitination	1757.44	89	1175	107	403	315	125	5prime_partial;complete;3prime_partial;internal	1614	346	1068	343	2917	295	3274	341	339	628	2467	610	831.467	2883	533	2944.97	1901.18	414.422	4678.96	2138.72	464.081	3594.5	1647.83	3887.31	3218.5
GO:0006886	intracellular protein transport	2092.57	113	171	142	550	359	180	5prime_partial;complete;3prime_partial;internal	1606	347	1395	262	2726	310	5147	212	297	689	2610	574	871.263	4051	429	4402.06	2579.06	607.076	5445.49	5356.9	398.81	3951.22	1736.61	7038.53	6329.93
GO:0006357	regulation of transcription by RNA polymerase II	2211.74	118	310	169	466	400	210	5prime_partial;complete;internal;3prime_partial	1605	348	1692	229	3753	243	8999	129	781	337	2992	513	825.858	4499	410	3726.94	2818.75	635.593	7308.03	5915.13	585.586	3730.33	1443.66	4956.68	4106.82
GO:0007420	brain development	1613.25	48	220	53	210	307	80	complete;5prime_partial;internal;3prime_partial	1603	349	1010	373	2152	369	2300	497	294	694	3593	454	874.675	1279	938	1067.47	1623.39	378.731	3042.8	2807.97	287.6	3909.26	1881.32	2374.69	1929.03
GO:0003730	mRNA 3'-UTR binding	1617.74	27	122	37	87	105	47	complete;internal;5prime_partial;3prime_partial	1588	350	1141	322	4047	228	4764	231	513	438	1143	1068	421.833	3126	502	3253.16	1647.96	263.905	3632.27	2932.91	457.472	2533.57	822.206	4277.11	4185.98
GO:0016055	Wnt signaling pathway	1717.98	40	194	49	241	196	73	complete;5prime_partial;internal;3prime_partial	1565	351	488	601	2190	365	2241	510	149	1080	1998	722	577.42	967	1199	989.094	1870.62	317.688	3645.76	1119.9	209.539	2027.93	885.879	1898.01	1687.5
GO:0003779	actin binding	2588.94	110	1019	132	589	520	169	5prime_partial;complete;internal;3prime_partial	1558	352	1470	249	2400	333	20256	83	331	640	6743	317	1920.1	5555	367	6959.89	3619.89	719.646	5622.53	3589.23	448.396	3098.46	1225.49	5948.58	4821.51
GO:0038095	Fc-epsilon receptor signaling pathway	1711.03	23	163	26	177	6	2	5prime_partial;complete;3prime_partial	1555	353	529	572	2422	331	2249	508	318	667	37	7097	2.78929	2	12855	2.649	1866.93	222.859	3191.59	2042.68	327.963	17.5545	3.18283	3.14474	6.82751
GO:0051015	actin filament binding	2030.56	62	169	67	340	316	160	complete;5prime_partial;internal;3prime_partial	1551	354	1057	348	2082	376	25071	67	150	1076	1854	771	628.028	3102	505	3263.08	2510.53	370.119	3763.31	2226.18	300.227	3348.07	1461.01	6915.18	6784.19
GO:0032496	response to lipopolysaccharide	1696.31	25	151	28	161	214	81	complete;5prime_partial;3prime_partial;internal	1548	355	1709	227	2615	321	522	1671	848	309	7816	301	3837.46	1462	865	1085.34	1844.5	249.839	2972.76	2510.77	257.217	3831.59	2400.2	1508.98	1396.86
GO:0008134	transcription factor binding	1754.24	100	318	130	319	444	180	5prime_partial;complete;internal;3prime_partial	1545	356	1280	278	1979	392	5794	188	261	750	3651	450	998.443	4228	423	4078.43	1963.71	490.028	3781.32	3845.93	793.966	5166.81	1650.15	6222.02	4969.93
GO:0050852	T cell receptor signaling pathway	1690	32	161	38	153	88	41	5prime_partial;3prime_partial;complete;internal	1539	357	505	592	2354	342	2103	546	291	699	182	3373	59.9763	437	2076	362.98	1841.14	216.56	3202.79	1835.82	310.824	316.431	139.679	811.842	605.523
GO:0005125	cytokine activity	1446.76	26	118	29	212	214	157	complete;5prime_partial;3prime_partial;internal	1529	358	877	408	2397	336	1011	1020	91	1415	763	1394	188.996	1010	1148	1231.77	1364.46	247.846	3277.97	1290.47	111.377	1655.01	502.126	1633.99	1301.18
GO:0003824	catalytic activity	1293.98	50	140	58	370	183	67	complete;5prime_partial;3prime_partial;internal	1527	359	1918	213	2706	311	2946	378	320	660	3171	487	957.855	2917	528	2880.51	1060.98	277.663	3545.86	10187	223.484	1842.73	1083.46	2571.79	2538.75
GO:1904401	cellular response to Thyroid stimulating hormone	1149.9	1	37	1				5prime_partial	1525	360	138	1592		10633		9010		15952		15857			14508		774.84	62.9651
GO:0097452	GAIT complex	2256.74	3	61	3	4	4	4	5prime_partial;complete	1517	361	365	777	728	856	17406	93	54	1898	90	4904	51.9482	2556	579	2801.42	2996.57	93.6498	2145.63	2064.1	51.5667	315.538	87.5748	3598.59	2330.83
GO:0031145	anaphase-promoting complex-dependent catabolic process	1660.19	23	148	26	88	21	10	5prime_partial;3prime_partial;complete;internal	1505	362	461	630	2309	346	1819	631	235	819	107	4459	34.834	98	4900	104.945	1814.97	198.176	3080.72	1596.32	216.192	177.609	80.9559	174.607	165.944
GO:0001650	fibrillar center	1137.78	38	272	50	237	246	108	5prime_partial;complete;internal;3prime_partial	1505	363	605	528	1883	416	1713	669	115	1271	976	1193	440.984	1594	805	1766.58	770.742	146.549	1928.84	1996.27	159.601	1926.9	961.351	3697.41	3321.68
GO:0031146	SCF-dependent proteasomal ubiquitin-dependent protein catabolic process	1642.07	22	151	25	75	30	24	5prime_partial;complete;3prime_partial	1505	364	515	583	2396	338	1903	597	236	817	328	2392	109.453	589	1703	609.88	1779.62	210.601	3205.15	1668.53	218.469	503.585	272.712	734.216	690.229
GO:0015031	protein transport	1789.58	87	177	107	517	404	146	complete;5prime_partial;3prime_partial;internal	1503	365	1217	289	3061	283	4212	255	544	412	4501	415	1627.73	5199	379	6858.24	2076.2	414.25	4941.83	4534.62	634.588	7823.59	3209.92	8573.23	7261.82
GO:0035605	peptidyl-cysteine S-nitrosylase activity	2227.27	1	14	1	1	1	1	5prime_partial	1503	366	343	812	676	900	17238	95	1	9936	23	8238	0	1274	942	1258.25	2951.62	74.7865	2014.49	1909.35	2.54322	4e-05	0	2236.24	1190.04
GO:0035606	peptidyl-cysteine S-trans-nitrosylation	2227.27	1	14	1	2	2	2	5prime_partial	1503	366	343	812	676	900	17238	95	4	6805	23	8238	0.677733	1278	939	1260.91	2951.62	74.7865	2014.49	1909.35	3.60959	4e-05	0.535791	2236.4	1191.71
GO:0002223	stimulatory C-type lectin receptor signaling pathway	1632.44	20	155	24	120	3	2	5prime_partial;complete;3prime_partial	1493	368	463	627	2314	345	1791	647	253	775	0	14434	0.046809	6	11329	3.11982	1771.81	190.426	3054.32	1660.17	242.275	0.318156	0.101718	4.93306	12.3656
GO:0007179	transforming growth factor beta receptor signaling pathway	1484.29	28	152	38	120	110	54	complete;3prime_partial;5prime_partial	1492	369	553	556	1973	396	2744	400	137	1156	434	2011	118.832	604	1678	586.345	1476.93	323.221	2663.04	1470.64	207.689	539.614	233.03	1550.55	1222.57
GO:0005844	polysome	1897.73	9	144	12	40	52	31	5prime_partial;complete	1491	370	1242	286	1613	472	4398	250	163	1030	2610	575	695.432	2606	564	3239.44	2304	554.071	3610.38	4154.83	188.225	3295.51	1089.66	3048.27	2554.26
GO:0003743	translation initiation factor activity	2379.93	61	151	79	168	144	47	complete;5prime_partial;3prime_partial;internal	1483	371	1334	270	3438	263	6158	178	174	996	1882	762	605.683	2367	610	3235.65	3276.64	631.497	6964.99	4760.21	257.63	2273.49	986.324	3688.27	3424.91
GO:1902036	regulation of hematopoietic stem cell differentiation	1608.44	19	150	26	75	11	4	5prime_partial;3prime_partial;complete	1482	372	553	557	2285	349	1801	640	228	843	28	7733	14.4328	30	8020	62.7107	1734.96	192.551	3059.18	1730.83	214.616	69.6184	38.7593	57.2086	55.3152
GO:0009887	animal organ morphogenesis	874.942	14	91	17	92	108	25	complete;3prime_partial;5prime_partial	1480	373	300	902	287	1632	488	1761	162	1033	306	2520	92.9638	1145	1027	670.3	270.093	51.7897	330.429	573.65	88.6666	643.295	249.854	599.856	571.21
GO:0019904	protein domain specific binding	2377.21	94	484	116	297	381	163	complete;5prime_partial;internal;3prime_partial	1476	374	1448	252	3270	269	9020	128	511	444	4783	398	1475.54	4313	419	5227.81	3278.25	1107.89	7697.95	4961.56	614.146	6961.55	3082.62	7495.3	6975.91
GO:0050660	flavin adenine dinucleotide binding	1223.38	31	64	39	170	117	63	complete;5prime_partial;internal;3prime_partial	1476	375	1818	218	3012	289	2825	391	403	567	4192	423	1398.05	6110	352	5552.2	970.746	153.92	2193.79	4614.82	172.055	4159.35	1875.07	4111.33	5424.21
GO:0051437	positive regulation of ubiquitin-protein ligase activity involved in regulation of mitotic cell cycle transition	1616.33	17	145	19	77			5prime_partial;complete;3prime_partial	1474	376	442	657	2276	351	1710	670	237	815		15857			14508		1758.87	176.758	2987.61	1565.63	215.019
GO:0061418	regulation of transcription from RNA polymerase II promoter in response to hypoxia	1587.31	16	148	19	75	3	3	5prime_partial;complete;3prime_partial	1471	377	446	654	2261	354	1685	691	260	755	9	10419	4.44147	15	9704	24.4389	1703.26	179.012	2988.32	1512.63	251.183	7.05331	4.66736	69.003	33.349
GO:0016740	transferase activity	1445.42	60	360	73	142	73	15	complete;5prime_partial;3prime_partial;internal	1471	378	1136	323	1872	420	3474	308	46	2069	391	2146	132.464	1136	1039	799.63	1420.11	269.475	2017.79	6158.19	79.4105	424.247	206.226	390.388	382.234
GO:0051436	negative regulation of ubiquitin-protein ligase activity involved in mitotic cell cycle	1610.38	16	144	18	72	1	2	5prime_partial;3prime_partial;complete	1471	379	432	672	2261	353	1710	670	233	830	1	13394	0.085469	1	13454	0.651435	1750.1	174.715	2946.99	1565.63	209.18	1.57483	0.40899	1.02615	1.27781
GO:0010972	negative regulation of G2/M transition of mitotic cell cycle	1583.97	15	150	17	60	13	6	5prime_partial;complete;3prime_partial	1466	380	462	628	2295	348	1631	704	224	853	35	7196	12.5078	82	5411	94.4344	1702.26	178.16	2937.12	1499.46	207.089	157.071	84.51	138.732	161.764
GO:0038061	NIK/NF-kappaB signaling	1576.13	15	148	20	64	10	7	5prime_partial;complete;3prime_partial	1464	381	441	658	2285	350	2097	548	226	846	86	4992	32.2394	108	4688	101.017	1688.71	178.719	2992.96	1632.49	208.275	103.568	57.9779	232.753	201.151
GO:0007219	Notch signaling pathway	1512.5	42	125	52	122	156	73	5prime_partial;complete;internal;3prime_partial	1459	382	607	527	2216	359	2000	571	228	842	3219	480	1328.69	1312	922	1840.35	1565.87	269.772	3469.48	1396.55	182.335	963.795	362.039	1978.83	1849.34
GO:0007155	cell adhesion	1985.3	69	256	90	635	445	177	complete;5prime_partial;internal;3prime_partial	1450	383	958	386	2197	364	9097	127	1850	176	2683	561	662.588	2790	538	2759.05	2520.51	550.494	5048.09	5950.38	752.536	5233.44	1884.6	6627.35	7236.45
GO:0005791	rough endoplasmic reticulum	1501.83	13	149	16	50	63	15	complete;5prime_partial;internal;3prime_partial	1444	384	905	400	1895	414	371	2170	111	1289	1925	745	679.799	396	2221	508.936	1560.04	335.395	2860.55	749.211	90.9054	2012.58	1014.05	689.249	601.76
GO:0016787	hydrolase activity	1803.83	70	252	82	243	174	77	5prime_partial;complete;internal;3prime_partial	1430	385	1251	283	2664	317	12212	116	184	963	2538	599	855.095	2819	536	2619.72	2177.29	546.733	4798.38	27349.4	181.057	4235.56	1955.37	3764.73	3627.15
GO:0042981	regulation of apoptotic process	1728.52	71	183	90	350	257	170	complete;5prime_partial;3prime_partial;internal	1426	386	996	375	1690	456	7863	141	296	692	1575	862	488.186	2667	553	2794.62	2030.87	438.316	4111.57	3269.37	348.758	2624.12	893.315	3939.29	3387.08
GO:0005741	mitochondrial outer membrane	1877.56	35	128	46	186	196	70	complete;5prime_partial;internal	1425	387	709	464	2472	329	6863	163	322	658	4809	396	2010.6	1675	780	2180.54	2329.97	365.676	4243.07	4565.94	331.798	4262.75	1935.98	3054.22	3233.81
GO:0005874	microtubule	2185.43	73	439	92	425	389	144	complete;5prime_partial;3prime_partial;internal	1418	388	963	385	1545	493	8946	130	203	910	2674	564	918.997	3605	458	3435.06	2953	448.128	5298.69	4859.79	322.933	6033.7	2673.06	6412.86	5884.62
GO:0042493	response to drug	1975.09	48	194	59	192	215	70	5prime_partial;complete;3prime_partial;internal	1402	389	1864	216	2945	292	43102	37	4929	57	17235	141	3797.91	1885	718	2245.16	2547.73	796.205	5440.58	8767.63	2063.25	25625.8	5131.08	7230.64	6154.35
GO:0030054	cell junction	1967.01	74	189	89	657	569	188	complete;5prime_partial;3prime_partial;internal	1400	390	1043	365	2324	343	2715	403	224	857	2635	571	902.309	1589	807	1812.34	2533.94	430.331	4687.9	1905	406.723	3659.96	1629.6	4148.73	3669.63
GO:0042787	protein ubiquitination involved in ubiquitin-dependent protein catabolic process	1445.94	47	165	57	142	167	107	5prime_partial;complete;3prime_partial;internal	1399	391	480	608	2244	358	1738	659	181	968	1083	1098	410.834	1996	683	2293.35	1492.53	271.253	3642.24	1334.44	213.299	1689.09	795.705	2970.57	2771.31
GO:0044267	cellular protein metabolic process	1334.81	12	128	12	190	20	4	5prime_partial;complete;internal	1399	392	220	1106	1644	464	1564	728	10162	11	92	4832	46.8601	31	7927	31.7078	1270.85	190.308	2071.51	2356.66	857.913	241.724	173.478	76.5959	65.0482
GO:0035722	interleukin-12-mediated signaling pathway	1741.88	8	104	10	45	3	2	complete;5prime_partial;3prime_partial	1397	393	426	677	1319	605	882	1135	392	580	0	14785	0.618181	9	10767	15.9236	2087.04	147.429	2465.49	1212.37	273.585	0	1.7324	15.7379	21.3355
GO:0034599	cellular response to oxidative stress	1847.78	26	156	32	111	90	45	complete;5prime_partial;internal;3prime_partial	1391	394	820	427	1991	385	1112	937	536	417	1210	1025	404.783	867	1308	1199.72	2304.1	182.096	3151.32	702.026	752.436	2079.53	803.126	1540.76	1651.8
GO:0001666	response to hypoxia	1537	39	191	44	162	222	74	5prime_partial;complete;internal;3prime_partial	1391	395	613	523	1139	651	4098	262	731	346	19383	125	2150.36	1426	880	1361.76	1683.29	345.415	3285.74	2343.64	3881.32	38805.5	3925.1	4184.67	2811.55
GO:0005788	endoplasmic reticulum lumen	1504.37	18	158	24	288	127	43	complete;5prime_partial;internal	1390	396	1181	302	2246	357	2462	450	9302	13	9188	278	2430.68	3816	441	4559.5	1619	364.05	3990.5	5394.98	775.508	4389.31	2217.93	2890.14	3112.62
GO:0015629	actin cytoskeleton	2437.05	56	186	71	300	263	128	5prime_partial;complete;internal;3prime_partial	1387	397	844	419	2792	305	7646	147	185	958	1872	763	691.169	3244	491	2852.08	3487.36	424.385	5681.96	4955.91	346.07	3901.55	1708.17	6145.17	5082.97
GO:0003682	chromatin binding	1718.91	145	197	177	412	684	310	5prime_partial;complete;3prime_partial;internal	1380	398	1206	294	1975	395	5299	202	600	388	16432	154	3511.19	6638	337	7709.73	2057.36	587.212	3715.47	3197.9	364.631	3618.74	1550.53	6838.62	5847.86
GO:0009986	cell surface	2168.15	84	322	103	544	713	337	5prime_partial;internal;complete;3prime_partial	1379	399	1928	212	3475	261	7071	156	4587	65	29041	77	9517.37	17440	142	21240.6	2956.98	700.995	7607.18	12740.8	1098.88	12766.1	5443.12	13200.6	11545.1
GO:0050830	defense response to Gram-positive bacterium	1154.12	7	59	10	89	102	51	complete;3prime_partial;internal	1371	400	13	5711	61	3999	4667	233	511	445	3343	474	918.075	3566	463	3303.27	937.424	8.89455	77.9742	5663.51	336.045	1565.93	621.625	1737.78	1714.04
GO:0050772	positive regulation of axonogenesis	1354.75	9	113	9	26	37	17	complete;5prime_partial;3prime_partial	1371	401	739	454	1700	452	484	1769	19	3307	196	3255	50.6493	288	2688	193.741	1338.83	255.161	2050.15	442.266	33.704	241.971	89.6523	500.085	387.608
GO:0040014	regulation of multicellular organism growth	928.618	12	132	13	38	47	22	complete;5prime_partial;3prime_partial	1367	402	291	928	275	1692	1010	1024	194	939	3112	496	991.625	2406	603	2171.75	489.992	89.1077	1332.82	3011.24	85.1308	1787.84	657.354	1859.16	1804.63
GO:0042769	DNA damage response, detection of DNA damage	1385.27	9	169	11	38	11	6	5prime_partial;complete	1367	403	509	588	1562	489	2123	539	92	1410	241	2888	50.1217	1037	1121	1068.16	1404.02	208.666	2021.2	1570.93	103.59	347.719	102.817	1422.72	918.412
GO:0019900	kinase binding	2016.37	25	153	32	94	136	60	5prime_partial;complete;internal	1354	404	1012	370	3020	288	5373	198	296	691	3009	510	815.545	4094	428	4965.2	2678.29	489.101	4862.81	2617.59	246.468	3216.29	1220.9	2382.36	2300.2
GO:0006601	creatine biosynthetic process	950.308	2	11	2	2	2	2	complete	1349	405	1436	256	4746	209	105	4150	237	814	16	9071	1.68103	2474	593	1876.87	551.312	1.91479	1425.88	198.813	166.806	334.783	194.99	661.749	726.321
GO:0019731	antibacterial humoral response	1124.76	4	11	6	38	30	10	internal;5prime_partial;complete	1344	406	2	9282	2	9308	3541	303	274	730	782	1368	227.783	587	1705	558.118	905.079	0.168309	0	4532.1	316.73	644.438	293.124	560.073	423.466
GO:0030335	positive regulation of cell migration	1504.63	56	190	73	185	239	116	complete;5prime_partial;internal;3prime_partial	1343	407	1388	263	2265	352	2638	416	270	734	2178	673	787.487	3711	453	3901.4	1665.85	406.907	3684.86	2146.68	220.364	4293.69	1820.69	7016.69	5753.02
GO:0016324	apical plasma membrane	2165.8	61	220	79	300	438	168	5prime_partial;complete;internal;3prime_partial	1342	408	1724	224	2399	335	2639	415	414	561	10854	244	3609.32	13287	157	22804.9	2989.72	968.613	7805.39	3588.76	969.696	21553.8	8290	19090.2	18237.6
GO:0016236	macroautophagy	1336.17	12	70	13	95	35	12	5prime_partial;complete	1336	409	286	933	1987	387	1543	740	224	855	593	1638	166.933	399	2206	419.322	1336.33	180.956	2891	1454.5	278.97	665.447	218.379	370.129	367.392
GO:0003713	transcription coactivator activity	1377.46	88	255	120	293	271	132	complete;5prime_partial;3prime_partial;internal	1332	410	978	378	1647	461	3176	349	210	888	2412	623	839.236	2774	539	3234.4	1422.66	316.253	2886.07	1625.6	288.056	3919.07	1358.84	4699.19	4407.49
GO:0000053	argininosuccinate metabolic process	1301.94	1	1	1	1	1	1	complete	1331	411	1329	272	2746	307	38	6165	178	980	851	1294	790.423	2140	656	1881.42	1272.61		1304.64	5761.89	103.546	1986.96	399.654	946.27	1126.77
GO:0004055	argininosuccinate synthase activity	1301.94	1	1	1	3	1	1	complete	1331	411	1329	272	2746	307	38	6165	180	975	851	1294	790.423	2140	656	1881.42	1272.61		1304.64	5761.89	104.748	1986.96	399.654	946.27	1126.77
GO:0002227	innate immune response in mucosa	1114.08	2	7	2	15	12	6	internal;complete	1330	413		10637	0	10633	3541	304	239	810	692	1492	261.505	570	1739	4083.91	897.857		0	4531.43	301.874	552.562	274.88	520.553	358.82
GO:0045773	positive regulation of axon extension	1273.98	12	132	13	32	61	18	complete;5prime_partial;internal;3prime_partial	1325	414	698	471	1576	483	254	2697	19	3312	216	3096	68.2342	102	4823	144.08	1223.31	239.726	1797.21	238.075	34.3482	435.574	190.737	279.166	315.471
GO:0042645	mitochondrial nucleoid	1262.35	17	99	24	43	72	40	complete;5prime_partial	1318	415	2400	198	3619	256	3499	306	370	597	3077	506	1862.05	1783	744	3087.22	1206.39	141.235	2085.9	5941.48	195.185	4121.65	2544.49	3562.83	3889.18
GO:0004871	signal transducer activity	1740.84	71	255	91	351	222	151	complete;5prime_partial;internal;3prime_partial	1312	416	920	397	942	718	3158	354	194	936	1247	1000	458.764	3393	477	3313.98	2170.04	303.675	2547.55	1635.32	272.285	2145.79	890.209	6248.66	5001.03
GO:0051603	proteolysis involved in cellular protein catabolic process	1621.13	23	159	26	46	67	34	5prime_partial;complete;internal	1302	417	804	430	2409	332	2032	562	96	1374	3139	489	1052.24	2549	581	2672.33	1940.62	234.706	4418.96	2787.56	115.902	2287.57	967.705	3571.16	3164.31
GO:0016197	endosomal transport	1398.95	15	138	23	73	48	28	complete;5prime_partial	1281	418	430	673	2065	377	1422	788	151	1071	359	2266	130.4	562	1753	512.162	1517.04	216.829	3203.26	1546.97	182.493	692.913	309.479	944.784	922.2
GO:0097718	disordered domain specific binding	1440.08	15	170	19	34	48	26	5prime_partial;complete	1280	419	935	391	1613	471	2714	404	60	1810	863	1281	234.33	2647	557	3212.68	1599.66	225.54	3040.88	1454.04	137.324	1312.29	533.775	5310.68	4212.73
GO:0009612	response to mechanical stimulus	1639.14	12	435	16	62	62	14	complete;3prime_partial;5prime_partial;internal	1277	420	570	546	1812	432	1690	687	56	1872	1475	898	277.845	133	4254	109.729	2001.07	164.002	2808.55	2223.5	115.395	662.299	292.521	212.758	172.887
GO:0045893	positive regulation of transcription, DNA-templated	1624.47	122	473	163	581	713	250	3prime_partial;complete;5prime_partial;internal	1275	421	1154	320	1968	400	12321	114	387	584	9856	266	3604.1	4992	387	4883.4	1974.12	469.153	3936.22	2699.52	525.612	6225.19	2726.45	7147.79	7441.25
GO:0071417	cellular response to organonitrogen compound	1161.71	2	26	4	4	4	1	complete;3prime_partial;5prime_partial	1267	422	664	491	1509	505		9010	1	10042	33	7330	12.4681	22	8921	27.5492	1056.06	204.856	1520.51		2.50818	57.3739	37.5672	16.8081	17.1511
GO:0018298	protein-chromophore linkage	633.877	3	45	4	18	16	8	complete;internal	1260	423	1753	223	3079	280		9010	982	265	1773	789	427.785	1	13171	2.55723	7.98346	3.70035	63.542		3.62792	9.5984	5.53657	0.579782	1.60186
GO:0004602	glutathione peroxidase activity	985.133	6	16	9	42	27	15	complete;5prime_partial;3prime_partial	1259	424	668	488	1533	496	2225	513	322	656	4317	420	2102.07	1049	1099	903.394	711.511	47.7203	867.633	3512.27	911.031	19833.7	4067.6	9171.64	8309.97
GO:0036094	small molecule binding	629.776	1	1	1	35	55	10	complete	1258	425	1701	228	3072	281	53	5505	4	7210	71354	17	101342	10813	195	8769.26	2.0197	22.4439	55.0797	19615.7	0.272836	11.4124	58.7543	156.462	59.1514
GO:0019862	IgA binding	629.776	1	1	1	3	4	3	complete	1258	425	1642	236	3067	282		9010	980	267	1763	792	422.218	10789	197	8759.46	2.0197	1.0154	48.849		1.67203	9.35668	2.23465	23.1532	49.3669
GO:0004129	cytochrome-c oxidase activity	1807.8	5	26	8	47	32	23	5prime_partial;complete;3prime_partial	1254	427	814	429	1985	389	3243	343	4111	74	47009	33	5273.56	51583	24	37023.8	2361.49	230.729	3399.69	2370.71	13102.7	56323.7	11762.7	113195	114927
GO:0003360	brainstem development	1157.81	2	67	2	7	7	3	complete	1247	428	611	524	1457	529	69	4952	1	9769	24	8124	10.5211	12	10213	21.6487	1068.17	204.38	1533.11	43.5852	1.90411	43.8656	22.6291	22.8186	30.1102
GO:0009314	response to radiation	1196.97	9	141	10	29	32	14	complete;5prime_partial;3prime_partial;internal	1244	429	676	481	2050	380	504	1735	24	2896	397	2130	140.399	546	1800	729.726	1149.46	233.116	2693.4	645.482	49.5469	645.219	242.883	456.235	455.239
GO:0007623	circadian rhythm	1211.41	19	152	24	81	127	29	complete;5prime_partial;3prime_partial	1244	430	402	715	2300	347	1549	737	257	762	3464	461	1627.39	784	1401	1351.46	1178.66	189.372	3060.41	2721.58	201.113	5007.32	1445.9	625.116	519.023
GO:0031072	heat shock protein binding	1471.06	17	75	22	58	69	32	complete;5prime_partial;internal	1242	431	1064	344	1869	421	6414	172	3792	82	30048	66	4823.65	25253	97	18205.6	1700.04	303.938	3978.45	4591.13	186.385	2240.85	547.955	1319.96	1391.31
GO:0043231	intracellular membrane-bounded organelle	1851.98	107	235	149	1118	672	155	complete;5prime_partial;internal;3prime_partial	1232	432	1492	246	2251	355	7092	155	3966	78	35815	51	12202.6	8396	241	7262.7	2471.8	561.413	5786.5	8097.05	1476.82	14184	5478.47	3367.76	3173.93
GO:0046498	S-adenosylhomocysteine metabolic process	643.098	1	10	1	2	1	1	complete	1226	433	124	1745		10633		9010	19	3288	7	10982	0.452804	970	1195	460.854	60.5993	1.31475			4.86766	0.456915	0.288358	181.839	215.619
GO:0046500	S-adenosylmethionine metabolic process	643.098	1	10	1	5	4	3	complete	1226	433	124	1745		10633	36	6224	95	1379	788	1363	481.928	1038	1118	509.604	60.5993	3.00826		705.477	29.9046	97.4069	93.8968	210.427	258.175
GO:0000086	G2/M transition of mitotic cell cycle	1275.31	22	413	28	133	47	24	5prime_partial;complete;3prime_partial	1218	435	217	1117	1829	427	1517	751	160	1042	126	4120	39.8852	219	3216	232.306	1332.98	187.529	2718.77	1601.93	248.551	623.808	215.947	441.46	396.077
GO:0005769	early endosome	1827.35	66	232	87	231	353	146	complete;5prime_partial;3prime_partial;internal	1210	436	1537	244	3046	286	5283	204	6929	29	7748	303	3238.81	11756	180	22830.9	2444.79	491.189	5721.32	4396.34	498.744	3840.32	1870.44	6061.14	5635.94
GO:0043565	sequence-specific DNA binding	1277.57	154	219	197	641	672	299	complete;5prime_partial;3prime_partial;internal	1208	437	1186	299	1996	384	8109	138	181	969	2786	544	697.899	2398	607	2196.29	1347.16	442.85	3720.09	3001.15	266.343	3323.75	1198.55	3950.31	3565.61
GO:0034220	ion transmembrane transport	1221.23	16	174	19	147	26	15	5prime_partial;complete;3prime_partial;internal	1191	438	383	741	1730	446	1151	909	154	1065	41	6839	19.7875	306	2594	192.334	1251.15	509.409	2939.35	1228.68	506.563	239.378	51.7817	910.517	347.231
GO:0035556	intracellular signal transduction	1565.83	161	166	208	688	666	312	complete;5prime_partial;3prime_partial;internal	1189	439	1183	300	2584	322	5932	184	207	895	1605	852	578.991	3061	512	2651	1942.36	447.128	5519.77	4214.93	439.35	3176.65	1505.48	5874.01	4867.81
GO:0030027	lamellipodium	1670.23	66	166	77	172	286	115	complete;5prime_partial;3prime_partial;internal	1183	440	1085	337	2540	324	42587	39	214	879	1948	739	714.221	3105	504	3276.62	2157.88	462.044	4483.02	5317.2	281.34	3291.04	1365.66	5939.6	5432.34
GO:0042826	histone deacetylase binding	1388.18	34	148	49	108	166	90	complete;5prime_partial;3prime_partial;internal	1182	441	908	399	1802	433	3175	350	102	1330	1539	878	421.511	1940	700	2481.03	1594.25	254.256	3255.98	1614.03	188.815	2007.56	807.5	3502.4	3343.94
GO:1901796	regulation of signal transduction by p53 class mediator	1214.03	20	116	28	134	10	7	5prime_partial;complete;internal	1181	442	290	932	1824	428	3231	346	275	729	199	3234	78.04	62	6165	102.311	1246.6	197.679	2403.08	2041.68	301.206	442.5	115.874	116.425	111.76
GO:0005852	eukaryotic translation initiation factor 3 complex	1677.66	15	58	16	60	17	10	complete;5prime_partial;3prime_partial;internal	1180	443	869	412	2159	367	2600	419	76	1578	762	1396	273.209	949	1219	1140.34	2174.85	287.756	4888.68	2010.94	124.076	1036.94	469.813	1217.2	1091.07
GO:0045070	positive regulation of viral genome replication	1473.91	19	163	26	27	34	21	complete;5prime_partial;internal	1171	444	413	695	1290	616	682	1340	96	1367	483	1864	158.21	470	1985	586.131	1777.15	163.149	2403.42	753.612	93.0894	935.502	228.443	680.229	633.851
GO:0031966	mitochondrial membrane	1517.16	24	98	28	99	117	44	5prime_partial;complete;internal	1165	445	882	405	2009	383	541	1605	396	576	15408	187	2642.66	8560	234	7109.76	1869.64	172.434	3677.25	881.888	1629.31	36438.6	5716.01	10448.6	13255.5
GO:0048545	response to steroid hormone	599.356	5	68	7	19	22	10	complete;5prime_partial	1164	446	1713	225	4077	227	311	2426	54	1907	2188	670	394.776	2052	669	674.713	34.5967	27.135	246.144	3130.04	62.5935	1017.32	777.564	362.704	231.624
GO:0000274	mitochondrial proton-transporting ATP synthase, stator stalk	1475.12	1	5	1	1	1	2	complete	1158	447	282	939	877	750		9010	29	2644	288	2601	96.8615	244	2990	406.225	1791.99	368.605	1454.41		31.4186	829.921	218.894	456.03	574.193
GO:0051131	chaperone-mediated protein complex assembly	1395.61	6	108	8	18	23	8	complete;5prime_partial	1149	448	975	380	1770	440	2392	463	308	677	1609	849	389.313	679	1549	1128.09	1642.23	268.895	3492.36	1157.75	102.955	908.801	383.086	1076.5	1227.89
GO:0005911	cell-cell junction	1766.51	61	215	79	172	254	105	complete;internal;3prime_partial;5prime_partial	1148	449	1130	327	1978	394	2565	423	212	884	1250	997	421.161	2136	658	2212.83	2384.59	518.752	5480.54	2530.66	240.962	2161.22	925.224	4574.05	3920.52
GO:0004674	protein serine/threonine kinase activity	1366.79	163	174	202	621	632	251	5prime_partial;complete;3prime_partial;internal	1147	450	1196	297	2214	361	6468	171	177	984	1855	770	692.711	2907	530	2788.96	1586.94	540.472	4546.28	5035.29	358.843	2951.17	1587.05	5359.81	4809.55
GO:0004672	protein kinase activity	1311.22	166	206	202	669	419	111	5prime_partial;complete;3prime_partial;internal	1145	451	1237	287	2010	382	4937	226	137	1154	1173	1052	376.126	979	1187	905.829	1477.54	539.491	4112.75	3944.19	267.623	1744.08	957.705	1665.31	1387.65
GO:0008543	fibroblast growth factor receptor signaling pathway	1164.71	19	156	22	96	60	35	5prime_partial;complete;3prime_partial;internal	1143	452	271	961	2103	372	887	1132	119	1244	155	3692	44.6583	237	3049	294.928	1186.75	243.855	3260.92	539.884	178.729	258.692	103.67	508.546	548.502
GO:0005747	mitochondrial respiratory chain complex I	1482.87	13	48	13	65	62	52	5prime_partial;complete	1142	453	347	802	1592	477	8330	133	1410	209	36626	50	3740.08	52768	22	50603.4	1823.68	1567.44	3487.85	4029.83	7718.34	84270.2	7836.56	91436.1	119850
GO:0030308	negative regulation of cell growth	1292.74	39	279	49	120	186	82	5prime_partial;complete;internal;3prime_partial	1138	454	974	381	2202	363	1979	577	319	664	3357	470	1025.93	4380	415	4152.23	1447.4	215.992	4760.5	1193.57	240.344	3194.57	1455.79	3826.65	3241.25
GO:0006464	cellular protein modification process	1105.92	19	116	28	112	46	19	complete;5prime_partial;3prime_partial;internal	1132	455	223	1091	1566	486	1469	769	197	930	194	3270	54.1934	177	3662	339.136	1079.92	148.44	1933.82	1091.1	170.229	297.83	98.372	400.731	314.209
GO:0007249	I-kappaB kinase/NF-kappaB signaling	1057.51	16	71	22	64	50	32	complete;5prime_partial;internal;3prime_partial	1128	456	237	1050	1532	498	419	1961	91	1417	292	2585	96.2482	399	2205	329.446	987.224	152.89	1933.76	191.098	97.9427	213.268	127.181	601.69	481.421
GO:0031397	negative regulation of protein ubiquitination	1109.84	20	150	25	44	78	34	complete;5prime_partial;internal	1126	457	947	389	1276	620	2523	436	66	1720	1041	1129	242.932	1683	776	1758.07	1093.26	189.976	1603.64	1911.34	78.45	1499.59	502.978	2397.37	1841.35
GO:0016235	aggresome	1003.28	10	92	12	63	55	32	complete;5prime_partial;3prime_partial;internal	1123	458	724	459	1484	518	205	2986	91	1420	774	1376	263.823	437	2075	426.206	883.394	131.996	2062.5	175.806	137.344	1005.22	426.399	788.156	707.833
GO:0005887	integral component of plasma membrane	2212.86	177	185	242	1607	1333	743	complete;5prime_partial;3prime_partial;internal	1123	459	1650	233	2747	306	4899	228	1468	207	6532	324	2021.07	12693	167	11518.4	3303.11	769.236	8534.17	7745.52	1433.54	12477.3	5818.8	19844	17524.7
GO:0005751	mitochondrial respiratory chain complex IV	1449.76	3	26	3	18	18	16	5prime_partial;complete	1122	460	652	498	1554	492	3253	342	2358	143	31914	56	3421.24	34676	60	27323.5	1777.8	203.842	2854.09	1568.98	9332.32	41051.6	7622.89	79507.6	88851.1
GO:0050900	leukocyte migration	1435.82	18	161	18	202	51	17	complete;5prime_partial	1121	461	365	776	1089	667	921	1105	744	344	71	5438	24.9413	142	4119	150.215	1750.66	184.639	2058.54	735.438	396.369	143.642	59.6566	454.264	416.12
GO:0006952	defense response	897.096	3	49	7	58	54	20	complete;5prime_partial	1120	462	441	659	1076	672	255	2694	1184	235	615	1601	124.815	898	1269	600.838	673.744	60.8709	799.266	87.7294	54.9125	653.353	189.093	632.527	540.257
GO:0043657	host cell	1099.32	10	98	12	55		1	complete;5prime_partial;3prime_partial	1120	463	304	897	1557	490	417	1969	96	1372		15857		4	12072	9.43654	1078.87	170.328	1957.44	330.968	115.456			2.57842	5.93079
GO:0075733	intracellular transport of virus	1099.32	10	98	12	53			5prime_partial;complete;3prime_partial	1120	464	304	897	1557	490	242	2739	87	1451		15857			14508		1078.87	170.328	1957.44	162.113	104.525
GO:0042572	retinol metabolic process	674.403	7	79	8	26	27	15	complete;5prime_partial;internal	1119	465	843	420	3046	285	119	3926	2005	158	15177	192	2823.96	24501	109	16409.5	229.72	38.8828	346.634	198.065	66.0607	716.571	706.528	730.445	706.813
GO:0006283	transcription-coupled nucleotide-excision repair	1135.63	10	169	13	73	16	8	5prime_partial;complete	1119	466	188	1251	1661	458	1006	1029	129	1187	88	4948	35.5451	115	4556	95.0156	1152.29	152.013	2289.31	705.038	153.295	156.499	72.7252	170.847	153.61
GO:0016604	nuclear body	1388.05	83	154	102	472	468	205	complete;5prime_partial;internal;3prime_partial	1113	467	1256	282	2162	366	4040	266	225	851	2045	709	713.45	3428	474	3534.29	1663.33	336.437	3973.83	1675.5	375.387	3439.1	1455.6	5368.65	4994.17
GO:0045892	negative regulation of transcription, DNA-templated	1436.84	109	314	142	562	736	251	5prime_partial;complete;3prime_partial;internal	1111	468	935	390	2090	374	8195	136	428	551	25633	92	64442.5	3761	449	4591.21	1762.37	414.724	4337.18	4692.16	611.79	6602.16	2234.05	6983.42	6511.02
GO:0002755	MyD88-dependent toll-like receptor signaling pathway	1184.48	7	124	8	50	30	15	5prime_partial;complete;3prime_partial	1110	469	309	880	1655	459	195	3057	76	1579	262	2763	126.255	121	4461	74.1945	1259.09	200.066	2666.55	66.3106	86.3909	251.045	221.719	123.277	101.868
GO:0009615	response to virus	1585.84	22	150	25	119	108	40	5prime_partial;complete;internal;3prime_partial	1093	470	922	394	3136	275	3974	271	565	397	3554	455	1295.52	1893	714	2283.03	2079.07	265.098	6059.24	1743.24	307.751	2120.23	1013.76	2400.84	2044.21
GO:1902236	negative regulation of endoplasmic reticulum stress-induced intrinsic apoptotic signaling pathway	1200.55	8	55	11	18	31	14	complete;3prime_partial;5prime_partial	1092	471	922	395	1878	418	660	1363	125	1202	1735	800	382.543	1350	902	1805.65	1308.82	123.467	3046.49	336.246	61.2266	2020.37	813.667	1627.28	1516.97
GO:0030666	endocytic vesicle membrane	1066.03	6	129	8	61	2		complete;5prime_partial	1091	472	200	1187	1495	508	266	2649	119	1237	1	13382	0.289397		14508		1041.08	144.817	1980.58	265.872	153.263	25.4853	7.88296
GO:0004497	monooxygenase activity	1276.35	16	44	20	74	57	37	complete;5prime_partial;3prime_partial;internal	1091	473	2610	114	3132	277	1188	892	1747	183	14579	199	2547.5	5759	361	3195.32	1461.94	120.881	2593.9	9953.7	57.6215	1452.18	1464.23	1556.46	1700.04
GO:0038128	ERBB2 signaling pathway	1062.7	9	133	10	38	2	2	5prime_partial;complete;internal	1091	474	200	1188	1593	476	384	2118	95	1377	9	10305	6.85549	8	11044	11.7784	1034.65	148.799	2206.49	134.823	150.454	10.8009	11.9438	14.1282	15.0339
GO:0030170	pyridoxal phosphate binding	1100.76	19	41	25	123	108	57	complete;5prime_partial;internal	1082	475	1277	280	2667	316	4498	243	2414	142	63359	21	13936	42683	40	53403.7	1119.47	139.547	3054.22	4842.37	138.292	1758.81	1227.47	2442.63	2994.96
GO:0044322	endoplasmic reticulum quality control compartment	1026.08	8	82	9	25	6	7	5prime_partial;complete;3prime_partial	1080	476	173	1357	1426	541	269	2635	96	1375	75	5317	35.6194	163	3824	169.419	972.204	137.339	1694.4	315.855	90.8603	66.6004	34.6193	144.399	112.897
GO:0000166	nucleotide binding	999.142	29	140	37	107	94	52	5prime_partial;complete;3prime_partial;internal	1079	477	456	639	1202	636	4945	225	117	1249	1837	775	543.511	1746	756	2067.73	919.622	152.096	2058.46	1668.05	165.515	2697.9	1099.59	2814.54	2757.95
GO:0016282	eukaryotic 43S preinitiation complex	1521.01	13	49	13	8	2	6	complete;5prime_partial;3prime_partial	1074	478	733	457	1907	411	2384	467	6	5706	3	12218	1.47767	372	2324	473.099	1968.23	251.145	3809.9	1914.61	13.126	7.84642	3.22052	506.35	509.436
GO:0015991	ATP hydrolysis coupled proton transport	1476.62	14	137	17	82	62	26	complete;5prime_partial	1073	479	525	578	1129	654	1769	650	44	2098	1187	1037	315.57	1779	746	2242.61	1880.09	284.36	2951.39	1688.97	125.03	3127.93	1107.38	3770.4	3543.87
GO:0005978	glycogen biosynthetic process	1023.14	8	61	12	29	24	12	complete;5prime_partial	1070	480	300	901	1735	445	827	1183	88	1446	813	1334	225.695	694	1516	1012.91	975.901	131.432	1854.38	556.934	67.8594	766.72	308.301	605.318	829.485
GO:0000187	activation of MAPK activity	1027.47	18	92	21	114	117	49	5prime_partial;complete;3prime_partial;internal	1066	481	232	1061	1524	499	676	1347	334	638	2427	619	879.401	2462	594	2299.39	988.597	186.067	2022.47	2041	207.727	3057.32	1117.48	1689.63	1504.29
GO:0000715	nucleotide-excision repair, DNA damage recognition	1046.04	4	137	4	23	5	3	complete;5prime_partial	1063	482	142	1572	1363	569	694	1322	87	1460	62	5783	25.2985	205	3334	142.371	1029.5	122.206	1652.38	482.575	100.233	62.683	32.1246	118.525	130.581
GO:0048146	positive regulation of fibroblast proliferation	1105.15	13	54	17	51	75	38	complete;3prime_partial;internal;5prime_partial	1063	483	86	2262	1781	439	2915	382	93	1394	1159	1058	335.894	1037	1119	750.764	1147.76	567.96	3619.05	2161.24	200.967	1633.26	593.116	3539.01	2603.25
GO:0006977	DNA damage response, signal transduction by p53 class mediator resulting in cell cycle arrest	1025.21	12	117	16	64	19	8	complete;5prime_partial	1061	484	214	1129	1520	500	604	1461	205	900	608	1610	174.18	1066	1088	1186.13	989.905	159.186	1914.41	512.648	250.273	987.999	312.378	1251.33	1193.07
GO:0051301	cell division	1524.23	70	448	85	393	344	113	5prime_partial;complete;3prime_partial;internal	1060	485	1212	293	1368	564	5908	185	219	875	1860	768	616.756	2574	573	2864.35	1988.36	439.333	2880.98	3938.44	333.233	3499.9	1504.13	4197.97	3471.31
GO:0050829	defense response to Gram-negative bacterium	1166.69	6	40	7	84	84	41	complete;3prime_partial;internal	1059	486	1183	301	1692	455	1730	661	414	560	1474	899	482.444	3246	490	3346.79	1274.08	213.349	2169.33	1169.31	305.128	1069.12	406.827	1814.95	2096.52
GO:1904380	endoplasmic reticulum mannose trimming	1003.39	4	82	4	18	1		5prime_partial;complete	1059	487	159	1440	1398	552	172	3246	85	1473	12	9760	4.63203		14508		947.508	132.784	1647.89	206.384	81.9935	20.1363	10.5638
GO:0006123	mitochondrial electron transport, cytochrome c to oxygen	1277.06	2	20	2	22	16	14	5prime_partial;complete	1056	488	603	530	1433	537	2590	421	4076	75	16408	157	3045.65	25248	98	20949.5	1497.94	185.93	2384.23	852.467	13074.6	34087.9	6592.97	55728.1	61064.1
GO:0019985	translesion synthesis	1028.07	6	68	8	38	12	9	complete;5prime_partial	1056	489	188	1250	1470	523	275	2592	79	1550	157	3661	25.1191	201	3386	259.696	1000.62	134.881	1864.33	182.266	84.8804	195.386	48.82	249.653	241.665
GO:0005507	copper ion binding	787.849	15	181	17	83	80	47	complete;5prime_partial;internal	1054	490	863	414	520	1040	637	1390	2751	123	21553	103	1731.04	12310	169	13834.9	521.831	48.8992	254.32	3111.39	2902.85	7602.17	1330.84	24563.1	28883.1
GO:0070987	error-free translesion synthesis	1012.83	5	92	8	19			complete;5prime_partial	1047	491	157	1450	1416	546	456	1843	64	1750		15857			14508		978.88	127.464	1726.29	287.72	69.799
GO:0070911	global genome nucleotide-excision repair	1001.35	5	139	6	32			5prime_partial;complete	1045	492	228	1077	1470	522	327	2337	98	1354		15857			14508		957.818	159.577	1795.06	269.653	107.055
GO:0006810	transport	1583.66	60	169	71	167		70	complete;5prime_partial;3prime_partial;internal	1043	493	1178	306	2086	375	5297	203	1141	241		15857		44573	37	59733	2124.69	427.143	5284.07	4737.05	241.065			3242.97	2522.52
GO:0032480	negative regulation of type I interferon production	986.388	4	88	6	34	8	5	complete;5prime_partial;3prime_partial	1041	494	135	1634	1367	567	211	2949	75	1598	67	5620	52.3617	146	4058	192.958	931.723	126.647	1628.19	117.109	81.7358	42.9704	23.5356	129.08	145.801
GO:0042059	negative regulation of epidermal growth factor receptor signaling pathway	1004.91	7	135	7	31	20	6	5prime_partial;3prime_partial;complete	1041	495	184	1281	1454	531	542	1603	74	1604	447	1976	186.825	381	2290	264.262	968.922	132.77	1783.16	315.143	94.3019	245.254	146.306	149.926	171.887
GO:0033683	nucleotide-excision repair, DNA incision	1002.51	7	141	9	38	13	5	complete;5prime_partial	1035	496	174	1351	1431	540	294	2514	86	1469	26	7929	13.6065	59	6292	55.4192	970.179	134.75	1776.22	256.093	93.6234	44.7446	16.9503	95.319	82.9512
GO:0006296	nucleotide-excision repair, DNA incision, 5'-to lesion	1002.6	7	141	9	37	9	3	complete;5prime_partial;internal	1034	497	174	1339	1432	538	377	2139	87	1461	11	10071	3.5785	69	5909	47.129	971.595	135.85	1778.62	307.27	92.3299	18.0905	9.91238	82.7502	60.2125
GO:0031396	regulation of protein ubiquitination	1128.69	8	57	11	16	24	10	complete;5prime_partial;internal	1030	498	761	446	1634	467	2128	537	42	2161	1261	990	264.965	661	1576	1046.31	1227.13	146.008	2569.03	1070.55	93.0538	950.326	485.992	1133.18	1182.62
GO:0032479	regulation of type I interferon production	972.409	5	59	6	17	1	1	5prime_partial;complete;3prime_partial;internal	1030	499	140	1584	1385	559	11	7612	56	1869	6	11192	0.702693	18	9259	37.2026	914.86	117.805	1638.71	1.83868	59.3834	9.95202	1.37484	29.2292	21.8858
GO:0000786	nucleosome	1060.94	21	132	25	81	93	123	complete;5prime_partial;internal	1028	500	368	771	1642	465	820	1192	130	1182	771	1382	237.076	1191	1000	962.554	1093.65	617.475	3023.64	1280.4	191.581	1474.21	554.18	1727.17	1475.31
GO:0007254	JNK cascade	987.567	12	83	14	51	31	18	complete;3prime_partial;5prime_partial;internal	1024	501	262	979	1420	545	59	5312	64	1744	209	3144	61.4088	122	4434	156.073	950.895	128.685	1741.15	32.7698	75.6631	139.62	73.0635	183.084	181.476
GO:0031640	killing of cells of other organism	1131.57	2	25	2	64	16	10	internal;complete	1024	502	1171	309	1644	462	1564	729	299	685	1045	1125	117.152	840	1334	926.963	1239.4	202.102	2089.05	811.419	144.694	673.176	227.966	789.56	751.104
GO:0035368	selenocysteine insertion sequence binding	1130.73	1	23	1	4	8	3	complete	1024	502	1171	309	1596	474	1523	745	5	6625	15	9223	6.78253	34	7667	44.2591	1237.73	204.307	1950.67	771.422	6.35696	30.4079	13.0798	59.0907	65.3162
GO:1904571	positive regulation of selenocysteine incorporation	1130.73	1	23	1				complete	1024	502	1171	309	1592	478	1523	745		15952		15857			14508		1237.73	202.102	1936.96	771.422
GO:0035635	entry of bacterium into host cell	979.626	2	125	2	12			5prime_partial;complete	1023	505	146	1539	1396	554	260	2679	59	1827		15857			14508		935.832	117.371	1692.1	194.668	60.6308
GO:0030176	integral component of endoplasmic reticulum membrane	1010.46	41	189	49	130	144	78	5prime_partial;complete;internal;3prime_partial	1022	506	751	450	1360	570	1612	716	335	634	5179	384	1745.07	3535	467	5178.98	999.044	202.334	2557.08	3733.06	206.837	4243.97	2235.27	3682.2	3560.39
GO:0002020	protease binding	1123.49	21	223	24	107	167	76	complete;5prime_partial;internal;3prime_partial	1021	507	1041	366	1921	409	1344	822	712	353	19713	120	6394.55	13503	156	9443.42	1226.21	305.95	2818.69	26889.6	215.855	4522.22	1960.69	3105.18	2415.41
GO:0016192	vesicle-mediated transport	1501.1	84	171	108	345	219	71	5prime_partial;complete;internal;3prime_partial	1017	508	1168	314	2249	356	4555	239	130	1181	2163	676	710.235	1490	850	2109	1985.02	487.957	4895.09	5249.04	188.128	3118.09	1326.73	2572.33	2210.3
GO:0007339	binding of sperm to zona pellucida	1258.87	14	121	18	39	63	29	complete;5prime_partial;internal	1017	509	745	451	1520	501	2306	493	47	2045	990	1178	333.239	859	1318	1092.03	1501.18	247.495	2541.36	2772.21	42.3388	1221.16	606.925	1763.35	1504.57
GO:0006297	nucleotide-excision repair, DNA gap filling	975.751	5	68	7	23	12	4	5prime_partial;complete	1016	510	153	1483	1408	547	43	5917	65	1742	8	10713	3.1552	8	10940	10.2957	935.364	127.493	1706.8	15.9524	67.717	13.8912	9.1301	21.2957	23.513
GO:0042276	error-prone translesion synthesis	973.845	4	68	6	20	11	4	5prime_partial;complete	1015	511	147	1529	1388	558	29	6528	59	1824	6	11276	3.36075	10	10434	16.9506	932.468	124.113	1680.94	11.8494	62.2102	11.7026	7.41674	25.0025	33.2524
GO:0006294	nucleotide-excision repair, preincision complex assembly	964.194	4	139	5	29	1	1	complete;5prime_partial	1013	512	163	1417	1392	556	265	2654	84	1486	4	12037	1.85374	79	5465	67.2617	915.431	123.427	1699.6	244.244	92.7794	12.2165	3.50154	94.4221	69.8963
GO:0000717	nucleotide-excision repair, DNA duplex unwinding	961.325	3	138	3	22	1	1	5prime_partial;complete	1011	513	151	1495	1382	560	265	2654	80	1536	7	11071	5.11898	13	9992	13.7248	911.18	123.427	1678.12	244.244	87.7822	10.6214	5.69501	19.2964	18.467
GO:0043621	protein self-association	905.022	20	104	22	55	89	42	complete;5prime_partial;3prime_partial;internal	1010	514	193	1234	187	2241	366	2186	102	1333	1773	788	299.22	879	1284	762.452	799.644	57.6192	486.022	606.339	70.6196	1267.55	405.412	1520.81	1602.98
GO:0045742	positive regulation of epidermal growth factor receptor signaling pathway	941.587	3	47	3	25	23	12	5prime_partial;3prime_partial	1002	515	139	1589	1375	561	81	4686	96	1368	498	1822	119.639	1000	1165	733.815	881.628	121.079	1597.2	22.4052	65.085	71.4116	17.7296	164.695	128.424
GO:0007049	cell cycle	1442.39	70	182	96	334	325	87	5prime_partial;complete;3prime_partial;internal	1000	516	1098	333	1296	615	5416	197	185	957	1952	737	728.668	2563	574	2589.93	1884.57	411.916	2672.75	3911.09	283.885	3350.41	1576.48	3549.22	2848.17
GO:0051403	stress-activated MAPK cascade	941.866	3	55	3	24	11	4	5prime_partial;complete;internal	999	517	130	1689	1346	577	20	7072	103	1326	520	1769	120.066	79	5491	79.6563	884.469	117.304	1598.85	9.85076	73.9162	115.945	26.6205	235.539	171.036
GO:0051384	response to glucocorticoid	864.777	8	106	9	56	73	11	complete;5prime_partial	999	518	2006	208	3932	233	1198	888	3849	79	4622	404	2446.85	288	2690	342.015	730.82	165.243	1790.04	3192.09	115.885	1659.65	870.376	392.177	433.369
GO:0035666	TRIF-dependent toll-like receptor signaling pathway	938.525	2	56	3	29	4	2	5prime_partial;3prime_partial	997	519	124	1744	1339	584	7	7906	66	1719	9	10306	1.83109	9	10690	12.879	880.31	114.754	1581.19	17.6793	68.9898	10.2066	5.23685	15.9295	11.7069
GO:0070423	nucleotide-binding oligomerization domain containing signaling pathway	939.396	2	55	2	24			5prime_partial;complete	997	520	130	1689	1345	578	20	7072	59	1826		15857			14508		882.229	113.822	1625.25	9.85076	62.556
GO:0002756	MyD88-independent toll-like receptor signaling pathway	939.396	2	55	2	21	7	2	5prime_partial;complete	997	520	130	1689	1344	580	20	7041	62	1791	9	10474	1.17577	2	12600	3.35113	882.229	113.585	1596.2	30.0829	64.7687	10.9535	3.67197	5.52881	5.88659
GO:0010803	regulation of tumor necrosis factor-mediated signaling pathway	935.374	2	43	2	31	9	6	5prime_partial	995	522	124	1747	1350	575		9010	68	1686	38	7007	8.56128	45	6952	47.763	875.55	112.828	1601.9		75.6892	49.6335	13.35	56.0211	55.7314
GO:0036297	interstrand cross-link repair	934.898	1	43	1	51	25	16	5prime_partial	995	523	124	1747	1343	581	148	3537	74	1608	37	7072	15.3729	255	2907	217.41	874.824	113.275	1600.62	103.403	83.3203	53.3057	36.2234	331.061	319.004
GO:0060544	regulation of necroptotic process	934.898	1	43	1	11	7	1	5prime_partial	995	523	124	1747	1347	576	19	7137	57	1849	13	9567	7.25885	15	9703	19.9125	874.824	112.59	1592.31	12.0426	61.3013	4.52103	6.24714	31.4432	42.5609
GO:0017085	response to insecticide	934.898	1	43	1	3	3		5prime_partial	995	523	124	1747	1342	583		9010	35	2397	156	3677	29.2327		14508		874.824	112.59	1583.11		34.816	94.8014	49.2863
GO:0030182	neuron differentiation	903.905	20	171	23	100	129	51	complete;5prime_partial;3prime_partial;internal	990	526	559	552	1399	550	1692	685	68	1681	547	1726	205.153	569	1742	302.436	817.549	155.112	2163	1139.43	92.7707	1569.17	335.37	896.141	605.558
GO:0016323	basolateral plasma membrane	1435.39	44	171	52	192	246	101	complete;3prime_partial;5prime_partial;internal	989	527	1646	234	1704	450	1482	762	403	566	3289	476	1090.42	3968	435	3030.1	1881.73	691.374	5762.96	2184.33	675.687	10019.9	4354.01	15535.7	13565
GO:0045069	regulation of viral genome replication	1260.12	2	33	5	3	3	2	complete	988	528	312	870	866	756	896	1125	58	1828	74	5340	31.8677	655	1594	791.549	1532.66	126.019	1717.24	903.632	53.0661	571.31	69.0761	1192.4	703.156
GO:0019013	viral nucleocapsid	1390.68	38	139	55	13	11	5	5prime_partial;complete	986	529	1289	277	2919	294	4661	234	6	5891	107	4454	21.8641	196	3432	393.468	1795.58	317.195	5855.12	3249.02	6.89181	262.199	50.7368	397.45	501.068
GO:0034389	lipid particle organization	1235.82	5	37	5	19	29	14	5prime_partial;complete	978	530	175	1331	784	822	411	1990	68	1676	261	2768	90.7006	346	2411	389.45	1493.51	86.0626	1514.8	494.47	65.0255	826.586	112.953	454.085	427.525
GO:0000463	maturation of LSU-rRNA from tricistronic rRNA transcript (SSU-rRNA, 5.8S rRNA, LSU-rRNA)	1355.73	6	41	11	10	13	11	complete;5prime_partial;internal	975	531	699	470	1819	431	274	2597	143	1118	339	2336	118.792	1050	1097	1849.96	1736.54	483.03	2855.58	399.088	104.432	738.935	193.281	1825.52	1856.92
GO:0004364	glutathione transferase activity	760.201	6	15	9	43	62	31	complete;5prime_partial	972	532	1691	230	1321	603	1577	725	494	474	3774	441	2423.03	4216	424	3251.16	548.082	93.8675	553.371	5475.94	298.941	2813.11	1068.2	2729.79	1741.27
GO:0042613	MHC class II protein complex	784.328	6	18	8	23	13	18	complete;5prime_partial	970	533	550	559	755	843	631	1401	40	2244	155	3683	21.6126	1312	924	668.664	598.596	120.699	223.734	411.059	65.2896	304.234	21.2851	888.402	680.95
GO:0000287	magnesium ion binding	1555.91	86	185	105	347	419	186	5prime_partial;complete;internal;3prime_partial	969	534	1168	313	1718	448	6836	164	248	790	5209	381	2067.34	4667	399	4785.03	2143.24	407.68	4434.62	7704.71	376.952	5692.65	3704.71	6785.95	5892.38
GO:0005764	lysosome	1264.02	52	187	62	287	350	143	complete;5prime_partial;3prime_partial;internal	968	535	723	461	1940	403	4576	237	658	369	8279	291	2863.38	7216	279	6077.86	1559.91	244.783	5779.63	5151.49	697.356	12481.5	4991.82	10693.3	9203.72
GO:0005096	GTPase activator activity	1109.35	108	128	130	509	449	214	5prime_partial;3prime_partial;complete;internal	962	536	671	486	957	712	2414	457	338	630	1077	1104	347.301	2247	637	2075.57	1256.38	348.313	2245.81	2025.76	347.036	1538.79	785.842	4288.89	3373.26
GO:0006954	inflammatory response	705.351	44	184	65	399	358	200	complete;5prime_partial;3prime_partial;internal	962	537	648	504	1437	536	2188	520	3090	115	6390	331	1907.85	14997	151	12430.4	448.572	138.247	1086.93	4544.45	355.617	3528.42	1402.2	4322.59	4084.77
GO:0051591	response to cAMP	623.756	7	73	7	46	52	9	complete;3prime_partial;5prime_partial	961	538	1459	250	3133	276	2358	476	146	1094	1862	766	558.258	210	3291	196.205	286.583	78.3947	492.581	2134.3	135.93	972.691	350.994	242.973	299.504
GO:0019076	viral release from host cell	1237.94	4	136	4	6	4	3	complete;5prime_partial	959	539	184	1284	835	777	772	1247	75	1596	48	6488	19.1043	153	3980	169.998	1516.54	95.7371	1687.88	953.705	75.6325	80.2669	45.579	381.233	300.349
GO:0002199	zona pellucida receptor complex	1117.92	8	111	10	9	27	7	complete	957	540	674	484	1375	562	1373	809	29	2640	482	1871	175.15	388	2256	680.984	1278.37	207.633	2156.61	1170.65	33.6534	463.761	322.322	602.033	637.623
GO:0001106	RNA polymerase II transcription corepressor activity	889.644	10	80	13	30	50	21	complete;3prime_partial;internal;5prime_partial	953	541	532	569	1145	649	875	1141	31	2546	225	3020	51.8954	718	1476	990.728	826.04	114.444	1219.53	270.871	47.5842	413.99	123.793	1436.35	1209.76
GO:0071549	cellular response to dexamethasone stimulus	1208.07	5	57	6	31	44	12	complete;3prime_partial	950	542	83	2316	1365	568	80	4705	157	1052	2461	613	1242.93	350	2393	196.209	1466.52	168.177	2375.73	56.8886	97.132	1978.34	659.22	2386.67	1649.69
GO:0031090	organelle membrane	759.644	11	82	13	83	78	19	5prime_partial;complete;internal	949	543	257	995	2439	330	484	1772	1405	211	11058	240	4528.98	2540	583	2749.56	570.161	47.2066	674.653	561.095	180.545	4503.25	1396.38	1662.62	1826.83
GO:0000398	mRNA splicing, via spliceosome	1268.86	69	233	98	290	144	91	5prime_partial;complete;3prime_partial;internal	946	544	988	377	2873	299	7008	158	353	615	1018	1149	348.899	2853	534	3315.22	1592.14	419.262	5501.27	4794.64	522.734	1781.98	661.558	4718.64	4797.41
GO:0043154	negative regulation of cysteine-type endopeptidase activity involved in apoptotic process	1054.35	18	161	22	71	76	44	complete;5prime_partial;internal;3prime_partial	943	545	658	495	1503	506	1019	1015	486	519	16323	159	3521.67	2427	601	3639.01	1165.32	292.495	3079.47	1111.92	238.91	3537.67	1683.09	6328.88	4854.97
GO:0019064	fusion of virus membrane with host plasma membrane	1182.04	2	31	2	7	7	3	complete	941	546	134	1646	712	865	375	2143	68	1689	46	6577	10.0728	131	4291	121.629	1422.87	72.4647	1424.2	489.536	60.4065	219.286	47.2679	183.227	166.99
GO:0006730	one-carbon metabolic process	796.952	10	66	13	45	48	25	3prime_partial;complete;5prime_partial	939	547	368	769	1602	473	1928	590	230	834	3878	437	1303.5	3226	492	2477.97	654.553	63.5654	889.46	2076.78	84.8037	1589.99	716.082	2408.33	2483.72
GO:0016018	cyclosporin A binding	1186.63	2	56	2	10	5	2	complete	938	548	147	1524	709	868	704	1309	75	1588	44	6678	18.5813	5	11869	5.55054	1435.49	78.9515	1408.95	573.786	67.8429	619.307	153.123	16.5263	15.1763
GO:0046790	virion binding	1173.79	1	24	1	8	8	4	complete	933	549	132	1664	693	883	624	1418	319	663	276	2683	32.779	1503	847	2688.24	1414.87	72.7452	1367.48	2110.99	59.8506	52.1292	17.804	83.5962	58.3743
GO:0019061	uncoating of virus	1173.79	1	24	1	1			complete	933	549	130	1686	692	885	375	2143	57	1847		15857			14508		1414.87	72.4647	1355.29	489.536	51.6963
GO:0000413	protein peptidyl-prolyl isomerization	1173.79	1	24	1	5	5	4	complete	933	549	130	1686	692	885	720	1291	106	1312	341	2329	136.35	1810	737	1527.37	1414.87	72.4647	1355.29	662.628	77.4223	883.162	132.456	1853.33	1169.53
GO:0006278	RNA-dependent DNA biosynthetic process	1173.79	1	24	1	4	3		complete	933	549	133	1660	693	884	375	2143	58	1832	6	11116	2.28116		14508		1414.87	72.4647	1357.91	489.536	52.7282	10.1826	3.65386
GO:0075713	establishment of integrated proviral latency	1173.79	1	24	1	8	1		complete	933	549	153	1477	692	885	375	2143	73	1616	44	6681	11.4318		14508		1414.87	75.8783	1355.29	489.536	64.093	85.4935	20.6671
GO:0030260	entry into host cell	1173.79	1	24	1	4			complete	933	549	130	1686	692	885	375	2143	65	1741		15857			14508		1414.87	72.4647	1355.29	489.536	53.3178
GO:0046034	ATP metabolic process	1502.59	14	156	15	46	47	19	complete;5prime_partial	932	555	671	487	1492	510	2966	376	130	1179	758	1399	124.087	471	1984	583.703	2073.27	311.306	4877.86	2293.4	307.054	2655.35	594.976	3231.07	3266.05
GO:0006695	cholesterol biosynthetic process	688.924	14	109	18	42	55	19	5prime_partial;complete	931	556	283	936	418	1210	160	3388	499	462	19560	121	3375.32	2603	566	7352.48	446.685	53.2931	607.824	1107.01	48.4689	904.671	427.018	455.763	322.916
GO:0043236	laminin binding	970.758	6	113	7	24	40	18	complete;5prime_partial	927	557	344	809	1113	663	1375	808	54	1903	258	2782	35.6591	1305	927	1331.75	1014.6	184.278	1798.08	725.967	71.0111	609.476	122.423	2364.38	1363.75
GO:0005215	transporter activity	1433.15	51	134	64	147	46	102	complete;5prime_partial;3prime_partial;internal	926	558	1074	341	1482	520	5812	187	244	800	463	1919	101.229	11183	188	13303.2	1939.89	411.558	4496.75	15310.2	423.262	549.505	220.325	3176.58	2581.77
GO:0071356	cellular response to tumor necrosis factor	1107.34	24	222	31	118	164	66	5prime_partial;complete;internal	925	559	672	485	941	719	3302	327	525	425	2804	541	1703.9	5429	376	5330.98	1289.52	182.82	1397.03	1683.41	188.264	3544.25	2088.42	3029.68	2366.05
GO:0007584	response to nutrient	713.78	6	112	6	65	55	1	complete;5prime_partial;internal	925	560	55	3002	275	1695	338	2289	764	340	4134	426	1048.51	24	8693	34.76	503.053	47.6456	489.685	672.726	160.453	3253.13	1423.05	43.6342	50.4637
GO:0004298	threonine-type endopeptidase activity	1090.24	13	131	15	56	34	21	5prime_partial;complete;internal	920	561	470	617	1229	631	1361	815	127	1191	1472	902	424.749	1961	691	2303.09	1260.06	139.881	1583.42	1218.06	95.4412	1802.8	640.185	1785.25	1478.41
GO:0071449	cellular response to lipid hydroperoxide	576.454	1	2	4	1	2	1	complete;5prime_partial	917	562	600	535	1149	647		9010	7	5678	852	1293	289.901	341	2430	306.133	235.635	21.1099	144.793		0	78.4139	5.04612	273.003	258.868
GO:0005839	proteasome core complex	1079.38	12	132	14	30	25	18	5prime_partial;complete;internal	912	563	457	636	1227	633	1136	920	122	1219	1576	861	452.973	1853	725	2156.97	1246.31	123.953	1619.98	1057.16	92.1364	1849.28	669.313	1705.31	1408.58
GO:0005768	endosome	1553.77	70	212	81	269	315	151	complete;5prime_partial;3prime_partial;internal	909	564	1279	279	1901	413	6950	160	279	721	8284	290	3253.54	3276	485	3553.65	2198.08	766.357	5464.97	6146.51	507.104	7502.14	3564.1	7251.75	6753.88
GO:0032981	mitochondrial respiratory chain complex I assembly	1116.87	16	48	18	65	63	39	5prime_partial;complete;3prime_partial;internal	908	565	224	1089	1067	673	5029	221	1360	218	2889	529	1066.98	3556	466	3797.98	1325.46	164.178	2467.34	2583.95	6716.67	8042.87	2796.06	5611.46	5392.69
GO:0000502	proteasome complex	1230.54	30	159	34	60	57	17	5prime_partial;complete;3prime_partial	907	566	618	520	1944	402	4012	269	190	947	2648	568	798.33	2987	523	3886.59	1553.77	205.735	3250.66	3391.52	184.263	3374.71	1234.86	2026.23	2707.51
GO:0043025	neuronal cell body	1685.58	63	1298	85	336	475	137	5prime_partial;complete;3prime_partial;internal	906	567	998	374	1655	460	3489	307	1351	220	13249	219	4037.24	5425	377	6572.43	2465.16	449.639	4191.84	4654.42	1879.23	24971.5	4543.33	6345.34	5660.89
GO:0043200	response to amino acid	729.027	4	65	4	31	38	8	complete;5prime_partial	890	568	1539	243	3180	273	607	1451	292	696	3504	459	2900.87	398	2209	525.979	567.88	72.8017	811.881	2420.19	64.9909	1451.18	531.334	613.973	535.076
GO:0032436	positive regulation of proteasomal ubiquitin-dependent protein catabolic process	811.882	30	141	40	73	111	57	complete;5prime_partial;3prime_partial;internal	887	569	690	474	1374	563	1061	974	90	1425	1994	726	556.361	3752	450	3520.05	737.032	191.634	1896.51	442.2	101.294	1766.74	734.19	4644.91	4596.86
GO:0033574	response to testosterone	551.588	4	45	4	34	37	2	complete;5prime_partial;internal	882	570	649	502	2913	296		9010	86	1464	2471	609	591.387	1927	708	607.093	220.814	27.5315	362.56		114.441	1490.74	808.595	2.45184	2.94271
GO:0045666	positive regulation of neuron differentiation	912.505	26	145	31	89	137	56	complete;5prime_partial;internal;3prime_partial	879	571	766	445	1400	549	879	1137	36	2368	361	2254	100.228	570	1737	702.345	946.397	185.426	1793.99	611.516	55.7174	463.829	217.552	1220.61	944.306
GO:0006446	regulation of translational initiation	1426.72	16	125	16	34	23	15	complete;5prime_partial;3prime_partial	878	572	698	472	2059	378	1944	583	75	1599	524	1764	132.584	868	1304	1155.98	1975.06	368.154	4130.58	1522.09	128.913	535.21	182.341	1108.36	1057.45
GO:0032526	response to retinoic acid	564.578	13	115	13	42	58	22	complete;5prime_partial;internal	877	573	1440	255	4392	216	2122	540	258	756	8098	296	1430.22	9922	206	7688	251.762	421.23	2658.82	2725.05	152.63	840.34	562.552	533.936	304.489
GO:0030036	actin cytoskeleton organization	1434.13	64	146	74	239	237	89	complete;5prime_partial;3prime_partial;internal	877	574	828	424	1356	573	3181	348	108	1303	1018	1147	300.587	2018	677	1942.01	1991.75	304.69	2942.21	2116.42	179.444	2009.58	713.99	3422.05	2906.9
GO:0060548	negative regulation of cell death	886.921	18	146	20	59	72	31	complete;5prime_partial;internal	876	575	664	490	1282	618	1687	688	97	1363	2198	668	584.634	645	1607	802.291	898.135	162.167	1775.65	1685.35	139.141	1709.06	692.643	1208.58	1290.14
GO:0030425	dendrite	1484.4	54	284	67	333	442	118	5prime_partial;complete;internal;3prime_partial	875	576	1218	288	1224	634	8100	140	817	323	10032	260	1968	1877	720	2716.43	2093.83	480.788	3769.29	6271.07	1840.34	22962.9	3818.09	3430.32	3558.17
GO:0014070	response to organic cyclic compound	1062.35	14	135	18	47	51	4	complete;5prime_partial;internal;3prime_partial	873	577	674	483	1332	600	1181	896	264	743	8736	284	1723.04	940	1229	601.177	1251.23	261.322	2739.67	5009.37	1519.8	18083.4	2412.46	287.633	86.9031
GO:0008180	COP9 signalosome	1542.25	15	163	19	46	77	32	complete;5prime_partial;internal;3prime_partial	873	578	420	685	1392	555	6498	170	17	3492	1449	907	492.263	1570	818	2240.85	2211.3	329.535	4291.19	3851.05	25.682	2546.85	1093.01	3000.68	3127.19
GO:0006468	protein phosphorylation	1203.24	79	264	101	334	303	97	5prime_partial;complete;3prime_partial;internal	868	579	860	415	1482	519	3066	366	175	989	1505	886	509.413	1535	829	1631.92	1538.01	365.095	3874.43	2509.69	296.514	2836.44	1292.56	3254.64	2988.9
GO:0005200	structural constituent of cytoskeleton	1634.91	30	448	35	160	98	59	complete;5prime_partial;3prime_partial;internal	866	580	638	512	1790	435	5773	189	99	1347	679	1508	156.859	1928	706	1560.96	2404.16	235.651	3053.15	4418.06	171.045	1472.74	459.109	4345.09	2987.33
GO:0030234	enzyme regulator activity	773.011	10	44	12	35	31	13	5prime_partial;complete;3prime_partial;internal	863	581	548	562	1196	638	729	1280	1572	198	1326	961	258.992	1645	790	1604.31	682.796	58.8305	1624.41	495.953	62.6762	369.482	165.341	1495.19	1204.55
GO:0001889	liver development	742	23	141	28	75	97	35	complete;3prime_partial;5prime_partial;internal	862	582	1272	281	1800	434	802	1214	339	627	4439	416	1579.62	1593	806	2014.27	621.645	123.891	966.328	4156.4	160.955	2455.5	1185.32	1227.34	1400.67
GO:0000790	nuclear chromatin	925.653	59	1122	74	190	284	139	complete;5prime_partial;internal;3prime_partial	858	583	532	570	1737	444	3282	330	143	1114	1297	975	382.163	3043	515	2945.8	993.214	334.496	3215.47	3313.17	212.189	2391.37	736.334	4970.54	4307.22
GO:0035437	maintenance of protein localization in endoplasmic reticulum	806.403	3	128	4	1	2	1	complete;5prime_partial;internal	856	584	601	534	1114	662	447	1865	14	3985	91	4872	20.723	261	2854	508.729	756.601	115.517	1430.34	599.003	10.2145	71.9142	21.4067	206.467	294.031
GO:0016032	viral process	1419.31	51	234	76	334	21	6	complete;5prime_partial;3prime_partial;internal	849	585	1031	368	2355	341	6204	177	5754	45	194	3265	74.679	73	5674	176.703	1989.65	532.504	4617.79	4672.92	859.603	196.953	107.159	346.531	355.089
GO:0006511	ubiquitin-dependent protein catabolic process	1335.01	100	165	125	318	284	112	5prime_partial;complete;3prime_partial;internal	844	586	745	452	1969	398	4189	256	222	869	2966	516	942.02	2956	525	3692.35	1826.04	388.104	3698.65	2755.37	275.012	3266.78	1643.97	4197.46	3744.38
GO:0051059	NF-kappaB binding	753.527	11	151	13	28	42	19	complete;5prime_partial;3prime_partial	842	587	609	526	1142	650	415	1978	47	2050	496	1828	154.126	790	1391	954.089	664.887	106.813	1268.93	299.078	45.219	671.518	246.739	911.82	872.839
GO:0009408	response to heat	894.026	13	138	17	49	62	25	complete;5prime_partial	833	588	851	417	1425	542	1425	786	441	541	11702	231	1659.89	1566	819	2364.41	954.621	184.897	2520.66	2402.59	1711.3	25296.9	2130.36	1311.06	1540.21
GO:0005882	intermediate filament	816.85	15	109	19	172	86	51	5prime_partial;complete;internal	832	589	292	923	1150	646	381	2129	30	2576	271	2712	125.114	471	1979	231.236	801.854	105.314	1400.68	421.632	64.6073	321.703	90.4017	830.088	534.967
GO:0034605	cellular response to heat	866.64	17	130	24	47	83	31	complete;5prime_partial;internal	831	590	700	469	1269	622	427	1941	37	2328	699	1479	227.83	781	1410	744.598	902.159	193.723	2008.08	536.17	80.438	895.608	458.458	1349.26	1174.78
GO:0007264	small GTPase mediated signal transduction	1274.05	71	151	87	260	240	109	complete;5prime_partial;3prime_partial;internal	830	591	894	402	1863	422	4520	241	119	1243	1035	1135	426.531	1673	781	2217.94	1718.21	304.774	3624.6	5441.36	186.165	1699.05	828.313	3413.04	2884.84
GO:0001618	virus receptor activity	773.577	13	86	16	74	26	11	complete;5prime_partial	822	592	779	442	1261	625	138	3664	198	926	341	2324	62.5655	1056	1090	683.227	725.443	159.521	1645.83	124.656	196.161	363.537	120.631	686.5	537.485
GO:0006397	mRNA processing	1267.7	80	252	109	221	222	84	5prime_partial;complete;3prime_partial;internal	820	593	1135	324	2659	318	9757	125	130	1180	2089	694	556.955	3096	508	3998.85	1715.13	486.539	4970.53	4965.02	223.795	3865.75	1105.62	5173.02	4936.46
GO:0043022	ribosome binding	1107.57	26	149	32	71	75	39	5prime_partial;complete;internal;3prime_partial	820	594	723	460	1310	607	1591	722	168	1019	2037	716	702.203	2367	611	2825.46	1395.56	190.273	3098.48	1819.53	195.926	4048.75	1062.85	2557.72	2147.6
GO:0002931	response to ischemia	919.904	10	151	12	37	51	16	complete;5prime_partial;internal	818	595	649	501	1124	656	586	1493	87	1459	1328	960	475.853	233	3103	298.268	1021.69	150.111	1810.31	288.719	122.524	1668.54	829.673	434.352	372.045
GO:0012505	endomembrane system	945.499	24	158	30	107	102	72	5prime_partial;complete;internal;3prime_partial	817	596	1022	369	1024	682	2666	409	52	1936	1356	944	467.126	1997	682	2059.9	1074.41	227.028	1695.05	5598.44	97.6421	1562.62	616.67	2867.37	2618.11
GO:0019510	S-adenosylhomocysteine catabolic process	574.143	1	56	1	1	2	1	complete	816	597	265	969	1501	507	99	4287	20	3238	872	1271	65.8393	1636	792	1101.79	332.011	8.91311	362.022	533.22	18.0219	214.158	20.3317	533.285	341.577
GO:0032259	methylation	574.143	1	56	1	19	10	2	complete	816	597		10637	15	6589	68	5011	198	925	1066	1106	131.186	25	8502	40.049	332.011		8.1707	31.9726	61.3267	1067.78	261.136	47.7531	38.7349
GO:0000096	sulfur amino acid metabolic process	574.143	1	56	1	7			complete	816	597		10637		10633		9010	198	924		15857			14508		332.011				109.69
GO:0071268	homocysteine biosynthetic process	574.143	1	56	1	1			complete	816	597		10637		10633		9010	20	3238		15857			14508		332.011				18.0219
GO:0033353	S-adenosylmethionine cycle	574.143	1	56	1	4	3	3	complete	816	597	0	10637	46	4514	102	4216	20	3189	885	1260	64.9217	1680	779	1145.39	332.011		70.2458	91.3271	20.9347	276.76	58.7038	769.445	708.33
GO:0030554	adenyl nucleotide binding	574.143	1	56	1	1			complete	816	597		10637		10633		9010	20	3238		15857			14508		332.011				18.0219
GO:0042745	circadian sleep/wake cycle	574.143	1	56	1	2	1		complete	816	597		10637		10633		9010	20	3233	0	15857	0		14508		332.011				18.0219	0	0
GO:0098604	adenosylselenohomocysteinase activity	574.143	1	56	1				complete	816	597		10637		10633		9010		15952		15857			14508		332.011
GO:0002439	chronic inflammatory response to antigenic stimulus	574.143	1	56	1	1	2	1	complete	816	597		10637	2	9242		9010	20	3238	1	14226	0.020365	1	13173	0.516849	332.011		1.46243		18.0219	0.144706	0.02564	0.415704	0.725625
GO:1990932	5.8S rRNA binding	734.311	1	44	1		2		complete	815	606	264	972		10633	1039	998		15952	799	1352	231.326		14508		654.083	22.8699		571.495		1308.9	374.488
GO:0001525	angiogenesis	1098.94	61	262	79	261	299	119	3prime_partial;5prime_partial;complete;internal	812	607	675	482	1239	630	2692	407	507	449	2811	540	992.288	2738	547	3089.48	1386.09	364.034	3029.56	1445.7	469.93	4356.15	2220.67	6104.7	5274.83
GO:0045277	respiratory chain complex IV	965.78	1	19	1	5	5	10	5prime_partial	811	608	567	547	1017	685		9010	3844	80	43562	38	4013.3	27274	81	17031.3	1120.08	185.87	1428.76		12839.6	44737.8	8154.03	58665.9	54726.5
GO:0001664	G-protein coupled receptor binding	745.832	12	100	15	59	69	40	complete;5prime_partial;internal;3prime_partial	811	609	559	551	1123	657	4215	254	181	970	757	1401	97.5157	366	2350	265.504	680.681	101.757	1326.94	2890.47	238.878	1302.01	193.5	741.191	478.922
GO:0033539	fatty acid beta-oxidation using acyl-CoA dehydrogenase	657.815	6	29	8	16	26	12	complete;3prime_partial	805	610	125	1742	822	793	13	7479	89	1441	2752	548	651.396	1981	686	2501.34	510.423	49.5262	1166.92	129.333	47.242	2708.83	1078.26	1539.58	2159.56
GO:0005055	laminin receptor activity	826.542	2	67	2	3	4	2	complete	804	611	196	1210	821	794	1122	930	35	2374	7	11067	2.45438	1067	1087	1120.42	849.102	94.3672	1383.04	551.735	29.2784	252.035	15.8778	1751.58	846.128
GO:0042573	retinoic acid metabolic process	511.826	2	8	3	15	13	4	complete	802	612	652	497	2830	301		9010	56	1868	2423	620	542.562	1927	707	607.167	221.199	10.5371	351.931		44.8684	645.942	747.915	3.09276	2.6578
GO:0005884	actin filament	1772.58	24	150	28	58	97	50	complete;3prime_partial;5prime_partial;internal	800	613	361	782	1624	469	43895	33	34	2432	298	2564	123.673	1039	1117	1003.95	2744.68	110.635	3179.46	2183	53.5084	1126.34	393.806	2385.11	2572.57
GO:0042277	peptide binding	1204.59	19	136	24	57	65	37	5prime_partial;complete;internal	800	614	411	701	760	837	2936	380	104	1318	1479	897	600	1349	904	881.274	1609.03	241.6	3168.8	1404.92	135.21	1638.37	737.299	1304.73	1168.64
GO:0006986	response to unfolded protein	873.187	9	110	11	46	32	14	complete;5prime_partial	798	615	730	458	1491	512	3329	321	197	929	1472	901	435.112	1383	891	2418.28	948.003	217.196	2697.51	1956.42	293.574	1902.07	934.635	1559.62	1914.73
GO:0005667	transcription factor complex	888.147	67	157	82	245	345	152	complete;5prime_partial;internal;3prime_partial	793	616	899	401	1288	617	2867	385	116	1251	1650	832	467.125	2014	678	2333.4	982.834	272.264	2218.41	1750.65	155.594	2349.68	794.846	2766.5	2422.12
GO:0010629	negative regulation of gene expression	1135.45	49	182	66	155	223	84	5prime_partial;complete;3prime_partial;internal	788	617	733	456	1250	628	3141	358	267	737	2889	530	862.84	3339	479	3090.48	1483.07	298.997	3612.29	2599.91	180.259	4230.4	1591.11	7058.58	5466.26
GO:0030018	Z disc	998.102	25	129	34	127	158	79	complete;5prime_partial;internal;3prime_partial	785	618	292	922	1936	405	20460	81	67	1703	837	1308	271.859	1683	778	1654.87	1210.78	140.817	3423.06	955.648	152.969	2275.47	791.774	4818.88	3332.58
GO:0032781	positive regulation of ATPase activity	1140.8	5	49	6	25	35	8	complete;internal;3prime_partial	783	619	802	431	4158	225	673	1353	457	532	3436	464	1064.82	2040	671	2828.51	1498.7	140.351	5292.75	10965	382.881	4842.7	2100.32	2028.58	3094.71
GO:0071013	catalytic step 2 spliceosome	1074.48	41	228	55	96	130	94	complete;5prime_partial;internal;3prime_partial	781	620	1133	325	2142	370	3851	279	120	1232	1253	994	492.494	3701	454	4449.56	1367.48	425.785	4100.14	2956.44	186.467	2088.12	903.555	6205.84	6381.78
GO:0006807	nitrogen compound metabolic process	807.69	7	108	8	15	22	7	complete;internal;5prime_partial	775	621	1174	308	1510	504	1232	869	12	4283	143	3862	55.2712	409	2171	307.241	840.563	20.5482	347.223	3912.1	7.79861	137.371	91.627	394.707	607.437
GO:0045261	proton-transporting ATP synthase complex, catalytic core F(1)	2404.98	3	86	3	3	11	3	complete	775	622	367	773	1305	610	2817	392	23	2950	1372	937	612.241	725	1470	1193.68	4035.37	343.779	5915.44	1475.72	58.8608	2969.65	1876.41	2385.66	2319.4
GO:0008380	RNA splicing	1032.75	61	252	80	211	172	61	complete;5prime_partial;3prime_partial;internal	773	623	743	453	2034	381	7605	149	135	1162	1643	837	423.608	2546	582	3522.71	1292.31	335.662	3834.47	4947.19	244.334	3244.4	904.937	4400.74	4449.95
GO:0010043	response to zinc ion	461.694	9	87	11	35	32	11	complete;5prime_partial;internal	771	624	1164	316	1787	436	736	1277	367	601	2343	636	1810.56	1124	1046	1041.82	152.234	39.1912	425.912	3891.63	57.5499	873.214	441.554	509.133	477.719
GO:0033290	eukaryotic 48S preinitiation complex	1115.23	14	49	15	8	2	6	complete;5prime_partial;3prime_partial	769	625	521	579	1459	528	2003	568	7	5468	12	9674	6.83566	376	2306	500.406	1461.31	186.648	3006.89	1550.93	12.2792	12.308	11.0837	517.973	520.953
GO:0005635	nuclear envelope	905.744	38	138	48	164	192	72	complete;5prime_partial;internal;3prime_partial	760	626	401	717	929	723	1724	663	235	824	2242	654	796.041	1995	684	2111.18	1051.5	186.873	2041.99	1367.56	292.086	3965.84	1795.46	3788.08	2724.4
GO:0030496	midbody	1272.51	47	428	55	155	230	108	complete;5prime_partial;internal	759	627	1034	367	1836	425	3029	371	164	1028	1617	846	603.188	3472	470	4296.88	1786.13	434.218	4357.83	3787	217.292	2707.59	1195.15	5755.05	5371.9
GO:0005815	microtubule organizing center	1513.96	43	212	60	240	195	62	complete;5prime_partial;3prime_partial;internal	758	628	826	425	4352	218	1855	618	505	454	2714	556	1091.95	827	1351	871.623	2269.6	342.428	6796.27	11970.7	422.374	4542.57	2339.95	1710.83	1718.33
GO:0000276	mitochondrial proton-transporting ATP synthase complex, coupling factor F(o)	1062.02	3	16	3	14	14	11	complete	755	629	880	407	757	840	7779	143	385	587	19239	126	2907.95	8431	239	15116.7	1368.63	436.337	1430.21	3167.59	2956.56	14188.1	5249.09	18409.2	47740
GO:0016853	isomerase activity	761.25	13	102	16	24	21	4	5prime_partial;complete	755	630	591	538	755	842	1162	907	31	2525	1474	900	448.592	267	2814	173.634	767.714	196.707	2164.99	1277.77	30.661	1388.08	704.217	134.143	216.566
GO:0001558	regulation of cell growth	624.145	13	69	15	106	85	40	5prime_partial;complete;internal	752	631	376	753	1079	670	996	1045	203	911	1923	746	318.375	2840	535	1970.78	496.453	78.1329	594.798	1880.3	297.099	2373.47	588.779	3547.73	3054.83
GO:0043410	positive regulation of MAPK cascade	574.685	15	96	17	90	93	44	5prime_partial;complete;3prime_partial	751	632	499	597	1249	629	1674	695	192	942	1009	1156	283.435	2563	577	2101.61	398.701	82.2416	926.261	1220.42	176.731	1213.83	400.143	2034.86	1568.25
GO:0006378	mRNA polyadenylation	959.526	20	126	27	42	36	30	complete;5prime_partial;internal;3prime_partial	750	633	232	1064	831	786	825	1186	30	2566	152	3730	67.8465	375	2311	390.634	1168.63	110.155	2208.71	897.47	44.0532	340.174	127.172	1485.53	1279.59
GO:0042026	protein refolding	756.56	4	103	5	14	14	8	complete;5prime_partial	747	634	602	533	1264	624	2814	394	109	1298	3328	475	649.88	1572	817	2281.32	766.03	145.887	2099.54	1995.37	198.826	1635.3	443.852	1875.47	1613.85
GO:0006897	endocytosis	1498.76	43	244	68	200	189	75	complete;5prime_partial;3prime_partial	742	635	630	515	1367	566	2108	543	95	1381	911	1245	319.681	1335	908	1429.91	2255.27	293.904	4223.03	2286.11	198.245	1376.52	726.48	3495.15	3110.68
GO:1901673	regulation of mitotic spindle assembly	716.63	9	153	11	20	32	17	complete;5prime_partial	740	636	551	558	1085	669	590	1485	35	2402	354	2281	117.325	689	1526	950.422	693.081	132.479	1452.92	607.356	70.5299	499.569	246.023	1320.63	1223.22
GO:0006402	mRNA catabolic process	631.678	10	63	15	21	22	9	complete;5prime_partial;3prime_partial	740	637	513	585	1057	677	233	2813	15	3801	170	3506	41.1977	53	6532	75.0203	523.231	69.606	980.293	116.026	39.876	248.657	67.887	118.346	131.803
GO:0005762	mitochondrial large ribosomal subunit	863.748	16	35	20	56	80	51	complete;5prime_partial	738	638	275	950	976	700	2307	491	129	1184	1455	906	443.279	3246	489	3267.46	989.613	102.4	1756.39	1737.55	109.836	2479.5	912.313	3534.13	3475.13
GO:0061077	chaperone-mediated protein folding	1202.74	16	115	17	48	58	33	5prime_partial;complete	729	639	475	611	1271	621	4402	249	234	828	2696	560	863.076	4172	426	4006.98	1676.95	254.434	4189.04	1983.79	198.924	2225.71	1048.06	4365.53	4751.67
GO:0016791	phosphatase activity	1084.27	13	156	17	55	41	17	complete;3prime_partial	728	640	331	831	921	729	382	2126	43	2120	1538	880	242.499	403	2183	372.097	1440.23	408.505	1444.81	1448.89	148.176	2276.9	1008.41	3463.73	2937.47
GO:0016234	inclusion body	1469.22	7	192	8	22	30	10	complete;5prime_partial;3prime_partial	728	641	450	648	1106	665	605	1459	23	3017	618	1595	175.795	77	5560	102.137	2210.34	120.729	1574.74	246.314	120.911	3422.07	826.372	176.992	185.522
GO:0006974	cellular response to DNA damage stimulus	851.752	59	199	80	236	316	121	5prime_partial;complete;3prime_partial;internal	725	642	639	511	880	748	3072	365	138	1147	1469	903	520.164	1946	697	1732.1	978.098	230.28	1550.74	2621.77	212.663	2127.68	1146.22	3237.88	2724.75
GO:0007507	heart development	798.167	51	193	62	177	321	100	5prime_partial;complete;internal;3prime_partial	722	643	487	602	1089	666	4035	267	325	651	6782	316	1395.45	1322	914	1415.22	874.18	180.712	1801.49	687.571	169.905	3730.47	1781.6	1979.45	1640.34
GO:1900034	regulation of cellular response to heat	633.68	10	88	14	75	3	3	complete;5prime_partial;3prime_partial	719	644	549	561	1088	668	2364	473	147	1089	11	9964	3.43048	37	7456	44.3073	548.074	89.2274	1414.03	1704.59	259.527	7.70326	8.511	64.9974	65.1435
GO:0042623	ATPase activity, coupled	644.434	8	105	10	14	17	7	complete;5prime_partial;internal	715	645	466	622	967	706	2527	435	86	1465	1101	1088	188.316	66	5998	74.6027	573.84	108.866	1000.14	1922.84	141.756	949.309	501.106	137.183	162.856
GO:0048149	behavioral response to ethanol	366.595	2	15	2	12	28	14	complete	713	646	591	539	2688	315	49	5635	9	4837	1920	749	310.727	1943	698	631.715	19.8419	8.63138	89.5597	15.0491	6.90874	398.766	444.971	81.9441	72.716
GO:0004022	alcohol dehydrogenase (NAD) activity	355.936	2	12	2	8	8	4	internal;complete	710	647	583	542	2689	313	4	8145	828	320	2256	652	498.635	2053	668	732.728	1.56777	5.6593	92.5363	6.58009	8.95639	532.438	496.91	117.28	137.213
GO:0006068	ethanol catabolic process	358.665	2	4	3	12	8	5	complete	710	648	583	541	2688	314		9010	85	1479	2032	717	458.193	2660	554	1483.32	7.33868	1.29168	89.5597		13.8089	427.318	499.299	611.028	1102.51
GO:2001240	negative regulation of extrinsic apoptotic signaling pathway in absence of ligand	627.853	4	111	5	35	51	25	complete;5prime_partial	705	649	475	612	898	742	187	3122	19	3263	151	3748	67.0111	230	3125	273.686	550.246	83.2875	981.558	35.2787	51.1381	335.919	154.041	458.337	436.355
GO:0050994	regulation of lipid catabolic process	445.934	4	33	5	5	9	4	complete	704	650	310	877	827	788		9010	138	1146	884	1261	316.976	1802	741	1952.89	187.803	18.5968	269.798		14.6721	113.409	106.717	730.44	992.913
GO:1901029	negative regulation of mitochondrial outer membrane permeabilization involved in apoptotic signaling pathway	787.501	2	49	3	8	14	5	complete	698	651	487	603	927	725	537	1614	36	2345	1410	924	384.482	518	1864	741.995	876.993	81.9378	1270.09	1908.33	59.0855	1277.32	696.423	774.909	1051.26
GO:0051536	iron-sulfur cluster binding	1171.47	9	112	10	32	19	4	5prime_partial;complete	698	652	873	410	1002	693	1878	608	36	2371	241	2884	111.518	71	5780	107.373	1645.28	263.432	2102.29	1304.35	27.053	367.768	232.916	137.674	176.402
GO:0030433	ubiquitin-dependent ERAD pathway	932.565	24	158	27	70	87	48	3prime_partial;complete;5prime_partial	697	653	570	545	1342	582	2532	434	177	985	1575	863	556.284	2689	552	3764.29	1168.04	246.448	2854.09	3072.38	140.8	1647.5	717.271	2834.86	2951.51
GO:0016363	nuclear matrix	948.87	24	999	27	106	149	61	complete;5prime_partial;3prime_partial;internal	696	654	505	594	1320	604	812	1202	89	1444	1125	1079	400.414	1574	816	1903.35	1201.31	247.223	2469.63	803.27	153.325	1518.7	563.389	2921.14	2910.92
GO:0055131	C3HC4-type RING finger domain binding	621.219	2	54	3	6	6	2	complete	696	655	477	609	877	751	2406	461	91	1414	581	1665	37.2522	35	7604	45.9337	546.012	66.7647	885.9	1829.07	140.564	1128.31	96.4527	87.0325	89.846
GO:0001726	ruffle	961.877	31	178	39	88	137	57	5prime_partial;complete;internal	696	656	456	637	1019	684	4486	245	85	1477	659	1527	243.971	1216	981	1262.85	1227.38	301.367	2778.43	765.498	206.488	2330.85	792.955	2758.99	2735.25
GO:0003725	double-stranded RNA binding	1385.43	31	433	36	90	132	51	complete;5prime_partial;3prime_partial;internal	694	657	783	441	1697	453	10218	122	109	1296	1293	978	416.529	1401	889	1821.02	2076.98	345.405	3813.73	3444.66	177.635	1825.2	854.806	2632.65	2452.43
GO:0007568	aging	812.662	22	176	31	165	193	9	5prime_partial;complete;internal	693	658	490	600	1323	602	1881	607	2585	129	48971	29	7961.08	34	7695	26.27	932.687	216.416	2315.02	1445.34	9549.86	65347.7	10729.4	141.916	210.749
GO:0031369	translation initiation factor binding	859.882	10	100	12	27	32	13	complete;5prime_partial;internal	692	659	184	1280	1574	484	3053	369	56	1876	410	2092	191.418	439	2072	504.327	1027.85	524.087	3332.25	2070.47	190.498	474.599	240.804	658.853	528.874
GO:0043687	post-translational protein modification	973.271	35	332	39	353	5	4	5prime_partial;complete;internal;3prime_partial	691	660	604	529	1667	457	3867	278	8911	14	70	5509	30.3592	99	4890	216.3	1255.08	191.119	2755.23	3795.39	868.638	77.4793	60.2336	159.566	143.096
GO:0090084	negative regulation of inclusion body assembly	586.002	3	51	4	10	12	4	complete	691	661	452	643	884	745	159	3401	14	3945	28	7722	7.6925	50	6700	35.5572	481.071	59.9976	851.522	67.0979	43.7201	36.4451	16.3276	63.5973	71.5253
GO:0032757	positive regulation of interleukin-8 production	572.671	3	49	4	26	30	19	complete;5prime_partial	691	662	451	644	899	741	1068	965	44	2114	260	2774	91.8495	637	1631	788.327	454.691	58.7396	843.652	586.747	46.6652	502.409	155.385	669.154	791.447
GO:0048013	ephrin receptor signaling pathway	1367.4	24	170	31	86	44	17	complete;5prime_partial;3prime_partial	689	663	379	748	1161	643	3025	372	109	1295	127	4116	50.8064	294	2662	255.793	2045.74	159.342	2887.1	3685.81	135.395	183.52	94.2039	353.806	345.12
GO:0010906	regulation of glucose metabolic process	471.58	3	81	5	20	28	15	5prime_partial;complete	687	664	323	853	965	708	138	3652	88	1447	620	1592	179.28	1359	900	1198.17	256.262	32.0897	451.566	56.8833	81.5056	741.295	326.079	1254.49	688.211
GO:0032091	negative regulation of protein binding	999.615	20	76	28	66	107	52	5prime_partial;complete;internal;3prime_partial	685	665	645	505	1297	613	1619	711	301	682	1839	774	658.31	2034	674	2117.77	1313.76	175.797	3059.98	983.919	90.2079	2948.19	1220.9	2986.42	3051.49
GO:0006950	response to stress	1157.65	13	83	13	63	31	11	complete;5prime_partial;3prime_partial	684	666	712	463	1032	680	2795	396	129	1183	350	2291	117.002	527	1842	562.449	1631.49	321.012	2775.87	2191.41	90.6524	458.813	246.604	568.374	585.812
GO:0045906	negative regulation of vasoconstriction	593.273	4	60	6	4	4	2	complete;5prime_partial;3prime_partial	682	667	463	626	931	722	95	4348	0	13261	4	12026	2.2648	10	10624	27.7464	504.046	77.6796	921.222	11.4875	1.09075	13.2558	8.37229	46.7507	71.2216
GO:0000978	RNA polymerase II proximal promoter sequence-specific DNA binding	818.321	97	294	130	376	684	318	internal;complete;3prime_partial;5prime_partial	682	668	681	479	1635	466	4299	251	157	1054	1704	814	538.698	4564	407	4607.38	954.918	403.241	3127.22	3775.91	257.081	2451.48	957.023	7387.8	6173.41
GO:0097201	negative regulation of transcription from RNA polymerase II promoter in response to stress	572.51	3	49	4	5	6	4	complete;5prime_partial	681	669	448	650	858	760	115	3981	14	3895	45	6644	9.9251	410	2164	630.357	464.185	59.4644	816.051	22.0871	29.5555	73.0543	24.6723	887.245	660.969
GO:0000723	telomere maintenance	584.778	4	62	5	63	49	12	complete;internal	681	670	463	624	882	747	230	2829	51	1961	110	4415	48.8967	124	4405	93.7557	488.871	76.4724	832.218	68.1031	56.4234	176.012	99.818	275.677	263.294
GO:0006099	tricarboxylic acid cycle	1316.65	17	84	21	65	40	27	complete;5prime_partial	679	671	661	494	1296	614	7647	146	204	903	2380	628	949.2	2196	642	2759.89	1954.5	229.552	3343.47	5034.25	237.091	5086.87	2590.04	5258.98	5539.17
GO:0090063	positive regulation of microtubule nucleation	570.262	3	48	4	4	4	3	complete;5prime_partial;3prime_partial	678	672	441	659	833	779	95	4348	8	5044	37	7073	2.12983	354	2384	516.668	462.496	57.8824	716.129	11.4875	29.8045	36.51	15.6057	776.406	594.186
GO:0006090	pyruvate metabolic process	1066.53	7	52	10	24	9	4	5prime_partial;complete	675	673	413	698	1855	423	339	2282	73	1623	236	2922	48.526	26	8426	56.6572	1457.96	288.632	3179.84	168.075	152.588	328.698	111.093	58.2161	55.5136
GO:1903265	positive regulation of tumor necrosis factor-mediated signaling pathway	564.23	3	55	4	8	8	5	complete;internal	673	674	444	656	833	778	106	4138	10	4676	18	8790	2.9664	50	6705	58.461	455.778	58.3257	724.188	13.3261	31.8204	22.1511	8.79969	55.6145	51.384
GO:0001916	positive regulation of T cell mediated cytotoxicity	566.953	2	54	5	11	21	8	complete	672	675	451	646	847	771	151	3513	5	6493	4028	432	632.812	1250	961	1401.34	461.659	57.877	737.018	131.644	7.57392	942.751	203.17	1078.19	704.181
GO:0031410	cytoplasmic vesicle	1016.1	61	181	73	226	343	121	complete;5prime_partial;3prime_partial;internal	670	676	1106	331	1333	599	2557	424	543	413	26806	89	6517.24	5013	386	6399.63	1362.58	252.134	2830.27	3918.6	324.863	6322.5	2315.34	4798.46	5082.86
GO:0005520	insulin-like growth factor binding	505.906	5	31	9	38	29	17	5prime_partial;complete;3prime_partial	669	677	328	836	858	759	491	1758	99	1349	1737	798	682.809	276	2767	194.814	342.915	56.5625	368.175	1056.89	138.254	1783.49	436.328	1344.7	1445.83
GO:0031249	denatured protein binding	560.338	1	48	2	1	1		complete	668	678	441	659	832	781	95	4348	6	5960	1	13344	0.131111		14508		452.255	56.6703	716.129	11.4875	14.4023	9.86369	3.81415
GO:1902380	positive regulation of endoribonuclease activity	560.338	1	48	2	1			complete	668	678	441	659	832	781	95	4348	6	5960		15857			14508		452.255	56.6703	716.129	11.4875	14.4023
GO:0070370	cellular heat acclimation	560.338	1	48	2	3	1	1	complete	668	678	453	642	866	755	261	2675	9	4944	19	8687	5.04354	22	8902	29.2071	452.255	56.6703	796.285	74.7952	30.4352	38.3784	15.2689	67.3008	70.2162
GO:1904722	positive regulation of mRNA endonucleolytic cleavage involved in unfolded protein response	560.338	1	48	2	1			complete	668	678	441	659	832	781	95	4348	6	5960		15857			14508		452.255	56.6703	716.129	11.4875	14.4023
GO:0070434	positive regulation of nucleotide-binding oligomerization domain containing 2 signaling pathway	560.338	1	48	2	3	2	1	complete	668	678	441	659	832	781	102	4207	9	4833	1	13557	0.692894	3	12365	1.15738	452.255	56.6703	716.129	29.1667	29.7097	0.927146	2.71137	12.4209	9.44074
GO:0000977	RNA polymerase II regulatory region sequence-specific DNA binding	862.604	57	157	77	231	334	177	5prime_partial;complete;3prime_partial;internal	666	683	631	514	814	803	3579	301	165	1024	1778	786	534.523	3313	483	4036.65	1059.33	170.602	2026.36	2852.87	204.55	1572.57	798.827	4904.46	3700.4
GO:0044325	ion channel binding	951.661	30	143	39	127	178	81	5prime_partial;complete;3prime_partial;internal	665	684	294	916	1586	479	7340	150	94	1391	2103	689	523.363	1413	886	1631.44	1238.17	88.1184	2697.17	1392.41	171.294	3077.19	1335.27	3344.54	2825.29
GO:0042132	fructose 1,6-bisphosphate 1-phosphatase activity	1033.29	2	34	3	3	4	2	complete	665	685	272	956	784	821	262	2669	18	3462	659	1530	229.881	670	1562	1029.71	1401.96	115.774	1193.99	1180.38	27.2934	868.847	462.345	417.163	548.427
GO:0005777	peroxisome	687.25	30	75	42	127	173	62	complete;5prime_partial;internal;3prime_partial	664	686	474	613	1212	635	4187	257	938	284	14963	194	4084.61	8545	236	8175.89	710.271	98.6571	1746.68	11840.2	390.254	11669.5	5418.03	6730.67	8372.08
GO:0019752	carboxylic acid metabolic process	1159.75	3	16	4	33	26	11	5prime_partial	659	687	346	803	2400	334	72	4909	20	3245	377	2200	106.527	268	2810	770.914	1660.91	288.178	3208.71	111.084	50.408	810.732	308.481	1053.77	974.258
GO:0031994	insulin-like growth factor I binding	454.298	6	28	11	9	12	10	5prime_partial;complete;3prime_partial	656	688	281	942	854	765	93	4399	80	1535	1598	854	542.733	2318	624	1519.99	252.271	42.1133	500.915	606.622	68.3268	435.049	144.859	1448.14	1029.96
GO:0004459	L-lactate dehydrogenase activity	1155.6	2	15	2	11	14	4	5prime_partial	655	689	342	816	2396	337	0	8902	3	7341	4	11793	3.05557	181	3617	702.719	1656.37	285.451	3124.39	0.072519	123.034	978.985	390.971	955.741	875.549
GO:0004842	ubiquitin-protein transferase activity	814.258	92	154	118	412	415	147	5prime_partial;complete;3prime_partial;internal	651	690	655	496	1821	430	3051	370	223	860	2278	646	878.029	2697	549	3048.22	977.124	333.362	3762.07	1903.73	339.161	3268.06	1599.33	3435.79	3045.19
GO:0031995	insulin-like growth factor II binding	431.381	3	21	3	8	8	6	complete;5prime_partial	649	691	250	1007	818	796	1	8606	82	1508	1600	853	545.267	1743	759	1183.53	213.788	16.4019	347.827	576.675	68.0519	414.367	132.439	1057.22	548.625
GO:0043567	regulation of insulin-like growth factor receptor signaling pathway	428.646	2	3	2	6	6	6	complete;5prime_partial	648	692	250	1007	800	813	3	8280	78	1559	1145	1066	452.482	1720	768	1161.13	209.54	8.58493	288.494	1.05081	29.7203	112.55	22.8306	971.787	470.331
GO:0042742	defense response to bacterium	708.913	12	124	15	166	275	91	complete;5prime_partial;internal;3prime_partial	647	693	352	796	591	968	143	3595	1305	224	6660	320	1258.9	26493	86	15264.7	770.81	55.7443	749.627	34.8222	217.759	1401.9	292.961	1177.96	1505.53
GO:0006629	lipid metabolic process	1040.04	35	169	41	213	103	49	complete;5prime_partial;3prime_partial	646	694	520	580	1198	637	5371	199	2210	145	5229	376	2876.34	1575	814	2324.16	1433.84	223.861	3296.09	17808.3	372.046	6067.14	4358.77	3374.85	3353.48
GO:0044342	type B pancreatic cell proliferation	409.279	2	6	2	8	14	6	5prime_partial	645	695	262	981	796	814		9010	63	1769	474	1894	117.392	1255	956	1059.4	173.355	6.7959	249.408		62.0298	418.897	135.355	1017.37	499.745
GO:0043568	positive regulation of insulin-like growth factor receptor signaling pathway	409.492	2	39	2	13	13	8	3prime_partial;5prime_partial	645	696	259	992	791	817		9010	70	1646	549	1720	153.454	1257	953	1067.85	174.466	9.94042	253.85		63.7119	387.816	133.789	981.123	482.381
GO:0070301	cellular response to hydrogen peroxide	853.904	18	111	25	58	83	29	5prime_partial;complete;internal	644	697	545	564	710	867	2836	389	480	522	16144	162	3680.24	3037	516	4542.39	1063.69	217.859	1853.11	1730.06	191.774	2120.91	775.993	4485.65	3474.36
GO:0071377	cellular response to glucagon stimulus	512.358	5	107	5	38	6		complete;5prime_partial	643	698	1101	332	1448	533	194	3062	279	722	2975	514	2441.97		14508		382.164	46.1334	535.406	2379.07	86.9473	994.729	1285.95
GO:0045766	positive regulation of angiogenesis	802.391	32	98	41	131	184	89	complete;5prime_partial;internal	641	699	663	492	1424	543	3595	299	786	334	3760	443	923.097	8666	231	7196.05	963.947	259.988	2737.11	8517.7	243.799	1578.18	645.263	4889.56	3915.82
GO:0021762	substantia nigra development	919.03	14	135	15	45	1	28	5prime_partial;complete;internal	637	700	642	508	1876	419	2369	469	218	876	0	15857	0	2695	550	3256.33	1201.49	344.489	3498.18	3741.31	199.561	0	0	4779.83	4112.89
GO:0005681	spliceosomal complex	922.093	46	235	60	118	111	52	complete;5prime_partial;3prime_partial;internal	635	701	737	455	1940	404	6253	175	172	1003	1354	947	304.566	2475	592	3263.62	1209.27	325.731	3437.75	4248.09	265.441	2374.91	563.402	4063.41	4067.31
GO:0071276	cellular response to cadmium ion	522.292	8	51	10	31	34	18	3prime_partial;5prime_partial;internal;complete	633	702	83	2303	283	1646	372	2164	225	850	2095	691	899.37	2582	572	1052.17	411.929	71.7296	283.631	159.537	293.782	1830.8	662.346	853.649	707.622
GO:0043197	dendritic spine	1108.67	32	152	38	118	171	44	5prime_partial;complete;internal;3prime_partial	632	703	701	468	1404	548	6040	182	124	1206	1092	1092	346.902	700	1507	923.969	1585.01	291.694	3465.78	2546.35	167.945	1800.06	719.592	2513.48	2015.82
GO:0005819	spindle	904.892	21	153	26	119	122	45	complete;5prime_partial;3prime_partial	632	704	592	537	697	880	3305	324	94	1388	602	1622	173.825	686	1533	690.999	1177.74	203.009	2020.62	2525.82	122.049	1072.57	404.039	1394.02	1317.38
GO:0005913	cell-cell adherens junction	727.077	16	105	21	88	133	58	complete;5prime_partial;internal;3prime_partial	632	705	348	801	609	949	2012	566	89	1436	848	1298	344.33	1897	712	1647.81	822.448	148.83	2539.82	1075.39	147.582	2806.28	976.595	3337.08	2886.68
GO:0008233	peptidase activity	1199.85	34	156	35	117	138	21	5prime_partial;complete;internal;3prime_partial	630	706	616	521	1309	608	3709	288	89	1442	3612	452	1013.4	749	1451	1260.56	1769.38	306.69	5213.09	3598	120.766	4574.33	1696.49	1204.39	1482.49
GO:0033762	response to glucagon	322.59	3	58	4	12	12	2	complete	630	707	1383	264	2832	300	1	8701	250	786	10755	248	1103.08	8	11042	12.3158	14.9086	3.9202	82.4757	2131.22	1526.37	23719.6	1428.71	11.5581	18.6954
GO:0019903	protein phosphatase binding	855.678	28	144	31	69	134	55	5prime_partial;complete;internal;3prime_partial	628	708	783	440	1118	661	1902	599	116	1256	1516	884	589.446	2508	589	2808.1	1083.03	213.492	2116.15	2015.47	104.901	1737.82	811.243	2833.19	2578.59
GO:0051117	ATPase binding	1630.79	27	139	35	79	107	57	complete;5prime_partial;3prime_partial;internal	627	709	977	379	4357	217	1862	615	515	433	3184	485	1141.96	2276	631	3719.25	2634.28	748.08	8965.14	12423.3	495.073	7337.34	3122.23	6617.56	7597.53
GO:0090026	positive regulation of monocyte chemotaxis	651.819	3	29	5	21	22	16	5prime_partial;complete	626	710	250	1012	417	1212	274	2598	36	2342	130	4059	39.4713	296	2652	130.386	677.831	32.0353	628.567	93.0288	26.6696	119.873	55.8257	199.215	199.681
GO:0010133	proline catabolic process to glutamate	494.469	2	3	2	3	3	1	5prime_partial	621	711	131	1682	321	1456	54	5481	8	5280	290	2592	50.633	133	4247	91.7612	367.762	11.0877	783.796	161.776	10.5011	312.659	119.911	312.377	323.437
GO:0044344	cellular response to fibroblast growth factor stimulus	373.069	9	107	11	30	38	13	complete;3prime_partial;5prime_partial	620	712	1181	303	1978	393	215	2923	254	774	811	1336	966.587	253	2919	165.811	126.341	27.1281	572.65	2276.24	35.3041	335.035	151.462	346.288	301.762
GO:0005753	mitochondrial proton-transporting ATP synthase complex	1468.64	4	78	4	19	30	19	complete	618	713	651	500	892	744	2817	392	789	331	38857	45	5146.83	25271	95	27701.5	2319.24	289.516	3140.99	1475.72	4695.03	44457.1	11014.2	51743.1	85422.9
GO:0008022	protein C-terminus binding	1303.9	43	170	50	206	291	126	complete;5prime_partial;internal;3prime_partial	617	714	643	507	1847	424	2861	388	204	904	1861	767	525.086	2582	571	3167.06	1990.33	376.313	5563.27	1989.5	396.498	4453.22	1472.59	6995.58	6168.61
GO:0019882	antigen processing and presentation	513.898	8	111	11	25	27	13	5prime_partial;complete	617	715	350	797	504	1066	291	2530	35	2376	414	2078	79.7927	330	2468	485.675	410.65	78.7662	300.535	120.629	23.1899	563.226	107.42	362.803	286.203
GO:0097284	hepatocyte apoptotic process	514.083	4	79	4	11	16	9	complete	611	716	59	2879	420	1208	38	6153	21	3119	255	2792	128.964	643	1613	411.852	416.7	44.0762	538.382	413.887	24.9982	324.355	103.762	516.224	369.433
GO:0005793	endoplasmic reticulum-Golgi intermediate compartment	738.932	19	149	19	65	96	43	5prime_partial;internal;complete;3prime_partial	610	717	799	433	950	714	2068	554	228	841	2403	625	880.196	2937	527	4417.1	868.178	176.074	2082.05	4853.69	262.526	2609.11	1071.09	3750.03	3560.27
GO:0034142	toll-like receptor 4 signaling pathway	638.826	6	50	10	15	15	10	complete;3prime_partial;5prime_partial	606	718	206	1157	475	1109	211	2950	30	2588	108	4446	38.8492	347	2404	161.371	671.761	26.4667	701.278	479.827	13.1329	91.4042	54.14	184.278	131.734
GO:0099132	ATP hydrolysis coupled cation transmembrane transport	807.223	2	14	2	4	3	5	complete	604	719	282	939	536	1021		9010	34	2429	429	2016	142.995	371	2330	647.553	1010.81	206.78	1131.22		39.227	1143.46	310.479	748.813	939.938
GO:0042127	regulation of cell proliferation	657.406	46	179	56	219	280	149	complete;5prime_partial;3prime_partial;internal	602	720	360	783	766	831	1873	609	198	927	1497	888	530.869	1817	734	1301.07	713.081	190.292	1462.64	808.923	275.739	3626.12	1376.09	3863.85	3093.2
GO:0009058	biosynthetic process	400.81	14	44	20	82	49	22	complete;5prime_partial	600	721	410	702	1344	579	1318	832	190	949	1393	928	1585.34	1867	723	1317.61	201.506	44.9829	769.449	3448.49	26.3931	612.471	423.115	832.901	1204.67
GO:0006914	autophagy	768.523	26	134	29	211	179	100	complete;5prime_partial	596	722	344	810	765	833	3740	285	229	840	2676	563	730.197	2037	673	2427.27	941.351	164.341	1866.01	4175.96	220.752	4653.24	1982.23	2793.98	2608.17
GO:0030246	carbohydrate binding	600.278	28	94	36	288	284	130	complete;5prime_partial;internal;3prime_partial	596	723	300	903	810	806	5328	201	560	401	3047	508	900.87	5138	381	6644.18	604.921	155.935	1333.08	2947.56	197.716	1692.92	791.203	2770.68	2203.04
GO:0061609	fructose-1-phosphate aldolase activity	1619.65	1	25	1	1	1	1	complete	594	724	850	418	7309	177	18	7172	407	565	1979	729	787.674	1024	1129	1993.56	2645.56	245.554	10260.8	21144.9	242.558	3141.32	1663.66	1728.36	2858.79
GO:0043524	negative regulation of neuron apoptotic process	867.933	36	142	41	134	217	90	3prime_partial;5prime_partial;complete;internal	585	725	455	640	905	734	1898	601	726	349	3933	434	1439.63	1738	761	1886.27	1150.7	225.205	3229.9	2857.29	334.423	4654.2	1775.06	2236.85	2055.91
GO:0030010	establishment of cell polarity	1152.13	10	127	15	51	60	23	complete;5prime_partial;internal;3prime_partial	584	726	144	1546	685	895	289	2539	17	3571	243	2865	58.1757	480	1951	543.741	1719.96	61.3277	1746.86	355.504	32.412	456.137	164.924	770.248	690.039
GO:0019886	antigen processing and presentation of exogenous peptide antigen via MHC class II	581.887	14	148	18	90	11	4	complete;3prime_partial	582	727	206	1158	569	984	1691	686	207	896	242	2873	25.0655	611	1669	335.891	582.222	78.8544	845.098	1446.71	273.569	361.742	23.808	464.471	393.229
GO:0005832	chaperonin-containing T-complex	1115.17	7	97	8	11	28	12	complete	578	728	471	615	1077	671	2556	425	31	2524	448	1969	173.845	471	1980	898.064	1652.24	301.648	2874.12	2318.33	41.097	441.733	312.581	766.407	866.101
GO:0004386	helicase activity	1071.59	69	452	93	96	66	18	complete;5prime_partial;3prime_partial;internal	575	729	955	387	1432	539	5889	186	68	1675	128	4097	55.6949	180	3632	230.503	1568.31	583.802	3429.58	4491.59	92.5801	164.747	107.402	322.298	301.21
GO:0050848	regulation of calcium-mediated signaling	405.132	3	20	5	11	13	7	complete;5prime_partial;3prime_partial	574	730	461	629	994	694	263	2665	23	2945	1162	1057	195.589	1019	1137	771.25	236.421	7.48459	962.06	66.4476	7.39966	435.801	160.77	82.7327	86.3007
GO:0045214	sarcomere organization	1011.13	12	139	16	47	72	33	complete;internal;5prime_partial	573	731	235	1056	1884	415	3280	332	43	2119	260	2772	107.073	561	1766	496.765	1449.22	146.272	2071.77	11.2546	62.855	798.329	229.487	2608.15	1879.41
GO:0006928	movement of cell or subcellular component	1119.83	14	454	19	77	4		complete;3prime_partial;5prime_partial	571	732	229	1074	1251	626	3169	352	107	1308	18	8761	6.58535		14508		1668.68	96.2373	2248.75	3970.48	181.491	79.1079	36.8538
GO:0019674	NAD metabolic process	1006.39	4	31	4	21	9	3	complete;5prime_partial	568	733	413	696	1835	426	65	5095	36	2369	192	3290	106.985	247	2974	286.041	1445.18	263.37	2663.05	46.2734	124.474	1004.81	442.517	219.144	225.547
GO:0010608	posttranscriptional regulation of gene expression	335.583	8	61	9	24	49	12	complete;5prime_partial;3prime_partial	566	734	403	713	1989	386	218	2905	15	3853	232	2957	73.9183	203	3360	186.624	105.466	21.0518	140.676	137.171	24.1571	371.186	179.857	298.145	248.844
GO:0006888	ER to Golgi vesicle-mediated transport	869.101	39	148	46	200	103	51	5prime_partial;complete;internal;3prime_partial	566	735	1083	339	1048	678	3152	355	521	426	1445	908	507.621	1606	802	2074.31	1172.56	350.9	2283.37	3174.18	337.346	1931.56	815.735	2067.34	1975.16
GO:0030097	hemopoiesis	586.194	20	119	28	59	122	31	complete;5prime_partial;3prime_partial;internal	564	736	194	1226	174	2382	511	1699	25	2813	724	1440	227.001	895	1271	743.994	608.154	54.4968	465.916	311.229	35.2167	866.43	401.829	881.104	795.553
GO:1990441	negative regulation of transcription from RNA polymerase II promoter in response to endoplasmic reticulum stress	741.778	4	43	4	4	11	5	5prime_partial;3prime_partial;complete	563	737	454	641	853	766	32	6410	36	2349	743	1420	154.272	764	1430	818.33	920.722	108.142	2248.54	11.7683	26.4998	999.408	371.201	833.947	617.001
GO:0010033	response to organic substance	654.766	15	119	18	29	45	11	5prime_partial;complete;internal;3prime_partial	559	738	1177	307	2210	362	6953	159	331	642	2597	582	940.661	1142	1029	1349.74	750.172	545.535	3746.1	4857.01	98.2575	2338.98	837.78	741.419	797.925
GO:0055074	calcium ion homeostasis	823.724	6	130	7	23	31	11	complete;5prime_partial;3prime_partial	551	739	230	1072	447	1157	91	4443	6	6044	56	6044	17.9969	250	2945	260.189	1096.35	109.603	1529.04	35.2069	29.1729	277.008	77.1988	469.522	601.747
GO:0031648	protein destabilization	601.942	19	245	20	44	69	39	complete;5prime_partial;internal	550	740	184	1282	476	1105	601	1468	98	1357	583	1659	158.577	1472	861	1605.74	653.477	64.8015	787.4	766.406	56.8127	1014.08	369.281	1505.31	1272.63
GO:0006334	nucleosome assembly	566.797	29	130	37	125	101	145	3prime_partial;5prime_partial;complete;internal	549	741	369	765	883	746	727	1282	135	1160	714	1450	238.202	1485	852	1379.12	584.155	397.685	1660.12	894.761	209.606	1267.13	489.575	2613.79	2333.68
GO:0043388	positive regulation of DNA binding	566.111	7	43	8	27	40	21	complete;5prime_partial	548	742	264	974	937	720	344	2268	46	2076	638	1567	184.205	1071	1084	1121.66	584.23	82.7804	1492.93	56.5799	68.2567	1541.07	547.602	833.061	769.716
GO:0004175	endopeptidase activity	518.244	12	147	15	64	99	22	complete;5prime_partial	546	743	1142	321	1563	487	859	1153	503	457	2584	586	1517.65	820	1359	997.593	490.782	109.87	1548.97	3264.85	120.754	4337.58	1259.02	755.643	641.002
GO:0006089	lactate metabolic process	941.239	1	12	1	6	8	2	5prime_partial	545	744	341	817	1727	447		9010	4	6925	147	3805	55.9691	252	2930	180.719	1337.95	257.921	2541.69		104.859	234.931	126.172	263.57	278.813
GO:0009636	response to toxic substance	347.457	12	117	14	71	108	38	complete;5prime_partial	544	745	1180	304	1543	494	447	1866	313	674	5102	387	2079.32	2751	543	1828.32	150.608	61.5125	323.813	3597.05	137.31	4312.07	1808.47	1061.9	563.344
GO:0061621	canonical glycolysis	1232.51	7	88	7	25	2	1	complete;5prime_partial;3prime_partial	544	746	573	544	4028	229	1331	825	465	527	4	12059	1.36483	9	10776	3.12199	1921.12	149.25	6469.35	11309.1	350.703	37.6769	11.9572	32.6536	24.785
GO:0071277	cellular response to calcium ion	589.753	21	142	25	59	90	32	5prime_partial;complete;3prime_partial;internal	540	747	224	1087	660	907	423	1954	69	1662	408	2097	182.826	321	2514	517.616	639.454	234.766	1845.86	607.582	166.23	582.658	284.56	1674.1	1692.51
GO:0001895	retina homeostasis	1093.7	4	92	5	38	16	21	complete;internal	539	748	83	2309	1277	619	2500	444	2463	135	1645	834	662.796	51142	27	72882	1647.95	76.6694	2668.99	5011.4	104.859	1497.49	509.865	5532.94	4305.57
GO:0050265	RNA uridylyltransferase activity	576.152	3	5	5	9	3	3	complete;5prime_partial	538	749		10637	449	1153		9010	2	9342	17	8985	9.14126	23	8763	30.7676	614.723	3.17891	618.163		1.54642	14.3266	9.41833	38.1544	43.1523
GO:0038096	Fc-gamma receptor signaling pathway involved in phagocytosis	1106.38	18	172	23	126	4	1	complete;5prime_partial;internal;3prime_partial	537	750	243	1031	1066	674	2293	500	138	1149	1	13499	0.123716	4	11960	1.48251	1675.77	108.043	2558.66	2881.89	173.1	1.15425	0.118416	1.52371	1.02846
GO:0005719	nuclear euchromatin	471.883	12	93	15	24	35	20	3prime_partial;complete;5prime_partial;internal	536	751	132	1669	384	1279	208	2971	59	1822	328	2399	100.342	403	2186	419.889	408.167	129.752	670.639	86.0118	97.0835	686.539	211.507	737.079	602.17
GO:0003684	damaged DNA binding	658.813	20	174	25	105	100	48	5prime_partial;complete;internal	532	752	683	477	387	1258	2361	475	63	1772	463	1921	157.626	1877	721	1969.09	785.783	214.149	631.405	1660.21	73.7307	671.309	279.973	2600.72	2120.77
GO:0003714	transcription corepressor activity	583.818	53	244	71	242	257	111	5prime_partial;complete;internal;3prime_partial	531	753	459	633	948	715	3199	347	142	1124	1204	1031	356.174	1768	749	1975.45	636.727	206.651	1372.94	2203.7	215.997	2054.42	731.29	3240.83	2918.28
GO:0032469	endoplasmic reticulum calcium ion homeostasis	750.285	8	99	9	21	36	9	complete;3prime_partial;5prime_partial	528	754	602	532	1562	488	7	7918	52	1939	1481	894	294.116	884	1281	947.565	972.079	67.6499	3216.67	20.9175	39.2289	1622.16	713.343	989.389	768.242
GO:0070449	elongin complex	479.725	3	5	3	10	4	7	complete	527	755	143	1563	1567	485	2789	397	11	4433	200	3228	70.8688	477	1961	425.75	432.225	45.9013	2401.77	2209.24	11.8799	416.136	133.95	532.735	504.677
GO:0072686	mitotic spindle	640.559	15	99	18	70	91	38	5prime_partial;complete;3prime_partial	527	756	385	736	600	958	1840	623	37	2325	337	2351	108.93	1443	873	1599.37	754.133	168.769	1325.65	1400.51	88.3078	3002.13	828.4	2428.34	1892.71
GO:1901998	toxin transport	896.289	14	148	15	30	61	26	5prime_partial;complete;internal	525	757	467	620	910	732	2003	569	62	1782	1164	1056	343.416	944	1223	1548.27	1267.66	248.173	2473.54	2104.92	65.6617	1071.64	626.835	1305.99	1355.31
GO:0048010	vascular endothelial growth factor receptor signaling pathway	1065.91	22	158	30	85	30	14	complete;3prime_partial;5prime_partial;internal	523	758	283	937	1119	658	1884	605	141	1131	214	3107	60.349	262	2850	244.384	1608.39	108.694	2517.51	2611.06	185.648	229.904	95.1943	412.761	429.698
GO:0030193	regulation of blood coagulation	265.149	3	5	3	11	15	14	complete;5prime_partial	519	759	329	834	1986	388	23	6909	266	740	3356	471	1249.15	3926	438	3300.84	11.4008	19.0866	64.6257	17.4325	7.95128	45.4096	40.3218	512.052	276.552
GO:0004613	phosphoenolpyruvate carboxykinase (GTP) activity	769.949	2	2	2	6	3	2	complete;5prime_partial	516	760	356	788	2136	371	23	6910	38	2302	1333	956	858.632	1053	1095	651.666	1023.5	43.6071	1985.52	1717.92	54.0021	939.272	1260.41	1046.34	1184.16
GO:0042129	regulation of T cell proliferation	257.597	1	1	1	7	10	6	complete	514	761	316	864	1969	399		9010	3	8025	86	4998	31.2577	115	4547	118.624	1.26031	3.28988	68.6016		10.4624	218.91	57.4411	253.835	198.945
GO:0048027	mRNA 5'-UTR binding	664.579	6	98	6	23	32	15	complete;5prime_partial	510	762	108	1975	1741	443	5633	193	706	354	2228	660	599.44	3845	440	3840.9	818.847	498.299	3501.02	3813.45	668.161	4414.12	1045.7	4315.45	3926.11
GO:0071222	cellular response to lipopolysaccharide	562.332	28	228	34	123	191	73	complete;5prime_partial;internal;3prime_partial	509	763	416	694	875	752	2257	505	221	870	2371	630	1899.02	1830	729	1918.74	615.313	112.882	1293.55	1394.76	96.5715	1926.58	818.552	1969.12	1673.41
GO:0007266	Rho protein signal transduction	778.4	23	117	26	68	64	37	5prime_partial;complete;3prime_partial	505	764	367	772	850	767	915	1111	66	1726	472	1898	128.751	961	1209	824.013	1051.49	168.838	1572.73	898.491	101.841	622.772	278.104	1949.19	1431.14
GO:0097060	synaptic membrane	676.852	7	101	9	22	32	8	5prime_partial;complete;internal	502	765	292	925	668	905	22	6920	41	2181	522	1766	155.709	435	2082	287.151	851.786	102.255	1057.08	679.493	44.8864	643.372	241.847	322.763	310.955
GO:0033138	positive regulation of peptidyl-serine phosphorylation	845.839	37	142	50	80	133	68	5prime_partial;complete;internal;3prime_partial	501	766	429	674	976	702	2250	507	79	1545	1072	1105	389.504	1516	836	1755.26	1190.29	236.556	2568.55	1471.99	89.5894	2364.44	884.078	3183.31	2874.23
GO:0030041	actin filament polymerization	464.759	6	40	6	47	36	18	complete;5prime_partial;internal	499	767	242	1034	385	1265	485	1768	47	2054	372	2217	88.869	547	1796	516.639	430.87	35.085	379.199	378.852	46.5649	446.5	141.885	968.84	838.28
GO:0000980	RNA polymerase II distal enhancer sequence-specific DNA binding	490.132	28	234	39	52	77	58	3prime_partial;complete;5prime_partial;internal	497	768	222	1098	779	827	1267	856	35	2392	484	1861	164.295	1935	704	1616.82	483.46	202.551	1464.5	2095.91	54.7626	719.764	271.485	3519.33	2565.95
GO:0007005	mitochondrion organization	836.967	20	79	24	91	95	41	complete;5prime_partial;internal	493	769	485	604	736	852	1806	637	297	688	2617	573	632.466	3412	475	4383.32	1180.74	157.019	1849.65	5579.52	248.031	3395.25	1249.97	3384.57	3064.56
GO:1901224	positive regulation of NIK/NF-kappaB signaling	702.116	8	114	9	23	46	23	complete;5prime_partial	490	770	556	553	754	844	2971	374	79	1544	659	1529	260.657	2407	602	2797.73	914.477	193.836	2317.44	3935.51	65.5169	932.581	331.524	3667.73	2944.67
GO:0009060	aerobic respiration	712.205	3	18	3	30	37	20	complete;internal	488	771	124	1743	905	733	52	5540	1892	169	38305	46	66592.3	27082	82	21671	936.718	19.7944	1787.87	13.2609	6484.6	32162.1	6516.76	55022.5	60617.2
GO:0042379	chemokine receptor binding	560.862	1	28	1	8	12	1	complete	486	772	138	1601	320	1459	45	5831	12	4276	72	5394	20.1093	75	5636	20.7545	635.697	18.8476	566.231	4.87885	8.87949	79.2652	29.0378	37.9399	38.7293
GO:0071624	positive regulation of granulocyte chemotaxis	560.862	1	28	1	2	1	1	complete	486	772	138	1601	320	1459	45	5831	1	11587	0	15234	0	75	5636	20.7545	635.697	18.8476	566.231	4.87885	0.381674	0.439678	0.274466	37.9399	38.7293
GO:0070330	aromatase activity	257.604	2	2	2	25	31	3	5prime_partial	484	774	154	1476	1421	544		9010	419	556	5167	385	2942.28	2615	563	690.097	31.2406	1.33463	184.245		10.2801	2504.36	686.934	114.182	102.995
GO:0032782	bile acid secretion	302.435	3	6	3	5	13	3	complete;5prime_partial	482	775	168	1387	389	1255	55	5405	8	5216	531	1747	154.485	652	1598	685.961	123.025	7.4409	333.272	597.272	8.85725	725.6	170.241	370.003	461.316
GO:0007059	chromosome segregation	796.922	20	172	25	85	100	37	complete;5prime_partial;3prime_partial	481	776	530	571	486	1083	2364	474	58	1840	993	1173	353.687	1461	866	1525.89	1112.66	203.834	1057.46	1679.52	79.7938	1818.33	964.178	2158.19	1668.52
GO:0006541	glutamine metabolic process	277.714	10	104	10	33	27	12	complete;5prime_partial;3prime_partial;internal	481	777	1083	338	1965	401	59	5277	371	596	1232	1011	1078.52	1500	848	1734.71	74.8832	17.5393	856.593	2180.88	59.4724	477.16	221.64	490.203	632.46
GO:0030307	positive regulation of cell growth	804.154	19	83	23	85	119	48	5prime_partial;complete;internal;3prime_partial	480	778	366	774	734	853	1137	919	222	868	2253	653	924.496	3970	434	3662.43	1127.96	142.396	1790.59	796.774	132.238	2336.54	854.737	2184.99	1817.66
GO:0031965	nuclear membrane	742.218	74	275	98	351	344	153	complete;5prime_partial;3prime_partial;internal	480	779	527	575	961	709	1864	614	401	570	2727	552	870.655	3337	480	3830.27	1004.53	276.062	2759.04	2488.75	473.574	4362.46	1989.23	6837	5979.79
GO:0019853	L-ascorbic acid biosynthetic process	304.473	1	6	2	2	4	3	complete;3prime_partial	480	780	354	793	465	1130	83	4613	44	2112	1611	847	388.648	1707	774	930.073	129.291	3.85863	47.1265	422.882	26.6262	1628.25	559.635	277.239	152.06
GO:0004341	gluconolactonase activity	304.473	1	6	2	1	1	1	complete;3prime_partial	480	780	354	793	465	1130		9010	19	3363	1063	1109	169.038	920	1249	689.856	129.291	3.85863	47.1265		2.12186	5.43116	1.89994	11.3437	10.983
GO:0001701	in utero embryonic development	677.677	65	193	72	180	430	160	complete;5prime_partial;3prime_partial;internal	478	782	1060	345	1455	530	2315	486	836	318	16617	151	5540.76	6658	336	7924.43	877.126	329.377	2524.38	1768.57	1558.3	14907.7	2441.01	6867.23	6760.66
GO:0003756	protein disulfide isomerase activity	334.43	3	6	6	26	21	17	complete;5prime_partial	478	783	387	732	503	1068	95	4353	87	1456	991	1176	367.577	1939	701	2765.77	190.98	45.7782	706.426	331.886	45.1688	591.469	314.179	1207.01	1080.91
GO:0048038	quinone binding	405.583	6	17	6	18	21	13	5prime_partial;complete;internal	476	784	107	1985	239	1895	687	1334	21	3143	865	1278	234.609	1647	789	1389.41	334.854	28.8877	399.592	328.95	23.8747	886.443	315.201	969.775	909.227
GO:0006207	'de novo' pyrimidine nucleobase biosynthetic process	264.766	5	59	5	13	14	6	5prime_partial;internal;complete	469	785	1125	329	1398	553	80	4694	283	712	611	1606	920.259	996	1171	1324.72	60.6029	13.8727	95.3999	2177.28	9.71074	60.5196	35.3847	90.7313	96.9784
GO:0046933	proton-transporting ATP synthase activity, rotational mechanism	1389.49	3	86	3	24	28	10	complete	468	786	260	988	738	851	3064	367	104	1317	2936	522	1049.61	2638	560	3340.14	2311.22	327.788	3275.42	1595.31	173.261	6821.3	2949.43	5805.03	5460.63
GO:0070365	hepatocyte differentiation	235.266	2	55	2	10	12	5	complete	467	787	1086	336	1333	590	5	8093	242	803	618	1594	912.934	202	3378	255.399	3.49025		1.08125	2131.31	5.29237	54.9826	13.6003	162.209	136.224
GO:0016627	oxidoreductase activity, acting on the CH-CH group of donors	396.668	5	32	7	34	18	4	complete	466	788	130	1692	290	1615	239	2750	19	3351	242	2874	97.6163	218	3224	145.353	327.233	26.0016	501.6	527.365	10.0121	284.777	79.0306	282.294	208.72
GO:1903298	negative regulation of hypoxia-induced intrinsic apoptotic signaling pathway	792.306	2	8	2	5	9	3	5prime_partial	466	789	515	584	1062	676	40	6091	71	1637	838	1306	168.187	773	1421	805.318	1118.76	61.9583	3052.58	82.913	90.9728	1154.47	418.496	816.872	600.275
GO:0070373	negative regulation of ERK1 and ERK2 cascade	613.279	19	91	21	73	90	48	complete;5prime_partial;internal;3prime_partial	466	790	370	764	699	874	1909	594	145	1105	2080	697	1456.29	1259	950	1805.55	760.85	118.622	1582.13	942.463	132.157	1993.31	966.128	2254.34	1970.04
GO:0030175	filopodium	679.514	26	130	30	68	136	39	5prime_partial;complete;internal;3prime_partial	466	791	388	730	1111	664	42622	38	83	1501	465	1912	202.22	887	1279	1055.84	893.364	153.214	1694.7	1742.38	128.702	1089.21	473.775	1918.77	2137.09
GO:0008430	selenium binding	263.95	1	16	1	12	10	2	complete	461	792	120	1788	536	1020	187	3116	43	2126	750	1409	751.235	230	3126	46.3893	67.1026	2.37717	146.937	996.147	467.419	16276.7	2252.76	8388.72	7425.91
GO:0071548	response to dexamethasone	258.645	5	131	5	11	10	1	complete;5prime_partial	461	793	1091	335	1452	532	65	5099	287	706	596	1631	919.672	3	12412	1.17734	56.7005	18.3778	175.336	2141.66	27.5086	29.535	25.9101	8.09987	2.48672
GO:0008092	cytoskeletal protein binding	1017.51	18	135	20	101	72	32	complete;5prime_partial;3prime_partial;internal	460	794	639	510	3858	235	6729	167	452	534	2596	584	1004.08	1745	757	2779.47	1574.91	201.814	5596.48	11017.2	339.816	4969.25	2382.42	4455.39	5051.51
GO:0032094	response to food	252.026	5	66	5	22	32	18	complete;5prime_partial	459	795	1071	342	1438	535	298	2498	258	759	866	1277	1273.23	175	3686	272.505	44.7965	4.75889	58.0347	2239.37	32.4515	562.771	350.082	195.703	194.522
GO:0006098	pentose-phosphate shunt	462.006	6	27	9	29	14	5	complete;5prime_partial;3prime_partial	458	796	120	1783	307	1527	298	2499	23	2946	371	2225	179.139	368	2342	324.849	465.675	33.9901	887.928	405.651	23.9095	735.718	340.492	641.329	411.035
GO:0048015	phosphatidylinositol-mediated signaling	481.806	15	127	22	75	53	19	complete;3prime_partial;5prime_partial;internal	458	797	226	1086	440	1167	946	1090	27	2733	192	3285	55.4345	207	3320	111.191	505.425	88.8641	630.628	727.849	70.7598	338.853	165.9	729.304	652.288
GO:0000922	spindle pole	587.818	25	60	28	140	163	75	complete;5prime_partial;internal;3prime_partial	458	798	519	581	690	889	811	1204	82	1512	562	1701	210.156	737	1462	887.514	717.656	165.923	1406.63	464.039	134.753	2728.58	1485.2	2286.65	2742.29
GO:0002102	podosome	481.323	10	92	14	31	38	21	complete;5prime_partial;internal;3prime_partial	457	799	175	1333	766	832	1815	635	18	3480	226	3004	53.0698	463	2004	619.559	505.326	80.9733	1360.36	2538.23	25.2976	397.605	159.354	1012.74	912.833
GO:0006521	regulation of cellular amino acid metabolic process	637.703	13	141	17	52	1	1	5prime_partial;complete;3prime_partial	457	800	327	839	903	736	1631	704	174	995	0	15857	0	1	13510	0	818.613	65.2674	1336.45	1499.46	153.391	0	0	0	0
GO:0045095	keratin filament	392.452	3	75	4	117	119	64	complete	456	801	54	3039	398	1239	34	6314	16	3645	184	3356	105.337	684	1538	262.57	328.629	65.0018	721.065	404.828	16.4223	156.93	48.7392	280.994	206.271
GO:0005771	multivesicular body	381.013	6	118	8	21	31	12	complete;5prime_partial;3prime_partial	455	802	74	2483	345	1383	380	2131	65	1730	1154	1061	259.322	5484	375	5148.43	306.586	42.4699	299.669	285.204	52.9704	1819.2	589.895	4618.43	3788.91
GO:0060416	response to growth hormone	261.015	2	96	2	12	11	8	complete	454	803	1081	340	1441	534	326	2339	248	791	727	1436	991.877	97	4952	57.6416	67.5383	13.1641	164.866	2193.56	43.3944	182.341	78.3552	752.067	244.071
GO:0002479	antigen processing and presentation of exogenous peptide antigen via MHC class I, TAP-dependent	629.222	12	141	14	80			3prime_partial;5prime_partial;complete	454	804	306	891	903	736	1631	704	505	452		15857			14508		804.102	60.3303	1336.45	1499.46	391.854
GO:0014823	response to activity	866.02	9	112	12	38	48	4	complete;5prime_partial;internal	454	805	508	589	1008	690	572	1520	155	1062	3670	449	1684.6	82	5388	32.6424	1278.31	222.325	2443.72	573.222	109.232	4267.33	2858.26	49.4265	58.2639
GO:0034329	cell junction assembly	971.185	4	125	5	18	11	5	complete	453	806	150	1508	931	721	2297	499	26	2772	110	4418	46.3509	248	2958	325.311	1489.66	50.7575	1984.65	2688.37	39.808	187.423	97.725	620.551	481.331
GO:0005834	heterotrimeric G-protein complex	660.936	8	90	9	54	62	34	internal;complete;5prime_partial;3prime_partial	451	807	110	1953	236	1911	1427	785	29	2624	420	2054	137.39	901	1268	1091.83	871.262	96.8501	1058.64	1138.61	43.7697	687.343	272.871	1198.66	934.036
GO:0031252	cell leading edge	694.331	15	132	16	39	71	26	complete;5prime_partial;3prime_partial;internal	450	808	308	889	1166	642	1516	752	36	2364	409	2093	145.638	704	1498	724.406	938.772	159.594	1812.08	1321.18	77.4305	806.57	345.074	1485.76	1265.77
GO:0070059	intrinsic apoptotic signaling pathway in response to endoplasmic reticulum stress	667.653	5	19	5	31	73	26	5prime_partial;internal;complete	448	809	536	568	1389	557	304	2474	121	1224	1132	1070	305.108	1414	885	1729.73	887.161	63.8851	3108.69	180.48	48.3993	1451.94	605.04	1562.08	1274.49
GO:0001077	transcriptional activator activity, RNA polymerase II proximal promoter sequence-specific DNA binding	483.556	65	175	93	279	465	222	complete;5prime_partial;3prime_partial;internal	447	810	495	599	1017	686	2341	480	125	1201	1128	1075	374.385	2524	586	2682.21	520.09	199.325	2130.85	1614.63	216.907	1975.27	717.497	4346.52	3721.62
GO:0030544	Hsp70 protein binding	546.126	13	101	14	37	62	27	5prime_partial;complete;internal	447	811	463	625	428	1185	2787	398	42	2157	616	1599	153.275	1443	872	1662.07	645.748	125.398	930.885	1842.69	50.4989	996.974	351.229	1952.47	1523.67
GO:0003842	1-pyrroline-5-carboxylate dehydrogenase activity	346.718	1	2	1	1	1	1	5prime_partial	446	812	102	2030	234	1934	107	4122	0	12673	130	4056	27.7427	133	4247	91.7612	247.097	8.56707	455.699	323.552	0.172016	178.44	76.3883	312.377	323.437
GO:0050667	homocysteine metabolic process	288.388	3	60	4	6	10	5	complete	446	813	1052	353	1360	571	142	3613	250	784	719	1445	991.08	284	2719	292.672	130.666	17.1754	124.14	2844.32	43.3023	219.74	221.093	1248.63	1486.59
GO:0072341	modified amino acid binding	288.388	3	60	4	6	7	4	complete	446	813	1052	353	1360	571	142	3612	250	784	705	1469	983.21	200	3391	258.546	130.666	17.1754	124.14	2844.32	43.3023	219.74	220.341	1149.29	1360.91
GO:0007010	cytoskeleton organization	712.327	28	128	37	138	129	64	5prime_partial;complete;3prime_partial;internal	445	815	406	710	749	846	2549	433	542	414	445	1978	178.851	994	1173	1142.15	979.968	163.988	1506.04	1243.26	230.24	674.449	300.209	1672.43	1497.84
GO:0031902	late endosome membrane	575.769	28	137	31	121	122	41	complete;5prime_partial;3prime_partial	441	816	421	683	1146	648	2281	501	203	907	2551	593	647.389	2321	623	2617.89	710.224	205.907	2153.97	2601.93	248.722	4079.01	1279.35	3228.81	2756.84
GO:0045597	positive regulation of cell differentiation	625.596	6	45	6	38	59	17	complete;3prime_partial;5prime_partial	441	817	152	1485	441	1166	2026	563	82	1510	1084	1097	246.838	1638	791	1260.06	809.986	135.374	1284.93	987.919	54.1385	938.339	410.488	551.838	554.892
GO:0002244	hematopoietic progenitor cell differentiation	468.01	17	62	25	63	108	59	5prime_partial;complete;internal	441	818	406	711	676	899	213	2941	80	1537	774	1375	256.51	486	1936	479.319	495.447	96.8048	1302.21	89.5085	99.4612	1123.72	464.811	998.019	888.555
GO:0042594	response to starvation	223.224	3	75	3	33	37	9	complete	440	819	1060	346	1398	551	22	6961	342	623	2293	640	1194.74	542	1803	617.759	6.18207	2.40068	135.715	2140.27	78.4565	1351.7	871.557	433.51	711.754
GO:0036498	IRE1-mediated unfolded protein response	532.07	13	170	16	58	2	1	complete;5prime_partial;internal	439	820	168	1383	523	1036	572	1519	209	891	17	8913	4.22764	11	10413	9.4503	625.559	111.723	1302.01	831.311	131.101	13.9802	5.86586	28.4526	36.9817
GO:0016829	lyase activity	369.759	14	106	17	22	18	10	complete;5prime_partial;3prime_partial	438	821	497	598	526	1030	1356	818	17	3490	254	2799	75.9285	252	2935	282.924	301.739	55.3036	943.507	1694.06	21.1901	307.289	189.637	543.17	883.81
GO:0004088	carbamoyl-phosphate synthase (glutamine-hydrolyzing) activity	219.601	2	56	2	4	5	2	complete;internal	438	822	1052	355	1334	587	1	8701	269	735	566	1691	904.953	918	1253	1152.79	1.45451	0.129267	7.39146	2131.22	0.763699	2.08758	1.15112	17.5674	12.5414
GO:0019433	triglyceride catabolic process	229.299	2	58	2	25	24	14	complete	438	823	1189	298	1338	585	843	1165	3098	114	18112	135	4155.9	13188	159	17566.9	21.0398	25.4643	27.8866	14611.2	168.63	289.684	67.1984	742.496	1026.7
GO:0071236	cellular response to antibiotic	355.731	3	118	3	9	11	4	5prime_partial;complete	437	824	81	2348	373	1298	1219	876	18	3467	123	4175	36.6311	427	2109	88.0228	274.172	65.2209	808.859	718.658	15.7377	114.27	26.9952	209.054	136.723
GO:0046209	nitric oxide metabolic process	218.655	1	55	1	3	3		complete	437	825	1052	355	1333	590	1	8701	235	820	566	1690	904.897		14508		0.506307		1.08125	2131.22	0.430074	0.941361	1.08889
GO:0004087	carbamoyl-phosphate synthase (ammonia) activity	218.655	1	55	1	2	2	2	complete	437	825	1052	355	1334	587	1	8701	235	821	566	1691	904.775	918	1253	1152.79	0.506307		7.39146	2131.22	0.710199	2.08671	1.02432	17.5674	12.5414
GO:0019240	citrulline biosynthetic process	218.655	1	55	1	4	4	2	complete	437	825	1052	355	1334	587	24	6763	256	770	241	2880	92.4285	183	3601	162.991	0.506307	1.86617	7.39146	3218.79	0.710199	2.39867	0.933975	27.1561	26.5759
GO:0034201	response to oleic acid	218.655	1	55	1	3	3		complete	437	825	1052	355	1333	590	1	8701	41	2218	395	2136	117.834		14508		0.506307		1.08125	2131.22	15.1075	112.969	71.7183
GO:0071400	cellular response to oleic acid	218.655	1	55	1	2	5	1	complete	437	825	1052	355	1333	590	1	8701	253	776	931	1225	979.557	38	7399	23.8	0.506307		1.08125	2131.22	0.221169	106.079	52.1486	12.2519	11.3511
GO:0055081	anion homeostasis	218.655	1	55	1	2	2		complete	437	825	1052	355	1333	590	1	8701	255	773	799	1353	994.172		14508		0.506307		1.08125	3214.48	0.221169	0	0.523559
GO:1903718	cellular response to ammonia	218.655	1	55	1	1	1		complete	437	825	1052	355	1333	590	1	8701	235	822	564	1693	904.444		14508		0.506307		1.08125	2131.22	0.221169	0	0.499479
GO:0014075	response to amine	218.655	1	55	1	10	11		complete	437	825	1052	355	1334	586	1	8701	237	816	1415	920	1525.46		14508		0.506307		8.0592	2131.22	5.08028	39.3689	22.8312
GO:0070409	carbamoyl phosphate biosynthetic process	218.655	1	55	1	1	1		complete	437	825	1052	355	1333	590	1	8701	235	822	564	1693	904.444		14508		0.506307		1.08125	2131.22	0.221169	0	0.499479
GO:0007494	midgut development	218.655	1	55	1	8	9	3	complete	437	825	1052	352	1333	590	1	8701	262	746	846	1301	1044.42	2	12523	2.97696	0.506307		1.08125	3214.48	4.27988	32.0956	13.9172	21.63	13.8427
GO:0016595	glutamate binding	218.655	1	55	1	11	11	3	complete	437	825	1055	349	1333	590	11	7560	240	806	1151	1064	1009.39	61	6217	60.253	0.506307	0.395768	1.08125	2138.98	5.92344	402.807	260.964	81.1497	62.4119
GO:0003151	outflow tract morphogenesis	393.097	16	118	20	44	80	30	3prime_partial;complete;5prime_partial;internal	435	836	131	1678	427	1192	429	1914	33	2474	270	2717	84.9412	598	1688	734.645	351.299	84.0874	676.299	21.9722	50.6357	458.325	185.303	872.322	605.967
GO:0042383	sarcolemma	785.873	20	122	27	89	146	56	complete;5prime_partial;3prime_partial	434	837	338	826	979	699	1806	638	112	1279	1053	1119	349.864	2602	567	2192.14	1137.37	580.69	3834.92	483.036	378.96	4163.91	1770.65	6921.5	5582.44
GO:0006631	fatty acid metabolic process	293.166	7	99	7	61	62	30	complete;5prime_partial	433	838	368	768	627	933	321	2382	818	322	18965	127	3221.87	1058	1089	1159.41	152.847	21.4898	405.285	960.141	132.897	2688.5	1200.02	1586.45	1712.48
GO:0000785	chromatin	638.461	36	159	40	103	159	72	5prime_partial;complete;internal;3prime_partial	433	839	343	815	772	830	1788	648	97	1364	1046	1123	417.17	1459	867	1710.13	843.57	190.189	1364.53	1032.19	165.738	1812.46	822.281	2410.51	2639.13
GO:0071944	cell periphery	654.873	15	94	17	35	101	24	complete;internal;5prime_partial	432	840	254	1000	756	841	1095	945	39	2253	1782	784	488.538	1269	943	1216.09	877.746	154.124	1663.58	1442.01	70.5616	2035.29	594.536	1377.56	1388.13
GO:0046581	intercellular canaliculus	264.294	5	27	5	7	21	5	5prime_partial;complete	431	841	144	1553	362	1330	132	3737	36	2352	595	1635	181.315	526	1845	563.629	98.0838	19.6019	184.844	982.358	14.8015	541.682	96.6355	98.8237	105.111
GO:0043486	histone exchange	860.741	4	88	6	9	8	6	complete;5prime_partial	430	842	83	2312	439	1169		9010	16	3678	352	2284	68.4238	101	4837	109.353	1291.23	9.36183	1182.14		17.3379	896.389	205.506	163.515	193.171
GO:0016597	amino acid binding	240.762	6	40	6	21	24	7	complete;5prime_partial;internal	429	843	566	548	1154	645	135	3695	551	407	2796	542	2242.49	2514	588	2201.07	52.6377	13.2695	172.296	8167.85	172.331	2535.07	608.734	1282.66	1590.36
GO:0004301	epoxide hydrolase activity	302.961	3	39	3	5	5	4	complete;5prime_partial	428	844	80	2364	251	1808	466	1813	8	5081	681	1504	168.666	1122	1047	816.044	177.745	21.6169	403.947	3622.74	14.4828	250.385	128.358	392.935	199.287
GO:0051290	protein heterotetramerization	630.075	8	66	9	22	34	16	complete;internal;5prime_partial;3prime_partial	426	845	32	3965	374	1295	1746	658	16	3649	356	2275	95.9201	793	1387	749.137	834.469	108.47	1306.22	527.252	34.2444	621.565	180.195	1215.24	1091.12
GO:0071479	cellular response to ionizing radiation	422.055	11	128	14	36	46	23	complete;5prime_partial;internal	426	846	281	941	480	1097	398	2064	29	2634	675	1514	201.091	370	2333	414.189	418.529	74.3765	690.121	188.905	24.6331	1132.64	372.441	568.772	509.755
GO:0034614	cellular response to reactive oxygen species	624.072	9	68	9	34	41	27	3prime_partial;complete;5prime_partial	425	847	231	1070	456	1140	463	1818	71	1638	599	1626	291.459	879	1287	944.263	822.77	133.186	1190.13	177.517	104.202	2399.04	528.731	1590.82	1420.14
GO:0006396	RNA processing	577.317	51	121	76	140	78	36	5prime_partial;complete;internal;3prime_partial	424	848	640	509	1467	524	2055	558	61	1798	198	3239	98.9671	403	2190	476.765	730.683	252.646	2788.18	1526.02	113.303	346.934	191.429	705.228	760.293
GO:1990830	cellular response to leukemia inhibitory factor	850.362	36	117	44	98	219	94	complete;3prime_partial;5prime_partial;internal	423	849	417	693	1128	655	2712	405	242	801	1389	931	776.24	2037	672	3842.96	1277.56	255.684	2909.94	2829.88	226.731	2769.1	1345.82	3233.08	3305.64
GO:0003705	transcription factor activity, RNA polymerase II distal enhancer sequence-specific binding	338.376	19	108	24	62	97	41	3prime_partial;complete;5prime_partial	423	850	131	1679	462	1135	655	1369	34	2437	461	1931	115.626	595	1692	519.878	254.16	85.5258	870.734	311.914	33.8935	328.92	179.493	906.737	787.653
GO:0035994	response to muscle stretch	324.079	9	101	11	17	21	10	3prime_partial;complete;5prime_partial	422	851	147	1532	303	1537	281	2568	18	3439	135	3990	56.6373	178	3650	155.428	226.111	70.1725	462.757	164.123	55.9451	250.444	85.0417	337.466	199.902
GO:0051539	4 iron, 4 sulfur cluster binding	658.433	16	123	19	68	55	32	5prime_partial;complete	421	852	324	851	485	1085	996	1046	83	1490	1408	925	506.142	1538	825	1606.02	895.653	125.915	1461.77	594.468	115.194	2671.3	1229.98	2992.15	2971.79
GO:0004332	fructose-bisphosphate aldolase activity	1149.34	4	33	4	18	12	3	5prime_partial;internal;3prime_partial;complete	421	853	685	476	3852	236	9	7783	916	291	2042	712	819.065	1160	1019	2108.46	1878.07	147.134	6446.89	10572.4	717.14	3781.49	1894.04	2536.08	3369.08
GO:0000281	mitotic cytokinesis	653.852	16	107	22	47	71	36	5prime_partial;complete;internal	419	854	343	811	712	866	779	1241	46	2065	427	2030	129.491	866	1309	966.434	888.243	174.009	1559.37	949.892	61.2594	837.402	342.089	1918.98	1573.08
GO:0031683	G-protein beta/gamma-subunit complex binding	708.928	9	78	11	54	43	21	complete;5prime_partial;internal;3prime_partial	419	855	378	751	610	948	369	2174	21	3117	260	2775	82.0538	471	1983	386.634	998.446	148.059	1744.44	401.776	40.9941	421.148	200.763	1727.27	1302.71
GO:0051920	peroxiredoxin activity	678.963	2	10	2	6	9	5	5prime_partial;complete	419	856	174	1338	312	1506	1988	574	73	1621	451	1961	175.772	577	1723	676.509	938.66	113.535	1484.49	1900.3	44.5835	1720.72	306.45	944.401	1069.06
GO:0008379	thioredoxin peroxidase activity	678.963	2	10	2	5	5	3	5prime_partial;complete	419	856	161	1426	312	1506	206	2983	80	1538	388	2168	167.67	177	3665	279.057	938.66	113.685	1484.49	11.7235	68.3735	1529.64	378.871	998.588	707.927
GO:0000932	P-body	563.899	32	150	44	82	111	60	5prime_partial;complete;3prime_partial;internal	418	858	507	590	928	724	877	1140	82	1514	834	1312	258.641	1626	795	2032.16	709.86	166.865	1616.68	590.674	108.761	1166.02	459.445	2295.17	2053.89
GO:0051016	barbed-end actin filament capping	431.775	7	88	7	34	37	13	complete;5prime_partial	417	859	139	1587	364	1323	873	1143	22	3087	98	4690	31.4828	196	3435	260.568	446.261	49.7152	416.292	299.175	46.4184	335.976	127.851	788.497	678.932
GO:0034451	centriolar satellite	926.256	5	33	7	26	43	22	complete;5prime_partial	417	860	470	616	3787	239	159	3405	419	555	2107	688	860.214	1651	786	2321.64	1435.4	147.554	5286.04	11025.3	268.744	3249.01	1717.53	2188.5	3226.2
GO:0005885	Arp2/3 protein complex	613.872	8	124	8	47	31	12	5prime_partial;complete	416	861	384	740	608	950	1380	805	38	2295	319	2449	87.3017	638	1624	674.612	811.493	140.09	1175.97	1323.74	49.9548	480.57	193.61	1044.39	821.677
GO:0046983	protein dimerization activity	441.067	57	226	69	321	307	132	5prime_partial;complete;3prime_partial;internal	415	862	470	618	992	695	6504	169	648	372	2597	583	688.983	1589	808	1601.48	467.109	219.919	1844.57	3566.81	321.349	4805.89	1194.49	2468.12	2348.04
GO:0097176	epoxide metabolic process	282.751	2	10	2	3	4	3	complete;5prime_partial	414	863	80	2364	206	2109	423	1952	5	6416	665	1520	160.923	1110	1052	806.196	151.144	8.58491	322.755	3579.75	8.44744	226.748	117.162	368.494	182.577
GO:0010756	positive regulation of plasminogen activation	467.249	3	38	3	6	9	6	5prime_partial;complete	414	864	113	1891	501	1070	68	5019	53	1920	449	1965	123.675	698	1510	496.032	520.874	14.794	1095.33	25.4175	78.2458	183.797	54.3706	334.571	291.896
GO:0047750	cholestenol delta-isomerase activity	229.669	1	1	1	5	3	2	5prime_partial	413	865	30	4134		10633	27	6589	25	2826	129	4077	47.0361	232	3108	197.554	46.1269	3.27535		648.71	2.61698	44.491	26.2216	77.5021	56.7582
GO:0000247	C-8 sterol isomerase activity	229.669	1	1	1	1	2	1	5prime_partial	413	865	30	4134		10633		9010	1	10223	123	4167	45.6358	191	3498	111.078	46.1269	2.9501			0.263235	43.3415	25.7726	51.1574	29.8572
GO:0004769	steroid delta-isomerase activity	229.669	1	1	1	3	6	2	5prime_partial	413	865	30	4134		10633		9010	1	10223	131	4034	45.6358	206	3325	114.94	46.1269	2.9501			0.615146	92.3307	63.6395	59.4322	52.6659
GO:0010494	cytoplasmic stress granule	490.037	21	120	27	45	94	36	complete;5prime_partial;internal;3prime_partial	412	868	385	735	896	743	1007	1026	46	2060	678	1509	225.034	1325	912	1588.5	567.641	200.898	1761.53	370.982	89.6479	1462.43	522.29	2221.31	2271.59
GO:2000406	positive regulation of T cell migration	565.765	7	65	9	13	25	10	complete;5prime_partial	412	869	374	758	959	710	884	1134	31	2557	514	1786	92.6768	411	2159	391.389	719.156	93.9896	2405.25	1097.06	29.8253	303.774	116.53	1536.81	1228.69
GO:0019439	aromatic compound catabolic process	279.005	1	5	1	4	7	4	complete	412	870	80	2364	205	2115	522	1672	93	1395	1218	1019	263.882	1535	830	1432.84	145.97	8.2715	312.893	4567.47	6.77059	55.1293	30.4827	301.282	93.9627
GO:0033961	cis-stilbene-oxide hydrolase activity	279.005	1	5	1	1	2	1	complete	412	870	80	2364	205	2115	423	1952	0	15952	216	3088	106.718	901	1267	586.363	145.97	8.2715	312.893	3579.75	6.23241	38.192	26.356	266.274	74.041
GO:0048487	beta-tubulin binding	503.386	14	152	18	58	55	29	complete;5prime_partial;3prime_partial;internal	412	872	156	1459	543	1013	1588	723	45	2086	628	1584	202.519	1020	1136	1127.1	595.196	75.8943	896.631	979.188	73.765	987.358	400.795	1549.23	1594.02
GO:0008152	metabolic process	819.951	48	334	57	295	171	100	5prime_partial;complete;internal;3prime_partial	411	873	1179	305	779	826	5104	215	847	310	2466	611	891.359	7267	276	8768.98	1228.88	240.505	2083.51	25436.4	358.515	4558.97	1840.3	3977.08	3686.96
GO:0030424	axon	1109.32	52	174	66	260	391	123	complete;5prime_partial;3prime_partial;internal	410	874	618	518	1627	468	6764	166	182	966	2605	577	801.543	822	1356	932.882	1808.15	458.925	6177.08	4791.73	321.677	4394.86	1966.06	5051.83	4881.92
GO:0006508	proteolysis	897.122	28	114	33	240	182	127	5prime_partial;complete;3prime_partial;internal	410	875	408	707	841	774	1450	773	634	374	3469	460	1189.36	4348	417	3946.8	1384	197.631	3978.96	1269.4	389.695	3894.7	1517.94	2534.99	2250.8
GO:0045202	synapse	973.088	49	181	64	196	301	99	complete;5prime_partial;internal;3prime_partial	409	876	680	480	815	799	1967	580	124	1212	1608	850	550.927	798	1384	1078.11	1536.82	333.456	2902.64	1806.37	144.725	2068.9	761.427	2449.98	2852.58
GO:0004838	L-tyrosine:2-oxoglutarate aminotransferase activity	204.339	1	2	2	1	2	2	complete	408	877	476	610	1935	406	0	9010	151	1069	508	1796	1056.79	435	2083	411.136	0.633832	0.278945	0	979.702	0.044524	0	0.506413	35.196	21.6012
GO:0051879	Hsp90 protein binding	441.283	10	107	11	35	51	25	5prime_partial;complete;3prime_partial;internal	406	878	406	712	288	1626	1887	603	28	2666	331	2383	103.118	1418	882	1417.64	476.194	101.312	452.159	1311.56	31.9702	604.068	228.984	2045.09	1475.99
GO:0050731	positive regulation of peptidyl-tyrosine phosphorylation	415.84	19	162	28	83	140	52	5prime_partial;complete;internal;3prime_partial	406	879	204	1169	575	981	1263	858	380	591	2679	562	739.719	8317	242	5558.31	425.585	108.878	606.039	7689.5	79.9512	2261.65	974.373	1850.65	1440.16
GO:0007265	Ras protein signal transduction	378.531	22	135	24	85	78	33	3prime_partial;complete;5prime_partial;internal	406	880	168	1382	314	1476	820	1194	80	1543	382	2188	153.002	450	2040	461.426	351.058	83.1158	637.165	647.586	79.7216	520.771	237.946	846.952	725.829
GO:0017148	negative regulation of translation	497.759	22	999	27	57	78	39	5prime_partial;complete;internal	405	881	537	567	652	911	3556	302	240	807	1921	747	669.948	3813	442	4550.23	590.904	156.595	1345.91	3728.51	229.038	2516.81	1061.01	4941.39	3872.56
GO:0035264	multicellular organism growth	512.104	27	129	34	86	219	74	complete;5prime_partial;3prime_partial;internal	405	882	527	576	777	829	822	1189	92	1402	1579	860	765.112	2077	666	2230.22	619.613	173.37	2063.13	1427.21	116.118	1951.88	946.203	2442.59	2158.2
GO:0060395	SMAD protein signal transduction	352.172	21	141	23	60	90	57	3prime_partial;5prime_partial;complete;internal	404	883	171	1366	729	855	402	2047	36	2338	5626	358	2399.46	735	1465	1022.95	299.927	112.008	1097.5	1037.01	79.7738	439.019	269.768	1078.09	886.007
GO:0021766	hippocampus development	607.78	21	127	26	62	104	35	complete;5prime_partial;internal;3prime_partial	403	884	384	737	847	772	1066	968	37	2315	720	1444	378.939	766	1428	974.003	812.094	180.709	1468.58	738.206	53.0078	1359.51	500.809	1427.85	1438.4
GO:0071560	cellular response to transforming growth factor beta stimulus	403.955	20	169	24	54	73	31	complete;5prime_partial;3prime_partial;internal	403	885	191	1238	497	1074	576	1509	40	2222	1117	1087	746.355	342	2427	385.417	404.536	79.2236	634.963	561.43	57.8938	606.353	257.868	673.226	610.047
GO:0005319	lipid transporter activity	286.096	10	77	12	30	15	15	complete;internal;5prime_partial	403	886	1644	235	1328	601	309	2434	4191	71	31248	57	5135.17	2622	561	1602.75	169.493	45.055	578.546	1072.6	130.672	214.775	93.1223	168.368	136.724
GO:0006606	protein import into nucleus	594.92	30	131	38	70	92	40	complete;internal;3prime_partial;5prime_partial	402	887	400	718	590	970	1179	897	91	1418	1008	1160	335.428	690	1523	818.913	787.426	139.313	1177.25	601.533	77.8786	798.845	441.137	1350.38	1111.71
GO:0006000	fructose metabolic process	965.258	4	43	5	23	29	11	complete	402	888	451	645	3783	241	155	3457	437	544	2944	520	1114.45	2500	590	3722.69	1528.62	148.444	5383.58	10882.7	280.965	5046.85	2494.18	3369.17	4138.1
GO:0030388	fructose 1,6-bisphosphate metabolic process	964.359	3	42	4	7	8	7	complete;3prime_partial	401	889	447	652	3706	247	9	7783	427	552	2702	558	1050.98	1865	724	3178.01	1527.39	156.222	5261.86	10572.4	277.393	4639.24	2352.55	3053.82	3979.87
GO:0005784	Sec61 translocon complex	439.506	3	45	3	5	8	3	complete;5prime_partial	401	890	113	1895	1713	449		9010	39	2274	403	2112	124.409	605	1677	828.747	477.852	51.7918	2200.3		20.0705	666.888	247.003	752.273	847.101
GO:0004402	histone acetyltransferase activity	868.545	25	120	34	33	55	25	complete;5prime_partial;internal	399	891	135	1624	543	1012	266	2651	11	4381	165	3558	56.3902	369	2337	428.523	1338.38	55.1629	1381.23	146.251	21.6233	190.931	105.507	647.841	586.094
GO:0030970	retrograde protein transport, ER to cytosol	487.919	9	93	12	14	33	15	complete;5prime_partial;3prime_partial	398	892	345	806	621	938	960	1071	86	1467	1538	879	401.168	1335	909	2118.65	577.579	97.7729	1195.87	1458.47	58.2009	914.299	431.602	1279.04	1471.79
GO:0035360	positive regulation of peroxisome proliferator activated receptor signaling pathway	207.946	2	3	2	7	14	5	5prime_partial	398	893	112	1897	374	1294	112	4019	1	9477	340	2331	87.3668	381	2289	302.038	18.2181	3.1193	119.448	332.322	2.5506	487.855	63.6115	144.482	103.759
GO:0005080	protein kinase C binding	537.865	16	57	21	49	64	27	complete;5prime_partial;internal	398	894	191	1239	695	881	2231	511	82	1509	854	1290	466.28	1956	694	1993.58	678.193	71.9199	1860.59	911.038	103.739	1010.84	434.015	2231.87	1833.75
GO:0005770	late endosome	670.589	46	208	54	118	210	78	5prime_partial;complete;3prime_partial;internal	397	895	473	614	1014	688	4853	230	288	702	8710	285	3211.89	10199	205	20707.1	943.965	223.416	3145.96	5564.16	295.698	5357.36	2039.54	3621.04	3457.17
GO:1990000	amyloid fibril formation	461.869	4	58	5	10	12	7	complete	396	896	115	1854	291	1607	1687	689	9	4950	59	5920	13.7903	238	3040	233.889	527.412	74.5776	1126.82	885.002	5.95144	244.483	66.8415	1296.04	938.006
GO:0000981	RNA polymerase II transcription factor activity, sequence-specific DNA binding	441.433	37	121	53	198	184	163	complete;internal;5prime_partial;3prime_partial	395	897	240	1037	844	773	1030	1003	120	1236	679	1507	200.625	1536	828	1947.81	487.978	164.19	1608.19	620.737	129.865	818.808	302.846	2514.52	2106.53
GO:0016226	iron-sulfur cluster assembly	690.257	9	37	11	29	27	14	5prime_partial;complete	394	898	324	852	644	919	371	2168	46	2078	471	1901	189.104	410	2167	474.554	986.971	102.434	1323.1	212.967	69.0868	926.197	403.063	824.246	824.334
GO:0001102	RNA polymerase II activating transcription factor binding	371.5	11	54	14	39	70	37	3prime_partial;complete;5prime_partial	393	899	124	1756	517	1043	865	1148	16	3704	498	1824	144.185	638	1627	630.911	350.285	100.974	940.171	459.849	64.1586	553.919	280.716	1251.28	1166.31
GO:0043536	positive regulation of blood vessel endothelial cell migration	816.036	10	72	13	32	56	18	complete;internal;5prime_partial	391	900	109	1957	566	987	3932	275	250	787	1589	858	601.48	1274	941	1787.33	1240.93	143.41	2391.57	1835.36	204.308	3164.43	1842.13	3150.08	2877.93
GO:0031011	Ino80 complex	846.618	9	114	10	50	46	16	complete;5prime_partial;internal	391	901	58	2909	525	1031	128	3815	12	4212	92	4839	31.8838	246	2979	276.282	1302.23	28.9804	1349.12	66.7739	20.0328	177.206	69.0238	398.622	348.541
GO:0008033	tRNA processing	435.277	11	43	11	54	35	13	complete;internal;5prime_partial	391	902	165	1402	403	1228	649	1377	33	2449	193	3278	84.4802	1116	1050	1461.48	479.787	68.7894	687.139	383.848	44.1341	362.428	117.116	382.839	345.011
GO:0030426	growth cone	659.615	25	130	34	120	178	45	5prime_partial;complete;3prime_partial	391	903	262	978	439	1168	1236	867	73	1613	1894	758	525.71	665	1568	651.325	928.516	141.572	988.018	824.359	105.303	1497.83	664.494	956.512	785.959
GO:0016616	oxidoreductase activity, acting on the CH-OH group of donors, NAD or NADP as acceptor	452.528	6	91	7	50	20	3	complete;5prime_partial	390	904	876	409	639	924	609	1450	22	3067	42	6780	13.4078	24	8578	17.208	514.767	60.3005	496.747	528.352	30.2391	137.956	36.2591	17.5886	19.3162
GO:0004872	receptor activity	530.528	39	242	45	291	202	88	5prime_partial;complete;internal;3prime_partial	389	905	651	499	976	701	927	1100	175	990	1034	1137	413.944	1694	775	1813.3	672.074	211.756	1574.18	804.7	281.524	1381.32	894.955	2180.94	2156.75
GO:0008360	regulation of cell shape	624.805	53	159	68	151	195	103	complete;5prime_partial;3prime_partial;internal	388	906	446	653	617	942	2501	443	251	780	2258	651	599.518	4547	408	3979.37	861.213	195.896	1551.33	1284.11	207.687	2637.25	1096.1	4687.95	4117.21
GO:0008630	intrinsic apoptotic signaling pathway in response to DNA damage	384.762	9	49	12	45	76	35	5prime_partial;complete	388	907	63	2758	47	4491	789	1223	32	2499	344	2313	135.769	832	1342	511.725	381.345	13.3851	78.3717	192.168	41.2162	553.262	250.825	886.273	741.506
GO:0006486	protein glycosylation	544.428	37	127	43	197	161	69	5prime_partial;complete;3prime_partial;internal	388	908	338	825	723	859	1454	771	82	1506	804	1349	290.382	867	1307	1167.47	701.007	153.255	1586.05	2697.58	91.6439	975.099	488.203	1064.43	866.278
GO:0051085	chaperone cofactor-dependent protein refolding	433.664	4	89	5	16	21	7	5prime_partial;complete	387	909	162	1420	534	1022	2161	526	112	1283	1558	869	327.795	876	1290	1481.29	480.768	74.441	1119.14	1651.33	145.781	1815.83	746.062	972.854	1427.24
GO:0046597	negative regulation of viral entry into host cell	353.764	6	60	6	16	17	11	complete;3prime_partial;5prime_partial;internal	385	910	110	1933	260	1776	612	1447	299	686	1366	942	208.36	1586	810	2838.59	322.558	36.1839	255.466	1765.03	14.0876	463.088	70.6176	346.986	272.808
GO:0051973	positive regulation of telomerase activity	642.212	9	71	10	33	59	31	complete;5prime_partial;3prime_partial	383	911	418	687	811	805	2566	422	53	1922	877	1266	271.186	1040	1115	1622.17	901.029	147.253	1969.41	1258.37	90.2531	1058.42	517.939	1885.82	1942.18
GO:0030317	flagellated sperm motility	366.552	10	89	15	69	107	53	complete;internal;5prime_partial;3prime_partial	383	912	411	700	556	1002	326	2338	363	606	1979	730	830.892	752	1444	885.124	350.239	41.503	345.1	331.631	14.085	1097.34	518.14	440.209	532.645
GO:0035267	NuA4 histone acetyltransferase complex	876.908	8	118	10	22	25	18	complete;5prime_partial	382	913	115	1862	863	758	2344	478	12	4356	259	2776	218.74	1047	1101	902.643	1371.52	123.138	1962.95	2766.76	19.8579	399.957	324.608	1885.71	1143.45
GO:0016813	hydrolase activity, acting on carbon-nitrogen (but not peptide) bonds, in linear amidines	358.287	1	4	1			1	5prime_partial	381	914	182	1292	559	997		9010		15952		15857		139	4154	118.577	335.165	27.8831	691.129					95.9536	98.123
GO:0051260	protein homooligomerization	661.26	47	235	57	254	279	160	complete;5prime_partial;internal;3prime_partial	381	915	465	623	682	896	2406	462	314	670	3206	482	1021.52	4352	416	4698.02	941.939	161.472	1803.13	1677.8	289.339	4234.44	1947.88	5776.93	4770.01
GO:0051225	spindle assembly	449.791	8	408	9	58	48	19	5prime_partial;complete;3prime_partial	380	916	327	838	191	2203	2920	381	31	2526	243	2870	73.1539	1244	965	1262.8	519.101	94.2574	239.991	2478.07	29.8356	405.93	134.417	1563.21	1080.27
GO:0042246	tissue regeneration	366.019	4	50	4	25	24	8	complete;5prime_partial;internal	380	917	74	2501	263	1763	408	2012	54	1896	2182	671	888.745	2751	544	3762.8	352.118	38.1025	299.987	482.219	16.3256	276.422	51.238	98.5713	82.6332
GO:0045792	negative regulation of cell size	583.386	5	92	5	10	21	7	complete;5prime_partial;internal	379	918	272	958	572	983	1006	1028	19	3324	176	3441	52.2436	291	2672	357.781	787.756	81.7574	1098.1	544.64	26.3739	414.713	114.051	637.674	513.875
GO:0005669	transcription factor TFIID complex	371.354	16	67	20	37	58	35	5prime_partial;complete;internal	377	919	159	1443	596	963	800	1215	20	3169	399	2122	136.932	996	1170	1085.75	365.345	78.7224	940.69	434.179	31.6467	611.596	201.285	1038.17	920.372
GO:0004252	serine-type endopeptidase activity	468.112	36	99	39	460	315	180	5prime_partial;complete;internal;3prime_partial	377	920	334	828	674	903	1176	898	1843	179	6794	314	1955.15	16479	145	16267.9	558.934	83.3501	1127.55	12778.5	248.733	4158.31	1188.31	3476.3	2966.19
GO:0007017	microtubule-based process	585.648	16	401	19	94	40	26	internal;complete;5prime_partial;3prime_partial	377	921	340	821	345	1384	3658	292	60	1813	314	2482	82.9037	907	1261	544.567	794.181	71.9165	1253.33	1600.37	68.5173	560.208	250.915	1260.3	997.364
GO:0051213	dioxygenase activity	354.21	10	48	12	27	24	3	complete;5prime_partial;internal;3prime_partial	375	922	43	3404	1823	429	189	3101	9	4805	110	4423	33.5039	78	5497	58.9378	333.855	31.4895	467.291	316.569	14.208	141.366	68.0875	99.9041	66.7676
GO:0061630	ubiquitin protein ligase activity	496.555	76	141	97	232	284	173	complete;5prime_partial;3prime_partial;internal	374	923	505	593	1118	660	2326	485	136	1158	1548	873	589.669	2450	596	2902.9	619.251	254.546	2143.71	1382.37	213.489	2329.82	1132.42	3868.14	3511.07
GO:0002504	antigen processing and presentation of peptide or polysaccharide antigen via MHC class II	304.368	5	15	6	13	6	14	complete;5prime_partial	372	924	245	1023	272	1711	475	1792	10	4622	48	6470	7.58927	546	1799	213.201	237.211	60.4449	79.2879	241.369	5.4823	105.837	8.09648	339.295	195.798
GO:0019887	protein kinase regulator activity	592.422	5	51	6	12	20	8	5prime_partial;complete;internal	371	925	144	1554	429	1184	2035	561	7	5497	117	4287	32.7095	614	1660	617.968	813.987	89.1996	1198.63	906.718	9.50271	208.737	82.6466	848.704	763.796
GO:0045600	positive regulation of fat cell differentiation	327.522	15	89	17	51	62	38	complete;5prime_partial;internal	371	926	111	1913	521	1037	901	1122	233	829	1018	1148	303.345	2693	551	2826.47	284.206	30.4731	966.544	451.424	52.3619	615.974	261.394	1614.83	1823.37
GO:0030218	erythrocyte differentiation	442.213	14	140	17	42	53	38	5prime_partial;complete;3prime_partial;internal	370	927	379	750	310	1515	4410	248	67	1701	856	1288	351.6	865	1310	1120.81	514.632	101.477	717.539	2925.17	74.6217	2398.48	871.377	1703.25	1798.58
GO:0097433	dense body	800.711	3	127	4	6	9	6	complete	368	928	33	3953	703	870	1209	880	6	5862	5452	364	2502.03	1129	1043	825.081	1232.93	6.32839	1630.93	2249.29	5.85902	826.165	357.498	3016.59	1755.6
GO:0031334	positive regulation of protein complex assembly	435.815	14	100	19	23	33	17	5prime_partial;complete;3prime_partial;internal	368	929	403	714	742	850	2084	550	19	3269	567	1688	180.508	346	2413	384.738	503.49	113.21	1340.85	1376.04	23.2047	893.951	326.164	464.229	419.919
GO:0060348	bone development	379.032	14	127	14	46	99	29	complete;5prime_partial;3prime_partial;internal	367	930	137	1613	328	1437	170	3290	70	1651	896	1253	363.032	1667	782	1326.79	391.203	79.7721	792.301	205.306	57.3167	838.578	365.918	1385.37	1176.64
GO:0051693	actin filament capping	357.841	6	88	6	19	14	6	complete;3prime_partial;internal	367	931	87	2241	233	1937	344	2264	3	7469	27	7867	11.0189	95	5010	88.9881	348.937	72.1064	347.078	280.548	13.6888	232.525	69.5761	447.579	299.946
GO:0008202	steroid metabolic process	199.392	4	30	5	39	20	8	5prime_partial;complete;internal	366	932	113	1892	919	730	1	8783	1707	185	11151	237	1636.64	3403	476	1835.65	32.6897	10.2008	218.901	400.302	45.336	1212.54	1564.12	916.904	763.826
GO:0034097	response to cytokine	302.912	14	117	21	48	74	22	5prime_partial;complete;3prime_partial;internal	366	933	165	1403	299	1563	230	2830	53	1921	18248	131	6236.23	1624	796	1009.25	240.016	85.7064	491.584	362.138	69.1768	824.831	198.439	833.057	639.113
GO:0031466	Cul5-RING ubiquitin ligase complex	299.405	2	88	3	6	13	5	complete	366	934	39	3604	208	2091	116	3971	14	3995	55	6085	19.7486	43	7057	57.2563	233.234	17.0841	396.68	30.1904	13.3051	131.911	43.0014	59.0077	57.8929
GO:0045657	positive regulation of monocyte differentiation	294.333	2	41	3	9	12	8	complete	364	935	53	3087	346	1380	74	4833	12	4289	156	3667	26.2042	656	1587	397.057	224.549	2.38528	210.87	113.643	14.0369	214.399	23.4168	601.588	499.032
GO:0015250	water channel activity	271.878	4	7	4	12	12	9	complete;internal	363	936	375	755	22	5885	5	8127	120	1228	324	2419	101.711	554	1781	335.49	180.658	54.4181	679.674	172.825	117.414	710.474	254.468	2863.02	1691.26
GO:0022857	transmembrane transporter activity	609.748	14	176	17	130	87	22	complete;internal;5prime_partial	363	937	256	998	1251	627	2717	402	764	339	955	1206	386.982	518	1865	956.913	856.542	136.434	2051.05	2860.79	4785.83	1263.86	604.002	3369.51	2643.64
GO:0031462	Cul2-RING ubiquitin ligase complex	294.457	1	2	1	10	21	11	complete	362	938	46	3284	210	2081	56	5381	19	3303	76	5286	35.044	111	4624	131.039	226.475	18.8101	391.853	18.0862	20.0284	162.513	68.6737	201.24	171.973
GO:0042593	glucose homeostasis	477.872	28	130	39	99	191	83	complete;5prime_partial;3prime_partial;internal	362	939	243	1029	899	740	1806	636	338	629	29354	75	65740.8	10357	203	9636.77	593.326	94.0245	1645.82	1490.02	198.248	3902.72	2460.15	3515.58	3047.41
GO:0030016	myofibril	822.939	4	152	6	28	37	13	complete	362	940	135	1631	903	735	1882	606	24	2874	216	3095	64.0728	323	2503	289.796	1283.76	164.874	1350.93	14.9172	21.3126	710.721	165.829	1835.56	1270.63
GO:0014003	oligodendrocyte development	314.592	5	49	6	25	35	12	complete;5prime_partial	362	941	34	3848	190	2214	132	3743	7	5328	513	1787	980.991	130	4296	159.079	267.172	12.5111	190.791	84.4937	18.846	872.822	270.821	143.38	117.963
GO:0005758	mitochondrial intermembrane space	610.984	13	56	16	89	97	47	complete;5prime_partial;internal	362	942	1579	240	5010	201	3129	360	694	357	6241	337	2082.2	4274	422	4695.86	860.374	71.7691	2100.01	1751.13	477.789	8401.37	3132.07	4680.75	4579.35
GO:0051894	positive regulation of focal adhesion assembly	778.245	8	67	11	24	29	17	complete;5prime_partial;3prime_partial	361	943	180	1306	363	1326	1670	696	143	1116	1052	1120	459.136	1212	984	903.429	1195.09	100.495	1712.73	656.623	73.9299	614.975	286.669	888.818	747.115
GO:0043130	ubiquitin binding	437.512	25	61	32	67	105	58	5prime_partial;complete;3prime_partial;internal	361	944	291	926	743	849	1034	999	72	1626	994	1170	321.949	1683	777	1850.14	514.509	111.682	1321.86	754.438	100.205	1400.78	577.468	2147.29	1945.76
GO:0051014	actin filament severing	471.989	6	75	6	27	13	8	complete;internal;5prime_partial;3prime_partial	360	945	63	2760	283	1654	491	1755	3	8014	149	3780	40.4691	160	3859	197.271	583.559	47.068	593.615	417.688	24.505	338.781	143.399	1322.55	1582.67
GO:0004004	ATP-dependent RNA helicase activity	664.587	24	136	35	80	67	60	complete;5prime_partial;internal	360	946	516	582	984	698	1010	1023	68	1688	714	1449	291.826	1439	876	1790.06	969.015	353.135	2414.4	972.662	101.121	954.446	486.604	2732.05	2689.05
GO:0051593	response to folic acid	341.995	3	86	3	9	14	1	5prime_partial;3prime_partial;complete	360	947	85	2275	268	1729	292	2526	66	1717	736	1422	255.837	83	5351	34.1261	323.879	36.7942	303.238	100.112	63.99	813.165	314.451	99.3383	125.674
GO:0006613	cotranslational protein targeting to membrane	413.851	4	69	5	9	6	2	complete;5prime_partial	360	948	132	1673	1614	470		9010	68	1685	84	5054	35.5631	264	2837	517.939	467.667	76.9931	2198.52		59.3268	301.769	140.19	546.683	657.698
GO:0071456	cellular response to hypoxia	588.911	20	96	27	108	148	52	5prime_partial;complete;internal	360	949	189	1246	444	1164	3696	290	504	455	18719	129	4629.27	3724	451	5759.19	817.818	155.444	2814.44	3841.14	290.016	4568.66	2936.88	5651.16	4671.32
GO:0045739	positive regulation of DNA repair	400.956	9	102	10	37	51	24	5prime_partial;internal;complete	360	950	382	743	203	2127	1956	582	19	3323	316	2465	118.714	238	3039	283.528	442.012	89.5433	302.281	1275.94	27.396	418.166	137.755	471.915	424.968
GO:2000147	positive regulation of cell motility	463.706	7	58	8	14	20	5	5prime_partial;complete;internal;3prime_partial	359	951	138	1591	366	1318	53	5484	9	4822	5387	366	2327.46	239	3035	207.066	568.549	49.6485	690.48	50.5127	14.7405	369.913	119.843	355.086	269.932
GO:0008168	methyltransferase activity	515.543	60	66	74	157	74	27	3prime_partial;internal;complete;5prime_partial	359	952	297	909	808	808	1056	980	123	1213	734	1426	250.722	2123	662	1840.85	672.428	127.304	1619.22	958.673	72.2486	924.127	286.649	377.931	320.44
GO:0001933	negative regulation of protein phosphorylation	390.903	24	224	29	66	100	39	complete;internal;5prime_partial;3prime_partial	358	953	154	1474	292	1604	780	1239	98	1356	1000	1165	259.408	1009	1149	817.029	423.619	51.7633	483.235	410.597	94.3663	1727.37	582.131	1430.83	1208.55
GO:0035091	phosphatidylinositol binding	515.415	37	111	48	164	152	74	complete;5prime_partial;internal;3prime_partial	358	954	369	767	753	845	1292	839	64	1755	469	1905	150.019	828	1350	924.641	672.775	146.312	1917.48	1727.09	115.979	944.788	497.476	1847.9	1813.97
GO:0016477	cell migration	677.002	53	173	65	216	290	138	5prime_partial;complete;3prime_partial;internal	358	955	703	467	1137	653	4004	270	449	536	2895	527	871.45	9094	217	7276.65	996.07	337.454	2391.66	12168.6	294.4	3071.15	1079.66	5162.61	4296.96
GO:0008301	DNA binding, bending	271.652	5	31	5	17	21	12	5prime_partial;3prime_partial;complete	358	956	78	2403	62	3948	765	1252	13	4042	108	4448	30.214	632	1638	383.627	185.682	12.0465	207.323	233.983	13.111	122.433	65.9096	494.972	529.299
GO:2000146	negative regulation of cell motility	531.158	7	91	9	13	20	11	5prime_partial;complete;internal	358	957	174	1342	426	1194	207	2977	9	4925	201	3219	68.3872	392	2238	415.789	704.797	66.3694	1116.09	172.318	22.1288	491.509	177.955	1304.89	1113.59
GO:2001235	positive regulation of apoptotic signaling pathway	415.644	9	104	10	23	51	19	5prime_partial;complete;internal	357	958	359	785	280	1678	2108	544	10	4605	360	2260	98.3841	356	2378	353.026	473.921	92.3065	389.348	2178.57	27.5326	494.917	165.084	522.61	405.523
GO:0016272	prefoldin complex	443.03	4	46	5	12	18	9	5prime_partial;complete	357	959	203	1174	464	1132	2434	456	7	5348	192	3292	53.8102	380	2291	522.878	528.803	67.1171	716.833	1450.18	15.5811	387.252	186.546	559.555	591.136
GO:0019003	GDP binding	602.101	25	165	31	59	70	47	5prime_partial;complete;internal;3prime_partial	357	960	418	686	809	807	1866	613	124	1211	2522	605	1194.79	1089	1069	1498.85	847.256	145.261	1558.12	1913.04	178.939	2767.17	2094.71	2367.09	2075.57
GO:0042542	response to hydrogen peroxide	928.112	10	117	11	49	57	17	5prime_partial;complete;3prime_partial	356	961	408	708	805	810	462	1835	1647	190	9747	268	2944.63	3966	436	3301.63	1500	191.879	2541.38	1899.81	1471.89	15263	2692.3	3215.74	2554.92
GO:0000015	phosphopyruvate hydratase complex	532.099	2	11	2	18	21	5	5prime_partial	355	962	201	1186	539	1018	3	8360	43	2136	4	12141	112.327	474	1970	487.622	708.729	22.2017	1932.48	0.919426	66.9506	12.4071	249.958	722.634	380.943
GO:0034663	endoplasmic reticulum chaperone complex	458.774	4	129	4	10	12	9	complete;5prime_partial;internal	355	963	369	766	473	1111	743	1269	164	1027	1898	756	671.777	2809	537	3779.02	562.613	130.644	1250.43	1598.37	74.2687	866.974	426.773	1453.02	1625.17
GO:0044390	ubiquitin-like protein conjugating enzyme binding	372.575	3	94	3	6	11	6	5prime_partial;complete	355	964	322	855	144	2639	2308	490	20	3226	299	2559	100.899	1294	930	1523.71	390.385	71.8199	153.634	1469.75	14.5601	774.589	193.434	1847.44	1529.99
GO:0031941	filamentous actin	845.208	9	142	14	21	42	26	complete;3prime_partial;5prime_partial;internal	354	965	132	1665	854	763	1565	727	18	3397	271	2709	123.628	505	1893	499.352	1336.52	126.435	1482.63	877.954	31.3363	867.198	311.748	2407	1791.55
GO:2001269	positive regulation of cysteine-type endopeptidase activity involved in apoptotic signaling pathway	301.952	2	37	2	6	16	5	complete;5prime_partial	354	966	29	4177	161	2480	39	6125	0	12999	38	6990	7.23587	40	7258	44.1404	250.177	4.53122	78.7669	22.1647	0.987614	75.4878	12.2159	138.631	90.1861
GO:0090527	actin filament reorganization	331.274	7	93	8	6	6	6	complete;3prime_partial;5prime_partial;internal	353	967	31	4018	169	2413	65	5127	1	11628	18	8764	1.74615	32	7830	46.2184	309.256	14.8501	130.6	10.4464	1.10217	60.4695	6.98314	185.796	113.182
GO:0006458	'de novo' protein folding	733.742	8	105	9	15	13	9	5prime_partial;complete	353	968	383	742	807	809	1603	721	42	2163	564	1697	254.178	261	2860	473.73	1114.6	222.149	2388.81	1326.53	60.8587	639.078	455.069	426.562	459.126
GO:0004896	cytokine receptor activity	283.78	6	57	8	47	36	23	complete;5prime_partial;internal	353	969	78	2396	353	1358	413	1985	18	3403	164	3562	22.576	778	1413	534.393	214.912	11.4103	151.578	396.48	14.4876	196.976	31.3	649.346	542.976
GO:0043034	costamere	792.468	3	100	4	19	23	10	complete	352	970	40	3549	481	1095	384	2112	25	2838	412	2083	239.776	69	5910	47.6091	1232.61	5.55366	1272.73	42.0122	42.5385	825.968	232.639	369.212	246.079
GO:0055038	recycling endosome membrane	480.156	11	132	12	73	78	31	5prime_partial;complete;internal	352	971	55	3025	302	1543	150	3521	320	661	355	2277	112.25	581	1716	631.517	608.07	58.7695	2054.86	84.8849	287.038	1854.84	711.66	1511.73	1319.1
GO:0001501	skeletal system development	484.014	18	115	24	129	112	50	complete;3prime_partial;5prime_partial;internal	352	972	129	1699	308	1521	697	1315	381	589	726	1437	232.387	1891	715	1461.9	616.352	120.978	875.533	395.238	106.758	1888.38	483.885	2068.23	1771.24
GO:0070412	R-SMAD binding	327.563	9	80	15	23	42	22	3prime_partial;complete;5prime_partial	352	973	240	1040	311	1508	690	1331	11	4485	230	2965	133.023	359	2370	474.54	303.552	131.897	609.21	639.414	48.8812	372.906	248.107	858.008	865.756
GO:0071346	cellular response to interferon-gamma	361.862	8	152	10	82	127	37	complete;internal;5prime_partial	351	974	211	1140	541	1015	701	1313	128	1189	636	1570	190.322	3783	447	3489.07	372.251	119.452	1029.99	851.745	134.492	1528.1	425.611	336.538	329.532
GO:0046689	response to mercury ion	178.916	2	38	2	7	8	2	complete;3prime_partial	351	975	385	734		10633	2	8471	475	523	9918	264	1751.88	315	2541	212.839	6.83431			76.8674	1516.58	25533.7	1785.46	283.995	243.757
GO:0005643	nuclear pore	492.925	24	143	29	95	71	32	complete;5prime_partial;3prime_partial	350	976	384	738	503	1069	1017	1016	54	1899	314	2478	124.817	746	1453	976.379	635.429	132.535	1004.86	941.185	84.4429	485.862	251.305	1043.66	977.62
GO:0004521	endoribonuclease activity	366.361	9	25	9	21	24	14	complete;internal;5prime_partial	350	977	195	1223	329	1435	357	2217	9	4835	321	2440	99.5275	453	2028	673.853	382.482	31.5005	559.181	590.518	22.8975	555.301	103.857	418.162	434.786
GO:0005345	purine nucleobase transmembrane transporter activity	174.742	1	1	1	1	2	1	complete	349	978	372	760		10633	0	8987	115	1261	230	2972	79.5164	314	2545	212.808	0.482148			75.2364	0.079167	0.103396	0.112496	0	0.21016
GO:0015791	polyol transport	174.742	1	1	1	1	2	1	complete	349	978	372	760		10633	0	8987	115	1261	230	2972	79.5164	314	2545	212.808	0.482148			75.2364	0.079167	0.103396	0.112496	0	0.21016
GO:0005350	pyrimidine nucleobase transmembrane transporter activity	174.742	1	1	1	1	2	1	complete	349	978	372	760		10633	0	8987	115	1261	230	2972	79.5164	314	2545	212.808	0.482148			75.2364	0.079167	0.103396	0.112496	0	0.21016
GO:0015837	amine transport	174.742	1	1	1	2	2	1	complete	349	978	372	760		10633	0	8987	115	1261	230	2972	79.5164	314	2545	212.808	0.482148			75.2364	10.4226	0.103396	0.112496	0	0.21016
GO:0031398	positive regulation of protein ubiquitination	504.049	20	120	26	63	95	41	5prime_partial;internal;complete;3prime_partial	349	982	381	746	512	1051	1050	982	66	1725	944	1216	264.602	981	1184	1343.91	659.534	149.814	1014.7	1120.54	79.7706	1246	562.077	1761.07	1422.45
GO:0006911	phagocytosis, engulfment	303.814	8	83	9	70	145	29	5prime_partial;internal;complete	348	983	230	1071	264	1759	603	1463	561	399	2081	696	422.468	6037	354	4569.21	259.568	34.6526	291.746	7001.36	40.0273	236.855	77.3971	868.757	1008.17
GO:0001516	prostaglandin biosynthetic process	304.216	5	20	9	14	22	14	complete;5prime_partial;internal	347	984	98	2095	458	1137	313	2417	23	2937	481	1874	130.839	943	1224	617.961	261.226	21.4061	284.512	68.1551	38.1995	926.112	358.821	1157.93	910.367
GO:0044212	transcription regulatory region DNA binding	461.796	53	146	67	264	282	106	complete;5prime_partial;3prime_partial;internal	347	985	368	770	717	862	1323	831	198	923	1507	885	371.596	1245	964	1349.1	576.601	154.212	1656.1	1164.28	182.208	1683.03	592.783	1820.84	1585.12
GO:0071347	cellular response to interleukin-1	500.258	14	209	17	67	87	46	complete;5prime_partial;internal	347	986	247	1017	451	1149	533	1651	921	287	3386	467	1416.06	3715	452	3425.07	653.536	79.198	995.833	294.067	87.9676	1419.08	1393.57	552.751	450.533
GO:0018105	peptidyl-serine phosphorylation	416.904	49	162	65	150	205	131	5prime_partial;complete;3prime_partial;internal	347	987	261	984	626	935	2124	538	71	1634	789	1360	251.773	1708	772	1515.81	486.832	172.738	1201.61	1415.83	139.271	1541.27	790.27	3083.34	2590.67
GO:0051286	cell tip	798.694	3	124	4	4	4	1	complete;5prime_partial	347	988	55	3019	449	1151	243	2731	2	9082	12	9737	0.929516	0	14508	0	1250.71	17.5909	1152.75	164.671	13.0209	165.064	53.2022	0.013084	0
GO:0015035	protein disulfide oxidoreductase activity	425.955	5	32	7	36	30	24	5prime_partial;complete	346	989	299	906	652	910	739	1273	52	1949	756	1402	233.605	1291	931	1586.51	505.701	76.5062	996.756	3262.51	38.0571	982.074	414.149	1290.19	1176.17
GO:2000343	positive regulation of chemokine (C-X-C motif) ligand 2 production	297.415	3	36	5	5	8	4	complete	346	990	21	4795	344	1392	94	4376	16	3629	363	2248	76.7299	689	1527	333.699	248.627	8.14501	161.983	111.828	24.5869	824.68	269.444	727.8	539.149
GO:0030478	actin cap	308.881	2	112	2	4	15	4	complete	346	991	74	2503	184	2262	111	4039	8	5297	129	4065	46.3539	274	2782	347.188	271.569	19.5854	131.485	146.265	13.0388	164.639	57.2199	303.06	270.608
GO:0030117	membrane coat	480.974	17	133	22	66	28	9	complete;5prime_partial;3prime_partial;internal	346	992	293	921	545	1011	1208	881	23	2935	206	3181	57.0379	267	2818	224.534	616.048	148.449	1625.86	1736.44	35.517	381.549	136.922	426.89	370.444
GO:0001104	RNA polymerase II transcription cofactor activity	396.569	19	95	21	81	74	32	complete;5prime_partial;internal	346	993	169	1374	392	1253	351	2248	29	2607	205	3188	73.5241	446	2051	497.155	447.622	75.4372	567.707	161.626	49.365	359.243	185.927	729.089	656.296
GO:0005802	trans-Golgi network	496.52	45	183	52	162	229	109	complete;5prime_partial;internal	344	994	437	666	757	839	1187	893	142	1125	1637	840	580.478	1979	687	2508.6	649.178	187.298	1680.09	1092.84	226.656	2751.35	1354.58	3508.97	3167.4
GO:0042989	sequestering of actin monomers	294.117	3	37	3	7	10	5	complete;internal	343	995	23	4590	197	2156	6	8030	5	6137	505	1802	95.3301	21	8973	49.4799	245.307	6.84524	124.477	1.97589	7.29322	966.167	248.234	173.006	102.706
GO:0004843	thiol-dependent ubiquitin-specific protease activity	428.894	38	100	50	152	155	70	5prime_partial;complete;3prime_partial;internal	341	996	307	890	340	1405	1168	902	47	2038	504	1806	204.388	829	1349	973.551	516.596	140.854	825.758	658.262	81.1069	750.054	393.235	1611.28	1532.66
GO:0006062	sorbitol catabolic process	261.983	1	9	1	1	1	1	complete	341	997	187	1255	480	1098		9010	27	2735	811	1337	162.514	396	2222	258.46	183.173	5.8373	97.4582		3.04141	838.427	326.311	100.79	178.434
GO:0003939	L-iditol 2-dehydrogenase activity	261.983	1	9	1	1	1	1	complete	341	997	188	1253	480	1098		9010	27	2735	811	1337	162.514	396	2222	258.46	183.173	6.14466	97.4582		3.04141	838.427	326.311	100.79	178.434
GO:0046370	fructose biosynthetic process	261.983	1	9	1	2	2	1	complete	341	997	187	1255	480	1098		9010	28	2688	822	1324	164.722	396	2222	258.46	183.173	5.8373	97.4582		13.7713	889.717	342.302	100.79	178.434
GO:0032991	macromolecular complex	261.983	1	9	1	7	6	2	complete	341	997	188	1248	483	1088	23	6884	47	2033	305	2533	132.296	1039	1116	638.658	183.173	6.63589	108.761	9.6173	26.824	332.863	133.144	484.996	396.824
GO:0051160	L-xylitol catabolic process	261.983	1	9	1	1	1	1	complete	341	997	187	1255	480	1098		9010	27	2735	811	1337	162.514	396	2222	258.46	183.173	5.8373	97.4582		3.04141	838.427	326.311	100.79	178.434
GO:0006367	transcription initiation from RNA polymerase II promoter	403.917	33	169	41	186	50	25	5prime_partial;complete;3prime_partial	340	1002	529	573	956	713	1107	942	111	1285	181	3386	76.7026	446	2055	532.148	467.556	130.086	1741.16	703.495	160.925	331.023	150.955	712.092	632.49
GO:0006469	negative regulation of protein kinase activity	446.48	18	111	21	94	131	69	complete;5prime_partial;3prime_partial;internal	340	1003	167	1390	795	816	2379	468	102	1336	2230	659	481.342	1168	1013	1225.8	552.683	125.135	1243.12	857.149	122.224	1922.81	658.035	2754.74	2128.13
GO:1902895	positive regulation of pri-miRNA transcription by RNA polymerase II	287.324	14	255	16	22	35	20	3prime_partial;5prime_partial;complete;internal	340	1004	114	1875	234	1931	466	1812	9	4858	98	4699	38.0044	277	2765	283.876	234.509	87.3387	400.786	431.992	39.9603	139.638	58.1687	584.556	413.901
GO:0016528	sarcoplasm	282.954	2	81	2	9	8	3	complete	340	1005	28	4289	156	2520	67	5037	1	10470	29	7666	3.28481	22	8883	30.8647	226.091	4.61564	52.976	58.81	19.1835	270.559	65.4959	111.957	61.132
GO:0045787	positive regulation of cell cycle	363.642	8	96	8	36	48	19	complete;3prime_partial;internal	339	1006	70	2573	1579	482	288	2546	81	1524	633	1577	259.218	248	2966	288.032	387.934	36.5527	1999.22	43.1224	64.4309	797.198	363.279	329.284	260.452
GO:0045010	actin nucleation	288.129	7	38	7	36	23	14	internal;5prime_partial;complete;3prime_partial	339	1007	34	3840	165	2441	958	1084	4	6923	32	7442	6.36104	94	5023	64.4188	237.443	12.9964	98.4093	52.7538	17.0156	181.711	59.046	533.453	372.643
GO:0051127	positive regulation of actin nucleation	282.33	2	37	2	6	7	4	internal;complete	338	1008	22	4697	152	2552	6	8030	0	13295	19	8742	2.2694	19	9230	39.788	226.543	6.84524	67.2025	1.97589	2.02488	83.02	15.8529	162.463	87.2648
GO:0005923	bicellular tight junction	426.398	35	106	42	171	198	89	complete;3prime_partial;5prime_partial;internal	338	1009	768	444	599	959	1095	946	91	1413	548	1723	200.968	1229	974	1235.06	514.958	202.321	1962.86	798.263	178.231	1346.36	611.281	3060.24	2869.51
GO:1903906	regulation of plasma membrane raft polarization	280.611	1	35	1	1	1	1	complete	337	1010	22	4697	150	2582		9010	0	15952	9	10488	0.282687	2	12562	16.0012	223.927	4.30046	52.976		0.394571	51.9511	4.50868	80.258	38.102
GO:1903903	regulation of establishment of T cell polarity	280.611	1	35	1	1	1	1	complete	337	1010	22	4697	150	2582		9010	0	15952	9	10488	0.282687	2	12562	16.0012	223.927	4.30046	52.976		0.394571	51.9511	4.50868	80.258	38.102
GO:0097017	renal protein absorption	280.611	1	35	1	1	1	1	complete	337	1010	22	4697	150	2582		9010	0	15952	9	10488	0.282687	2	12562	16.0012	223.927	4.30046	52.976		0.394571	51.9511	4.50868	80.258	38.102
GO:0071801	regulation of podosome assembly	280.611	1	35	1	4	4	3	complete	337	1010	22	4667	150	2576		9010	0	13252	10	10086	0.582604	5	11717	18.5393	223.927	4.30046	54.5567		1.43656	53.3565	5.18847	109.572	67.582
GO:1902174	positive regulation of keratinocyte apoptotic process	280.611	1	35	1	3	4	3	complete	337	1010	22	4697	150	2582		9010	0	13682	14	9486	0.938141	15	9715	30.7208	223.927	4.30046	52.976		1.1695	66.1103	6.29193	138.741	72.2752
GO:0014891	striated muscle atrophy	280.611	1	35	1	2	2	2	complete	337	1010	22	4697	150	2582		9010	0	15952	9	10488	0.282687	2	12562	16.0012	223.927	4.30046	52.976		0.407827	51.9511	4.52288	80.258	38.102
GO:1903909	regulation of receptor clustering	280.611	1	35	1	1	1	1	complete	337	1010	22	4697	150	2582		9010	0	15952	9	10488	0.282687	2	12562	16.0012	223.927	4.30046	52.976		0.394571	51.9511	4.50868	80.258	38.102
GO:1903923	positive regulation of protein processing in phagocytic vesicle	280.611	1	35	1	2	3	2	complete	337	1010	22	4697	150	2582		9010	4	6691	28	7762	13.6788	89	5197	80.0782	223.927	4.30046	52.976		8.49751	101.933	32.1705	288.073	178.725
GO:0045159	myosin II binding	280.611	1	35	1	4	3	2	complete	337	1010	22	4697	150	2582		9010	6	6111	110	4428	27.5252	4	12060	17.0981	223.927	4.30046	52.976		9.62628	238.052	53.7239	81.1311	38.9096
GO:2000010	positive regulation of protein localization to cell surface	579.788	6	90	9	11	34	12	complete;5prime_partial;internal	337	1019	245	1024	595	965	2516	437	4	6673	467	1910	125.815	398	2210	454.791	822.654	134.69	1663.93	1234.49	12.9476	625.514	218.875	608.488	588.142
GO:0033674	positive regulation of kinase activity	286.089	3	36	4	13	17	10	complete;3prime_partial	337	1020	13	5731	293	1598	106	4128	15	3793	132	4019	20.7776	640	1618	401.4	235.44	21.7599	213.733	43.0041	13.3855	241.387	38.2054	563.044	480.709
GO:0032870	cellular response to hormone stimulus	300.176	7	88	9	46	44	26	3prime_partial;complete;5prime_partial	336	1021	202	1181	332	1428	161	3384	65	1732	1226	1013	195.196	198	3415	171.524	264.472	74.7554	306.759	220.417	195.263	327.937	125.179	295.138	245.681
GO:0003707	steroid hormone receptor activity	287.54	37	106	50	95	93	54	5prime_partial;complete;internal;3prime_partial	335	1022	318	860	633	928	418	1964	42	2170	1005	1163	269.691	1452	868	1150.52	240.556	74.222	1072.38	765.241	51.876	875.389	344.917	1456.78	1383.82
GO:0009306	protein secretion	788.779	6	98	10	38	32	27	complete;5prime_partial;3prime_partial	333	1023	69	2590	444	1163	128	3814	283	711	2558	590	977.845	3050	514	4119.36	1244.24	24.33	1157.52	140.124	75.0519	269.39	134.001	782.036	699.962
GO:0005522	profilin binding	769.286	3	137	4	10	18	8	complete	333	1024	12	6027	778	828	88	4518	4	6866	62	5798	13.5908	399	2203	311.592	1205.64	67.6542	1297.84	75.1446	10.4555	587.267	99.5876	1769.13	1130.56
GO:0034976	response to endoplasmic reticulum stress	436.881	19	144	26	73	101	42	5prime_partial;complete;internal	333	1025	198	1204	762	835	1476	765	301	683	3008	511	918.045	1935	705	3000.75	541.09	164.197	1697.57	2247.37	216.726	3189.1	1306.21	1688.89	1629.7
GO:0071354	cellular response to interleukin-6	508.375	7	83	11	17	28	8	5prime_partial;complete;3prime_partial	333	1026	163	1418	465	1129	291	2528	238	812	622	1588	132.944	308	2579	469.055	684.217	48.0265	1016.81	242.555	21.1906	359.816	69.7252	297.787	258.197
GO:0045171	intercellular bridge	365.184	16	93	23	102	91	40	5prime_partial;complete;3prime_partial	332	1027	82	2333	263	1761	243	2733	88	1445	922	1231	588.39	749	1448	721.916	398.089	45.3019	539.169	74.9941	67.6905	1308.59	575.777	1382.01	1145.81
GO:0032869	cellular response to insulin stimulus	410.363	20	148	28	91	111	39	complete;5prime_partial;internal	332	1028	451	647	879	749	2660	412	188	952	3118	495	2492.16	685	1536	701.47	488.686	136.76	1272.45	1219.79	139.901	2815.92	2226.16	1418.19	1111.46
GO:0042609	CD4 receptor binding	269.241	3	65	4	7	9	5	complete	332	1029	27	4377	296	1573	81	4688	7	5456	113	4381	11.9852	571	1734	355.406	206.671	0.530671	120.897	216.392	8.70193	182.889	17.9867	454.06	388.885
GO:0015631	tubulin binding	401.023	9	226	16	61	84	30	5prime_partial;complete	331	1030	386	733	171	2399	2942	379	28	2686	465	1914	98.0602	342	2426	875.602	470.643	111.124	256.547	1306.7	38.9179	633.762	267.383	321.907	246.775
GO:0035976	transcription factor AP-1 complex	251.253	4	40	4	5	5	4	3prime_partial;internal;complete	331	1031	56	2980	166	2432		9010	5	6204	50	6386	20.3084	79	5483	104.597	171.56	64.0483	316.937		50.6745	97.2	19.8304	223.973	186.146
GO:0006366	transcription by RNA polymerase II	430.725	56	166	73	311	167	76	complete;5prime_partial;3prime_partial;internal	330	1032	469	619	921	727	1611	717	273	731	649	1545	215.623	1518	835	1665.87	531.206	214.742	1888.71	1301.63	335.124	1174.65	439.806	2225.19	1826.6
GO:0033116	endoplasmic reticulum-Golgi intermediate compartment membrane	331.709	11	104	14	65	41	16	complete;5prime_partial	329	1033	388	729	422	1201	795	1219	239	808	948	1209	315.212	516	1870	685.83	333.98	58.0161	687.779	1454.78	276.404	1385.77	548.059	594.339	493.176
GO:0070469	respiratory chain	403.235	3	21	3	13	9	5	complete;5prime_partial	329	1034	89	2210	263	1765	1448	774	108	1300	3404	466	369.457	4615	405	3466.53	477.548	58.646	519.474	622.401	570.217	11438.7	850.007	6565.76	8938.98
GO:0019430	removal of superoxide radicals	349.342	2	5	2	10	18	8	5prime_partial;internal	329	1035	17	5176	29	5374	513	1695	148	1085	2859	533	1083.26	1153	1021	4845.49	369.969	65.2702	629.731	1840.97	61.6318	1978.51	893.974	1329.74	1082.39
GO:0032432	actin filament bundle	788.669	3	130	4	7	10	7	complete	328	1036	81	2353	466	1127	193	3074	7	5411	11	9892	6.29471	98	4905	75.0641	1249.21	35.7856	1254.18	193.512	7.27097	149.099	64.988	252.114	291.162
GO:0043518	negative regulation of DNA damage response, signal transduction by p53 class mediator	273.799	5	89	7	14	26	13	complete;5prime_partial	328	1037	43	3457	316	1470	52	5526	28	2671	499	1820	114.903	821	1357	485.544	219.718	16.2781	202.818	28.3744	40.8511	990.741	381.405	1041.99	799.483
GO:0051018	protein kinase A binding	386.056	6	123	6	30	36	15	5prime_partial;internal;complete	328	1038	345	804	136	2716	1960	581	6	6104	159	3627	53.1304	1080	1080	1107.83	444.495	82.5129	175.023	1336.8	27.2958	437.817	158.132	1477	1009.53
GO:0050998	nitric-oxide synthase binding	267.729	4	13	6	15	23	6	complete;5prime_partial;internal	327	1039	23	4655	537	1019	1191	891	6	6112	308	2511	212.798	1335	907	808.754	208.31	346.423	576.16	1975.69	10.4666	489.061	306.387	1947.78	1183.02
GO:0007015	actin filament organization	502.582	25	115	35	160	144	72	complete;internal;5prime_partial;3prime_partial	327	1040	200	1189	531	1023	4041	265	81	1517	5974	346	2502.47	2245	638	2093.23	678.022	92.9395	1102.22	1130.34	131.882	1399.33	565.766	3736.18	3154.49
GO:0019915	lipid storage	224.638	10	37	12	31	48	23	5prime_partial;internal;complete	327	1041	363	780	649	913	1267	855	263	744	16872	147	2790.16	923	1247	4764.17	122.434	14.9975	700.261	488.635	38.4773	727.156	328.018	392.942	366.971
GO:0000812	Swr1 complex	765.934	3	99	4	9	18	9	complete	326	1042	20	4838	470	1116	46	5812	9	4809	58	5988	18.1438	161	3845	163.583	1206.14	9.32602	1275.26	15.1193	9.12254	119.157	38.2792	270.413	268.665
GO:0032743	positive regulation of interleukin-2 production	352.467	8	109	10	14	31	13	5prime_partial;complete;internal	325	1043	327	837	116	2959	2165	525	3	7923	155	3694	37.3168	1127	1045	1158.66	379.715	76.9249	118.527	1387.25	7.11425	265.318	73.0353	1530.63	1011.91
GO:0010976	positive regulation of neuron projection development	508.655	23	1007	32	113	150	43	complete;5prime_partial;internal;3prime_partial	324	1044	389	726	989	697	1668	697	705	355	1283	982	342.08	358	2373	460.529	693.355	246.475	2236.04	1381.19	221.888	888.56	392.213	1114.49	824.552
GO:0097100	supercoiled DNA binding	344.313	3	94	4	5	5	4	complete;5prime_partial	324	1045	331	829	159	2504	1794	642	10	4589	195	3261	54.1853	1218	979	1320.34	364.819	79.1922	181.012	1253.27	12.2645	291.425	105.871	1659.26	1296.66
GO:0070182	DNA polymerase binding	560.071	8	185	8	16	30	16	complete;5prime_partial	324	1046	409	704	700	873	2069	553	38	2284	737	1421	199.641	689	1525	1094.87	796.64	107.311	1754.57	912.338	69.6373	805.62	363.72	1200.11	1286.45
GO:0008540	proteasome regulatory particle, base subcomplex	444.772	8	103	8	11	12	11	5prime_partial;complete;3prime_partial	322	1047	125	1734	606	954	1310	835	20	3206	442	1989	145.18	775	1416	887.634	567.778	38.6271	1076.69	854.075	24.695	549.424	225.439	932.33	908.767
GO:0001078	transcriptional repressor activity, RNA polymerase II proximal promoter sequence-specific DNA binding	455.413	37	108	48	136	218	113	complete;3prime_partial;5prime_partial;internal	322	1048	263	976	784	820	1676	692	93	1401	621	1589	292.942	1234	972	1169.23	589.116	71.0826	1881.43	519.678	164.238	695.233	462.015	1710	1559.41
GO:0034551	mitochondrial respiratory chain complex III assembly	482.809	4	19	4	15	10	9	complete;5prime_partial	322	1049	87	2238	510	1054	187	3113	11	4555	359	2264	198.203	445	2059	640.168	643.953	26.3423	866.392	110.256	14.2375	1667.9	533.378	1016.12	1059.85
GO:0050862	positive regulation of T cell receptor signaling pathway	331.782	4	100	4	21	15	12	5prime_partial;complete	321	1050	319	859	141	2668	1754	657	2	8899	170	3505	37.5998	1210	986	1221.18	342.338	69.8719	175.317	1301.43	3.74597	272.153	68.0844	1513.69	1001.26
GO:0140080	class III/IV DNA-(apurinic or apyrimidinic site) lyase activity	392.746	3	91	5	17	14	7	5prime_partial;complete	321	1051	316	865	151	2570	1837	625	8	5141	163	3582	40.3419	1088	1072	1166.38	464.441	74.2924	198.134	1306.37	8.41152	264.22	63.1387	1441.04	945.931
GO:0140078	class I DNA-(apurinic or apyrimidinic site) lyase activity	392.746	3	91	5	17	14	7	5prime_partial;complete	321	1051	316	865	151	2570	1837	625	8	5141	163	3582	40.3419	1088	1072	1166.38	464.441	74.2924	198.134	1306.37	8.41152	264.22	63.1387	1441.04	945.931
GO:0051259	protein oligomerization	358.656	21	163	28	67	93	44	complete;5prime_partial;internal	321	1053	276	949	521	1038	452	1856	148	1084	1540	876	394.301	1182	1006	1237.32	396.691	77.6575	797.779	250.733	119.744	1310.02	599.218	1575.15	1487.79
GO:0006890	retrograde vesicle-mediated transport, Golgi to ER	470.912	19	139	21	87	49	28	complete;5prime_partial	321	1054	526	577	699	875	2798	395	170	1012	751	1407	286.235	1088	1074	1569.74	621.217	143.809	1481.99	3175.07	170.828	998.953	417.506	1518.42	1298.88
GO:0031116	positive regulation of microtubule polymerization	357.568	4	114	5	22	25	14	complete;5prime_partial	320	1055	359	784	193	2185	2305	496	14	3893	229	2978	64.7779	1239	969	1250.13	394.767	82.9756	182.876	1471.46	30.6153	414.177	145.59	1869.36	1247.31
GO:0030890	positive regulation of B cell proliferation	255.839	3	82	4	41	59	35	complete	320	1056	18	5018	319	1463	305	2472	33	2463	590	1645	125.102	1895	713	1054.18	191.37	4.10073	181.67	455.447	46.3807	1124.43	387.656	1706.56	1211.77
GO:0001938	positive regulation of endothelial cell proliferation	285.803	18	63	23	70	87	49	3prime_partial;complete;5prime_partial;internal	320	1057	125	1741	138	2688	571	1522	58	1837	1722	811	784.384	1540	824	1128.43	251.446	99.9416	335.963	463.305	71.0153	1317.76	391.765	1130.96	986.047
GO:0003906	DNA-(apurinic or apyrimidinic site) lyase activity	394.661	3	95	6	18	17	7	complete;5prime_partial	320	1058	311	874	671	904	1843	621	8	5202	351	2289	120.992	16	9566	14.1168	469.812	74.2545	1192.82	1298.95	9.05783	591.427	191.964	40.6357	29.6627
GO:0007050	cell cycle arrest	447.351	33	131	40	149	124	57	5prime_partial;complete;3prime_partial;internal	319	1059	164	1408	482	1093	1724	664	139	1139	351	2287	118.271	571	1735	629.707	575.703	110.651	967.718	865.368	187.792	592.02	287.021	1065.37	992.008
GO:1902065	response to L-glutamate	558.414	2	25	2	6	8	2	5prime_partial;complete	319	1060	432	671	814	804	205	2988	45	2091	757	1400	160.869	712	1486	743.459	797.852	66.049	2101.06	145.332	32.4475	1038.36	389.74	701.888	500.472
GO:0090023	positive regulation of neutrophil chemotaxis	255.502	3	4	5	30	29	22	complete;5prime_partial	319	1061	11	6188	242	1864	10	7690	41	2200	325	2413	50.8426	1253	958	853.003	192.329	2.61727	80.9607	217.187	24.4574	336.547	71.4293	924.261	718.63
GO:0045060	negative thymic T cell selection	258.975	3	67	4	10	20	11	complete;5prime_partial	318	1062	2	9275	256	1786	3	8381	5	6200	146	3814	24.0882	572	1730	306.871	199.929	0.397118	139.066	0	5.81016	175.259	23.3969	448.975	376.428
GO:0001890	placenta development	530.479	7	112	10	37	61	24	complete;3prime_partial;internal	318	1063	232	1065	527	1028	2211	515	186	955	1789	782	617.92	630	1640	600.401	743.181	99.9643	1341.86	902.921	81.7499	1492.71	417.69	717.629	646.934
GO:1902166	negative regulation of intrinsic apoptotic signaling pathway in response to DNA damage by p53 class mediator	253.213	3	22	4	13	15	9	complete;5prime_partial;internal	318	1064	14	5586	261	1770	38	6143	24	2868	376	2207	85.8419	753	1439	423.011	188.8	5.72561	132.906	0.760532	32.7561	830.566	284.233	832.956	641.351
GO:0001961	positive regulation of cytokine-mediated signaling pathway	258.787	3	16	5	10	14	6	complete	317	1065	29	4171	254	1797		9010	9	4811	155	3687	22.8612	600	1681	364.006	200.078	15.5084	93.2302		18.2593	387.062	78.5959	609.085	550.309
GO:0003680	AT DNA binding	204.899	4	78	4	9	10	6	5prime_partial;complete	317	1066	45	3328	182	2291	681	1341	12	4197	85	5028	18.8055	553	1784	168.664	92.3321	11.6505	352.469	154.15	9.41913	217.757	34.149	273.137	173.669
GO:0098641	cadherin binding involved in cell-cell adhesion	208.019	2	6	2	18	33	14	complete	317	1067	168	1386	262	1768	574	1512	30	2598	417	2071	159.813	790	1392	521.146	98.7187	39.2496	153.073	560.079	62.6583	953.377	272.409	988.289	683.157
GO:0071963	establishment or maintenance of cell polarity regulating cell shape	746.267	2	85	3	1	2	1	complete	316	1068	3	8632	384	1266		9010	0	14400	1	13301	0.108303	3	12394	1.38478	1176.08	0.269192	1048.58		0.149952	3.73673	0.317891	5.64534	3.15176
GO:0051881	regulation of mitochondrial membrane potential	697.738	8	55	8	30	53	27	complete;internal	316	1069	215	1126	521	1039	1611	718	207	897	2777	546	890.125	3255	486	4109.88	1079.17	81.7144	1380.98	2753.18	111.579	3693.2	1134.38	3976.16	3640.42
GO:0060698	endoribonuclease inhibitor activity	553.67	2	104	2	2	5	2	5prime_partial	316	1070	418	688	801	812	73	4852	36	2353	728	1435	149.444	712	1485	751.996	791.77	64.0442	2079.93	42.7774	19.1624	983.991	367.24	710.384	512.01
GO:0003727	single-stranded RNA binding	440.534	17	82	23	41	70	32	complete;5prime_partial;internal;3prime_partial	315	1071	422	680	637	925	847	1162	41	2198	395	2133	149.523	800	1380	1087.64	565.609	140.673	1111.37	673.78	65.9919	732.633	303.703	1142.73	1182.11
GO:0043507	positive regulation of JUN kinase activity	358.941	12	135	14	33	52	25	5prime_partial;complete;internal;3prime_partial	315	1072	349	800	132	2754	1905	596	10	4707	214	3110	62.1783	1230	973	1256.9	402.429	84.6032	137.84	1334.95	19.1824	405.52	130.902	1619.79	1103.5
GO:0006342	chromatin silencing	351.593	15	135	19	36	42	32	5prime_partial;complete;3prime_partial;internal	315	1073	186	1265	364	1324	93	4398	62	1783	235	2934	52.6358	476	1963	561.728	387.898	109.22	897.509	49.3051	96.8444	555.911	145.086	593.47	608.259
GO:0071157	negative regulation of cell cycle arrest	539.29	7	34	8	43	35	15	complete;5prime_partial;3prime_partial	315	1074	190	1241	640	922	2327	483	144	1107	1221	1017	374.282	1475	858	1734.63	763.336	103.069	1775.06	2393.71	142.608	2001.71	733.291	1523.98	1382.54
GO:0045059	positive thymic T cell selection	252.281	2	27	3	8	16	7	complete	315	1075	1	9708	245	1844	6	8011	6	5866	143	3864	18.1644	613	1666	346.872	189.369	0.251801	91.8089	1.79121	8.02031	207.168	22.3578	513.418	440.701
GO:0045582	positive regulation of T cell differentiation	251.959	2	41	3	16	32	14	complete;5prime_partial	315	1076	0	10637	242	1859	158	3427	70	1653	305	2528	53.9313	730	1468	671.612	188.921	0.575175	98.5085	169.689	14.8146	341.876	64.5381	680.708	535.491
GO:0032947	protein complex scaffold activity	408.484	19	87	26	84	90	36	complete;5prime_partial;internal;3prime_partial	315	1077	213	1134	311	1511	854	1157	39	2267	680	1505	222.022	1200	992	1100.08	502.164	89.3721	826.626	664.069	76.3947	1408.04	499.686	1883.79	1796.25
GO:0001523	retinoid metabolic process	257.551	5	81	6	61	14	3	5prime_partial;complete;internal	315	1078	178	1318	221	2013	73	4850	8339	18	3135	490	814.136	2739	546	2790.14	200.419	32.593	286.737	30.7293	277.847	571.899	580.158	1120.57	1342.6
GO:0003899	DNA-directed 5'-3' RNA polymerase activity	416.391	20	143	22	99	56	32	5prime_partial;complete;internal;3prime_partial	315	1079	179	1309	547	1009	1546	739	51	1971	384	2185	134.062	1089	1070	1101.23	518.214	82.6246	1130.6	1210.11	58.0233	796.967	289.693	1557.49	1226.35
GO:0043332	mating projection tip	744.262	1	85	2				complete	314	1080	1	9675	384	1266		9010		15952		15857			14508		1174.08		1048.58
GO:0120105	actomyosin contractile ring, intermediate layer	744.262	1	85	2				complete	314	1080		10637	384	1266		9010		15952		15857			14508		1174.08		1048.58
GO:0120104	actomyosin contractile ring, proximal layer	744.262	1	85	2				complete	314	1080		10637	384	1266		9010		15952		15857			14508		1174.08		1048.58
GO:0000011	vacuole inheritance	744.262	1	85	2	1	1	1	complete	314	1080	1	9319	385	1263		9010	1	10928	3	12408	1.02022	6	11535	7.93333	1174.08	2.1989	1053.96		0.938326	6.5702	2.13384	14.7437	15.8105
GO:0000916	actomyosin contractile ring contraction	744.262	1	85	2	1			complete	314	1080		10637	384	1266		9010	1	10081		15857			14508		1174.08		1048.58		2.47101
GO:0005628	prospore membrane	744.262	1	85	2				complete	314	1080		10637	384	1266		9010		15952		15857			14508		1174.08		1048.58
GO:0060303	regulation of nucleosome density	744.262	1	85	2				complete	314	1080		10637	384	1266		9010		15952		15857			14508		1174.08		1048.58
GO:1903475	mitotic actomyosin contractile ring assembly	744.262	1	85	2				complete	314	1080		10637	384	1266		9010		15952		15857			14508		1174.08		1048.58
GO:0001300	chronological cell aging	744.262	1	85	2	2	2	1	complete	314	1080		10637	384	1266	96	4328	1	11222	10	10266	1.43044	9	10702	4.15473	1174.08	0.931851	1048.58	35.3511	1.72524	26.1705	3.66772	11.3608	8.74256
GO:0120106	actomyosin contractile ring, distal actin filament layer	744.262	1	85	2				complete	314	1080		10637	384	1266		9010		15952		15857			14508		1174.08		1048.58
GO:0030476	ascospore wall assembly	744.262	1	85	2				complete	314	1080	0	10637	384	1266		9010		15952		15857			14508		1174.08		1048.58
GO:0030479	actin cortical patch	744.262	1	85	2				complete	314	1080	1	9675	384	1266		9010		15952		15857			14508		1174.08		1048.58
GO:0000142	cellular bud neck contractile ring	744.262	1	85	2				complete	314	1080		10637	384	1266		9010		15952		15857			14508		1174.08		1048.58
GO:0004807	triose-phosphate isomerase activity	333.179	1	2	1	4	2	1	complete	314	1093	100	2056	400	1234		9010	0	14957	201	3222	112.128	141	4125	178.293	352.366	23.9096	1270.31		0.354879	524.001	251.227	392.261	234.68
GO:0016064	immunoglobulin mediated immune response	249.287	1	3	2	12	22	9	complete	314	1094	1	9804	242	1865	1	8746	15	3759	530	1752	147.935	657	1584	383.382	184.896		80.9607	1.82981	9.33213	206.346	20.3487	546.56	463.459
GO:0035718	macrophage migration inhibitory factor binding	249.287	1	3	2	2	5	2	complete	314	1094		10637	242	1865		9010	7	5627	156	3669	23.1318	572	1732	348.522	184.896		80.9607		8.34109	201.529	28.3915	465.163	411.34
GO:0042658	MHC class II protein binding, via antigen binding groove	249.287	1	3	2	1	1	1	complete	314	1094		10637	242	1865		9010	4	7191	102	4574	8.24519	530	1829	290.024	184.896		80.9607		4.63415	150.02	6.69323	405.543	348.877
GO:0035693	NOS2-CD74 complex	249.287	1	3	2	1	1	1	complete	314	1094		10637	242	1865		9010	4	7191	102	4574	8.24519	530	1829	290.024	184.896		80.9607		4.63415	150.02	6.69323	405.543	348.877
GO:0042289	MHC class II protein binding	249.287	1	3	2	10	8	6	complete	314	1094	1	10167	242	1865		9010	10	4583	119	4269	15.5515	13	9952	9.1811	184.896		80.9607		6.1332	166.279	25.4567	19.8251	15.0479
GO:0070206	protein trimerization	249.287	1	3	2	12	7	4	complete	314	1094	0	10196	250	1814		9010	14	3899	106	4474	9.70176	557	1774	319.857	184.896		95.0845		12.2857	199.071	15.9269	473.539	403.312
GO:0045581	negative regulation of T cell differentiation	249.287	1	3	2	7	7	4	complete	314	1094	2	9236	242	1865		9010	4	6933	146	3813	29.9753	541	1805	309.19	184.896	0.237723	80.9607		5.10051	287.851	49.2791	453.19	390.778
GO:0035691	macrophage migration inhibitory factor signaling pathway	249.287	1	3	2	1	1	1	complete	314	1094		10637	242	1865		9010	4	7191	102	4574	8.24519	530	1829	290.024	184.896		80.9607		4.63415	150.02	6.69323	405.543	348.877
GO:0060907	positive regulation of macrophage cytokine production	249.287	1	3	2	7	10	5	complete	314	1094	0	10637	242	1865	1039	995	5	6345	111	4402	11.9042	929	1237	616.791	184.896		80.9607	158.963	8.22836	234.278	47.7465	503.573	535.91
GO:0035692	macrophage migration inhibitory factor receptor complex	249.287	1	3	2	2	2	2	complete	314	1094		10637	242	1865		9010	5	6562	102	4574	8.49713	530	1828	290.286	184.896		80.9607		6.69735	150.02	6.75996	406.557	349.656
GO:0002792	negative regulation of peptide secretion	249.287	1	3	2	1	1	1	complete	314	1094		10637	242	1865		9010	4	7191	102	4574	8.24519	530	1829	290.024	184.896		80.9607		4.63415	150.02	6.69323	405.543	348.877
GO:0002906	negative regulation of mature B cell apoptotic process	249.287	1	3	2	4	4	4	complete	314	1094		10637	242	1865	42	5963	14	3919	354	2280	78.0539	722	1472	351.909	184.896		80.9607	37.1252	22.4073	796.343	271.883	748.755	554.282
GO:0046598	positive regulation of viral entry into host cell	249.287	1	3	2	9	11	8	complete	314	1094	3	8542	245	1846	760	1255	49	1997	612	1603	241.669	1305	926	1610.1	184.896	0.556039	85.1826	40.0638	22.8206	601.655	198.3	943.246	746.216
GO:0002606	positive regulation of dendritic cell antigen processing and presentation	249.287	1	3	2	7	10	4	complete	314	1094		10637	242	1865	3	8381	5	6327	113	4362	10.868	558	1772	306.31	184.896		80.9607	0	5.42285	168.364	9.61913	412.869	355.736
GO:0002830	positive regulation of type 2 immune response	249.287	1	3	2	6	8	5	complete	314	1094		10637	243	1857	102	4194	6	5944	103	4552	9.70016	539	1810	297.122	184.896		80.9607	46.1456	5.31177	150.711	9.85156	417.655	358.644
GO:0030030	cell projection organization	433.178	6	52	6	30	37	6	complete;5prime_partial	313	1109	143	1565	308	1518	707	1303	12	4200	167	3539	52.4929	75	5635	73.4228	553.045	43.1252	586.661	234.445	13.6678	309.371	117.838	155.879	136.86
GO:0010523	negative regulation of calcium ion transport into cytosol	545.329	1	1	1	5	6	3	5prime_partial	313	1110	418	688	782	823		9010	35	2406	709	1459	135.683	705	1495	722.2	777.388	60.4821	2033.92		17.8938	965.396	349.033	696.017	490.044
GO:0051025	negative regulation of immunoglobulin secretion	545.329	1	1	1	2	7	2	5prime_partial	313	1110	418	688	782	823	102	4194	37	2331	710	1458	136.974	703	1500	719.728	777.388	60.4821	2033.92	46.1456	17.5019	963.227	350.53	695.297	485.139
GO:1904721	negative regulation of mRNA endonucleolytic cleavage involved in unfolded protein response	545.329	1	1	1	1	4	1	5prime_partial	313	1110	418	688	782	823		9010	34	2413	709	1460	135.544	702	1503	718.095	777.388	60.4821	2033.92		17.1718	963.048	347.39	686.863	479.84
GO:0046777	protein autophosphorylation	360.824	52	167	67	172	224	110	complete;5prime_partial;3prime_partial;internal	313	1113	374	757	615	944	1626	710	70	1650	772	1380	330.212	1743	758	1538.82	408.671	146.037	1395.06	949.804	136.584	1098.46	545.491	2396.19	2157.01
GO:0010592	positive regulation of lamellipodium assembly	474.853	3	81	3	18	35	11	5prime_partial;complete	312	1114	177	1323	298	1567	429	1917	22	3046	352	2285	93.3177	300	2631	296.279	637.677	71.396	632.634	270.547	37.6557	786.561	369.957	529.306	413.568
GO:0005811	lipid droplet	373.084	13	134	15	89	120	52	5prime_partial;complete	311	1115	341	818	854	764	1462	770	191	945	3355	472	694.851	2644	559	3519.85	435.022	89.3782	1564.38	3030.32	142.267	2942.8	1104.84	2613.05	2265.54
GO:0070072	vacuolar proton-transporting V-type ATPase complex assembly	829.062	4	95	4	12	14	9	complete;5prime_partial;internal	311	1116	441	665	3682	248	9	7783	412	562	2038	715	812.654	1166	1014	2146.42	1347.1	135.413	5232.47	10572.4	257.454	3285.63	1764.71	1940.89	3066.21
GO:0032154	cleavage furrow	518.918	16	120	19	54	80	31	complete;5prime_partial;internal	310	1117	445	655	974	703	1003	1034	60	1808	349	2292	114.969	765	1429	812.488	727.846	154.877	1665.97	768.953	86.8407	923.096	342.522	1929.88	1536.88
GO:0005578	proteinaceous extracellular matrix	486.929	45	96	58	362	330	143	5prime_partial;complete;internal;3prime_partial	308	1118	554	555	916	731	3829	280	179	977	2534	601	717.165	8098	252	5933.75	665.379	325.056	1405.93	8224.41	251.98	1402.04	484.035	2731.5	2088.12
GO:0032212	positive regulation of telomere maintenance via telomerase	583.006	11	105	12	39	62	29	complete;3prime_partial;5prime_partial	308	1119	291	927	557	998	1551	734	56	1864	606	1616	223.481	713	1482	1129.96	857.546	163.596	1476.88	1255.76	79.6887	829.553	435.681	1276.93	1304.34
GO:0005750	mitochondrial respiratory chain complex III	568.783	2	20	2	15	12	10	complete	307	1120	110	1929	604	955	2443	455	1886	170	16416	156	3107.81	34888	57	28851	830.213	33.5957	1274.22	1105.6	7883.27	32336.5	6564.63	74888.9	86567.4
GO:0051787	misfolded protein binding	471.36	5	136	5	12	18	9	5prime_partial;internal;complete	307	1121	311	872	689	890	383	2122	53	1925	1276	987	289.003	2280	629	2428.36	636.004	137.507	1924.49	638.769	28.5815	388.156	131.104	2546.94	3036.81
GO:0006662	glycerol ether metabolic process	357.121	2	24	2	11	7	4	5prime_partial;complete	305	1122	217	1118	635	926	0	9010	6	5812	378	2198	111.111	517	1869	740.57	408.867	64.3939	961.261	0	4.79969	546.043	206.284	356.67	363.404
GO:0006406	mRNA export from nucleus	505.669	21	112	32	125	49	36	5prime_partial;complete;internal;3prime_partial	305	1123	315	868	676	902	1907	595	98	1355	289	2597	113.513	3246	488	4056.6	706.01	146.302	1271.81	1230.48	136.712	425.904	221.68	2620.39	3380.15
GO:0060338	regulation of type I interferon-mediated signaling pathway	514.329	4	121	4	27	6	2	5prime_partial;complete	305	1124	132	1667	355	1346	2074	552	29	2646	436	2003	112.662	413	2148	444.845	723.637	80.8937	1117.4	923.341	28.8812	544.426	187.726	531.613	519.237
GO:0046826	negative regulation of protein export from nucleus	351.782	4	82	5	7	8	6	5prime_partial;complete;internal	305	1125	217	1116	607	951	542	1604	14	3923	383	2187	136.116	659	1581	977.615	398.704	61.896	962.752	250.198	11.5629	852.084	284.626	679.66	826.231
GO:0000387	spliceosomal snRNP assembly	399.18	11	44	14	45	39	27	complete;5prime_partial;internal	304	1126	135	1623	660	908	324	2356	31	2558	389	2162	118.661	1053	1094	1261.29	494.003	33.1673	765.506	360.363	34.4016	650.404	231.886	1457.4	1234.6
GO:1904874	positive regulation of telomerase RNA localization to Cajal body	582.4	9	99	10	15	36	14	complete	304	1127	293	919	548	1008	1278	848	49	2000	525	1763	201.739	573	1729	1031.54	860.805	157.916	1471.14	1159.17	55.2888	649.267	380.311	888.877	937.375
GO:0060334	regulation of interferon-gamma-mediated signaling pathway	507.497	3	61	4	13	7	3	5prime_partial;complete	303	1128	136	1619	361	1332	2047	559	20	3184	436	2002	112.672	416	2138	445.872	711.569	79.1909	1087.45	923.742	22.5171	544.711	187.748	566.208	532.349
GO:0006107	oxaloacetate metabolic process	534.458	4	92	4	12	15	7	complete	303	1129	326	840	565	988	695	1320	77	1562	2140	681	1290.73	421	2125	468.477	765.86	87.9761	1290.52	609.05	87.9541	2209.21	1782.17	720.396	641.137
GO:0032357	oxidized purine DNA binding	328.785	3	95	4	2	8	4	5prime_partial;complete	303	1130	324	850	101	3181	1768	652	0	15952	137	3952	31.1729	1020	1135	1058.18	354.875	79.2554	92.3471	1189.18	0	243.204	60.2022	1378.97	904.509
GO:0070061	fructose binding	822.015	2	41	2	5	5	4	complete	302	1131	434	668	3663	251	9	7783	410	563	2048	707	823.981	1196	997	2148.39	1341.81	125.513	5189.31	10572.4	251.018	3827.68	1912.45	2649.18	3448.84
GO:0061615	glycolytic process through fructose-6-phosphate	822.015	2	41	2	1	5		complete	302	1131	434	668	3663	251	9	7783	0	14611	2047	708	822.822		14508		1341.81	125.513	5189.31	10572.4	0.653871	3801.16	1901.03
GO:0030282	bone mineralization	376.474	9	72	9	35	47	23	complete;5prime_partial;3prime_partial;internal	300	1133	274	952	371	1303	136	3686	54	1908	256	2786	90.2998	663	1572	514.754	452.468	71.184	414.607	57.6455	42.2284	216.953	92.5007	588.892	565.713
GO:0031234	extrinsic component of cytoplasmic side of plasma membrane	451.586	21	146	23	80	90	62	complete;5prime_partial;internal;3prime_partial	300	1134	322	854	635	927	2223	514	80	1539	712	1454	262.448	951	1218	788.048	603.509	125.295	1207.66	1334.37	127.342	703.492	377.529	1408.87	1171.42
GO:0010634	positive regulation of epithelial cell migration	284.151	11	42	11	35	50	21	3prime_partial;5prime_partial;complete;internal	299	1135	137	1612	193	2187	473	1796	23	3013	584	1656	141.683	220	3211	218.705	268.863	93.6603	481.605	654.952	48.2417	1441.38	544.958	732.796	668.387
GO:1990226	histone methyltransferase binding	557.253	5	52	6	6	19	5	complete;5prime_partial	299	1136	135	1633	401	1233	1986	575	3	8017	498	1823	141.562	279	2751	375.521	815.203	92.8376	1248.34	871.33	6.44605	715.744	242.002	457.657	493.559
GO:0007004	telomere maintenance via telomerase	513.268	5	18	7	18	23	15	complete;5prime_partial;3prime_partial	299	1137	358	786	647	915	2038	560	47	2036	648	1549	189.038	670	1561	1097.6	727.401	101.889	1622.44	874.7	74.5564	737.359	346.78	1148.77	1238.94
GO:0030968	endoplasmic reticulum unfolded protein response	331.221	18	143	20	53	58	36	5prime_partial;complete;3prime_partial;internal	298	1138	97	2096	836	776	915	1109	121	1225	1496	889	370.557	782	1408	1418.86	364.828	100.452	1651.97	1166.49	74.5973	775.326	459.714	944.06	828.343
GO:0097191	extrinsic apoptotic signaling pathway	253.991	8	63	9	42	68	30	complete;5prime_partial	297	1139	58	2911	477	1104	357	2215	55	1894	617	1596	206.346	1097	1067	1192.1	210.727	63.1049	933.422	709.466	59.749	722.648	294.171	942.788	741.473
GO:0070317	negative regulation of G0 to G1 transition	384.237	6	104	7	37	5	2	complete	297	1140	94	2137	280	1680	199	3031	23	3012	41	6805	10.8078	21	9026	9.33255	471.551	53.3286	432.441	79.6731	29.4787	76.1039	20.6323	44.3613	38.9648
GO:0061624	fructose catabolic process to hydroxyacetone phosphate and glyceraldehyde-3-phosphate	809.823	1	25	1	5	2		complete	297	1141	425	678	3655	253	9	7783	517	429	2124	685	803.698		14508		1322.78	122.777	5130.4	10572.4	277.54	3299.41	1696.23
GO:0061625	glycolytic process through fructose-1-phosphate	809.823	1	25	1		2		complete	297	1141	425	678	3655	253	9	7783		15952	2124	685	803.698		14508		1322.78	122.777	5130.4	10572.4		3299.41	1696.23
GO:0006116	NADH oxidation	809.823	1	25	1	2	4	1	complete	297	1141	427	676	3655	253	9	7783	438	543	2189	669	807.855	1024	1129	1993.56	1322.78	122.777	5130.4	10572.4	262.711	3365.94	1731.9	1728.36	2858.79
GO:0043008	ATP-dependent protein binding	493.194	4	97	4	7	12	4	complete	297	1144	135	1627	363	1327	1993	573	5	6556	485	1858	133.187	454	2027	489.688	689.636	88.028	1098.86	867.163	6.35899	702.676	282.901	665.599	625.176
GO:0071493	cellular response to UV-B	330.606	4	38	5	8	15	6	5prime_partial;complete	296	1145	57	2943	73	3710	881	1136	5	6491	99	4674	24.8139	528	1837	172.925	364.983	30.8551	1177.64	625.877	19.9488	178.346	43.5929	446.576	475.07
GO:0071159	NF-kappaB complex	316.474	2	95	2	17	2	1	5prime_partial;complete	296	1146	316	862	126	2822	1771	649	1	10558	146	3819	31.0275	1005	1153	1042.05	337.354	69.6342	141.443	1247.43	0.711903	235.388	53.0696	1331.23	854.939
GO:0097110	scaffold protein binding	271.408	14	118	17	59	97	35	complete;internal;3prime_partial	295	1147	92	2170	594	966	702	1312	87	1450	793	1357	300.743	925	1239	807.004	247.414	63.4885	682.564	728.942	137.178	1276.21	472.019	1059.57	1134.12
GO:0043009	chordate embryonic development	328.262	2	93	2	3	8	2	5prime_partial;complete	295	1148	328	835	152	2561	3952	273	1	11648	2	12709	1.25156	8	11074	19.6826	361.641	75.9705	182.763	2160.65	0.260836	2.99233	1.94456	3.20157	4.53992
GO:0003697	single-stranded DNA binding	527.863	29	101	46	117	134	73	complete;5prime_partial;internal;3prime_partial	295	1149	467	621	1177	640	1842	622	109	1297	675	1513	213.805	1887	717	2227.25	760.88	235.578	2524.76	1280.8	168.687	1433.34	535.153	2626.24	2975.85
GO:0009749	response to glucose	314.568	13	137	15	69	89	26	complete;5prime_partial;internal;3prime_partial	295	1150	222	1099	509	1057	2682	408	3638	97	15376	188	2968.9	24494	110	13205.8	334.555	76.4715	1071.82	1725.77	122.627	1985.03	1116.7	1145.89	968.045
GO:0001227	transcriptional repressor activity, RNA polymerase II transcription regulatory region sequence-specific DNA binding	387.594	16	73	23	82	104	55	5prime_partial;complete;internal	295	1151	223	1093	358	1342	217	2911	54	1914	316	2459	181.654	693	1517	786.101	480.641	50.9291	1145.6	195.386	111.291	543.412	410.092	1234.37	1112.29
GO:0060021	palate development	314.491	25	119	33	81	141	72	3prime_partial;complete;5prime_partial;internal	294	1152	243	1032	381	1285	781	1238	65	1736	422	2045	199.666	1101	1059	1187.3	334.567	82.6255	679.148	426.911	54.0077	556.047	229.84	1028.9	834.135
GO:0097435	supramolecular fiber organization	500.302	2	47	2	13	21	7	complete	294	1153	137	1605	368	1315	2259	504	27	2704	709	1461	179.86	407	2176	478.391	706.35	80.8813	1126.19	1015.45	29.0669	1037.05	359.848	676.692	573.714
GO:0030511	positive regulation of transforming growth factor beta receptor signaling pathway	511.27	9	73	10	26	33	21	5prime_partial;complete;internal	293	1154	160	1433	447	1158	2075	551	28	2690	810	1343	158.918	1179	1007	910.701	729.843	113.197	1255.28	974.981	44.0808	766.847	264.925	1176.56	1149.67
GO:0031258	lamellipodium membrane	446.676	5	80	7	22	30	9	complete;5prime_partial	293	1155	209	1149	387	1259	651	1372	25	2853	139	3917	60.8212	387	2258	480.686	600.851	78.6805	774.939	250.182	54.4047	231.519	111.049	620.059	574.176
GO:0004520	endodeoxyribonuclease activity	313.796	3	90	3	15	7	6	5prime_partial;internal	291	1156	310	878	101	3165	1699	676	28	2689	159	3617	32.319	1017	1139	1053.3	336.099	71.855	86.7403	1170.12	14.2111	230.867	54.4492	1362.54	893.177
GO:0030836	positive regulation of actin filament depolymerization	579.6	4	77	4	10	13	8	5prime_partial;complete	291	1157	166	1400	418	1211	448	1862	13	4169	322	2432	82.0902	502	1897	631.508	867.889	85.4307	1082.95	542.64	29.5055	538.141	258.118	1675.8	2060.61
GO:0043235	receptor complex	462.111	32	119	38	131	185	90	complete;5prime_partial;internal;3prime_partial	291	1158	354	790	568	985	1926	591	134	1168	1308	971	588.508	1264	946	997.45	632.927	212.842	1895.43	1190.47	183.499	1405.44	914.585	2420.53	2126.58
GO:0070063	RNA polymerase binding	350.212	9	45	12	18	34	13	complete;5prime_partial;internal	291	1159	221	1103	377	1289		9010	73	1618	457	1946	176.194	1402	888	953.807	409.277	35.2331	446.023		54.7716	545.412	199.623	878.83	765.232
GO:0060213	positive regulation of nuclear-transcribed mRNA poly(A) tail shortening	274.476	5	74	5	11	24	11	complete	291	1160	214	1133	633	929	191	3092	8	5119	217	3081	63.0246	545	1801	428.219	258.08	36.986	595.344	163.389	26.94	272.914	84.0768	497.608	357.377
GO:0070181	small ribosomal subunit rRNA binding	315.893	2	90	2	8	9	4	5prime_partial;complete	291	1161	310	876	142	2659	1715	668	35	2401	691	1493	134.055	1760	751	1717.36	341.13	69.6509	148.252	1204.7	48.1122	1670.87	267.296	1954.18	1414.97
GO:0045732	positive regulation of protein catabolic process	373.84	24	198	27	66	96	45	5prime_partial;complete;internal;3prime_partial	290	1162	377	752	746	848	1476	764	171	1005	1256	993	402.718	2164	647	1758.11	458.043	139.273	1438.44	1388.23	104.243	1883.56	817.165	2320.82	1845.26
GO:0017187	peptidyl-glutamic acid carboxylation	180.49	3	12	3	14	7	2	complete;5prime_partial;3prime_partial	289	1163	57	2959	183	2286	96	4335	247	792	327	2402	92.9908	418	2134	391.348	71.6426	4.8792	126.18	161.991	6.94679	119.025	21.6124	219.695	204.425
GO:0051496	positive regulation of stress fiber assembly	734.55	13	88	14	49	76	36	complete;3prime_partial;5prime_partial	289	1164	166	1397	416	1213	2831	390	258	758	16869	148	2769.16	2252	635	5761.18	1179.86	93.294	1774.57	1432.99	107.68	1450.62	563.414	1993.71	1530.13
GO:0042104	positive regulation of activated T cell proliferation	310.218	1	90	1	22	26	23	5prime_partial	289	1165	308	881	107	3087	1703	674	49	2007	1293	977	186.09	2370	608	2001.3	331.278	68.6125	104.003	1235.34	17.6926	378.283	115.937	2745.01	1886.31
GO:0032358	oxidized pyrimidine DNA binding	310.218	1	90	1	1	1	1	5prime_partial	289	1165	308	881	100	3194	1699	676	0	15952	129	4072	27.8324	1005	1153	1042.05	331.278	68.6125	84.3396	1170.12	0	222.951	50.279	1331.23	854.939
GO:0045738	negative regulation of DNA repair	310.218	1	90	1	1	1	1	5prime_partial	289	1165	308	881	100	3194	1699	676	0	15952	129	4072	27.8324	1005	1153	1042.05	331.278	68.6125	84.3396	1170.12	0	222.951	50.279	1331.23	854.939
GO:0008534	oxidized purine nucleobase lesion DNA N-glycosylase activity	310.218	1	90	1	6	2	1	5prime_partial	289	1165	308	881	100	3194	1699	676	2	8982	131	4045	28.2313	1005	1153	1042.05	331.278	68.7063	84.3396	1170.12	1.0016	228.772	51.0306	1331.23	854.939
GO:1902231	positive regulation of intrinsic apoptotic signaling pathway in response to DNA damage	310.218	1	90	1	6	10	6	5prime_partial	289	1165	309	879	100	3194	1707	672	2	8273	162	3587	39.3402	1040	1114	1077.17	331.278	68.6125	84.3396	1177.58	4.04873	325.436	89.4106	1400.99	916.651
GO:1902546	positive regulation of DNA N-glycosylase activity	310.218	1	90	1	1	1	1	5prime_partial	289	1165	308	881	100	3194	1699	676	0	15952	129	4072	27.8324	1005	1153	1042.05	331.278	68.6125	84.3396	1170.12	0	222.951	50.279	1331.23	854.939
GO:0032079	positive regulation of endodeoxyribonuclease activity	310.218	1	90	1	4	7	4	5prime_partial	289	1165	308	881	100	3194	1970	578	0	11973	158	3639	35.1084	1069	1086	1091	331.278	68.6125	84.3396	1230.59	1.654	260.051	64.6434	1485.62	981.759
GO:2001272	positive regulation of cysteine-type endopeptidase activity involved in execution phase of apoptosis	310.218	1	90	1	1	1	1	5prime_partial	289	1165	308	881	100	3194	1699	676	0	15952	129	4072	27.8324	1005	1153	1042.05	331.278	68.6125	84.3396	1170.12	0	222.951	50.279	1331.23	854.939
GO:0061481	response to TNF agonist	310.218	1	90	1	1	1	1	5prime_partial	289	1165	308	881	100	3194	1699	676	0	15952	129	4072	27.8324	1005	1153	1042.05	331.278	68.6125	84.3396	1170.12	0	222.951	50.279	1331.23	854.939
GO:1905053	positive regulation of base-excision repair	310.218	1	90	1	2	4	2	5prime_partial	289	1165	310	875	100	3194	1699	676	1	10500	130	4053	28.1635	1014	1145	1053.28	331.278	68.6125	84.3396	1170.12	1.57694	224.711	51.0672	1357.09	881.951
GO:0047057	vitamin-K-epoxide reductase (warfarin-sensitive) activity	180.169	2	7	2	3	8	2	complete;5prime_partial	289	1175	50	3171	137	2700	40	6037	3	7859	320	2446	103.854	320	2519	311.654	71.1952	2.67853	96.1576	103.804	1.10441	118.557	24.0301	154.71	149.674
GO:0042373	vitamin K metabolic process	180.169	2	7	2	4	9	2	complete;5prime_partial	289	1175	50	3171	137	2700	40	6037	32	2492	408	2098	108.582	320	2519	311.654	71.1952	2.67853	96.1576	103.804	14.0995	165.554	27.716	154.71	149.674
GO:1904871	positive regulation of protein localization to Cajal body	557.586	7	97	8	8	24	7	complete	289	1177	280	943	540	1016	1278	848	31	2532	447	1975	173.718	422	2122	792.523	826.119	150.963	1440.48	1159.17	39.7872	439.231	311.687	660.818	738.454
GO:0030042	actin filament depolymerization	582.644	6	73	6	22	14	5	5prime_partial;complete	289	1178	177	1324	428	1188	1141	918	13	4070	157	3662	43.8531	20	9064	30.83	876.471	87.3577	1120.88	558.541	26.8487	318.641	135.055	130.549	173.966
GO:0032543	mitochondrial translation	322.454	11	19	13	37	39	35	complete;5prime_partial;3prime_partial	287	1179	113	1893	298	1564	587	1492	66	1713	879	1263	269.538	2363	612	2032.01	357.88	39.462	577.045	407.318	68.2337	1820.49	541.809	2336.21	2166.91
GO:0006103	2-oxoglutarate metabolic process	251.795	5	53	7	18	25	8	complete;5prime_partial	287	1180	296	912	1182	639	602	1464	262	747	2760	547	2064.05	712	1484	866.13	216.68	34.1642	1047.59	1948.6	70.407	1741.58	1055.46	834.195	1008.99
GO:0010501	RNA secondary structure unwinding	577.966	17	133	26	44	47	44	complete;5prime_partial;internal	285	1181	409	706	902	738	746	1265	48	2019	482	1867	205.247	1257	954	1590.14	870.807	313.022	2165.5	770.852	64.6686	633.589	301.172	2410.53	2416.75
GO:0032435	negative regulation of proteasomal ubiquitin-dependent protein catabolic process	494.881	6	37	7	25	48	21	complete;5prime_partial	285	1182	173	1356	396	1244	2483	447	125	1200	826	1321	278.05	1605	803	1949.92	705.098	99.3899	1245.95	1103.66	105.642	1616.04	470.667	2492.26	2397
GO:0003857	3-hydroxyacyl-CoA dehydrogenase activity	347.045	2	20	2	19	7	6	complete	284	1183	82	2330	275	1694	787	1230	86	1466	1153	1062	233.87	1441	875	1929.77	409.657	55.4179	544.611	4940.21	85.9553	1257.77	711.869	1043.83	1193.39
GO:1905323	telomerase holoenzyme complex assembly	495.666	2	12	2	4	9	4	complete;5prime_partial	284	1184	343	814	643	920	1934	586	25	2818	582	1662	163.368	558	1771	954.172	707.363	88.4911	1610.75	848.076	53.3271	599.748	290.932	934.526	1034.26
GO:0007184	SMAD protein import into nucleus	253.647	7	47	10	4	7	8	3prime_partial;complete	283	1185	100	2070	182	2288	269	2634	2	8412	51	6321	24.8031	180	3644	191.945	223.965	99.8264	419.51	202.403	3.99736	99.8429	31.0271	438.888	339.969
GO:0043122	regulation of I-kappaB kinase/NF-kappaB signaling	408.751	2	12	2	14	30	7	complete	283	1186	84	2282	514	1047	1062	970	9	4909	65	5678	18.5038	775	1417	952.503	534.244	19.8628	1457.3	320.129	30.0319	126.085	46.903	813.317	877.805
GO:0016459	myosin complex	260.768	25	112	29	117	107	42	internal;complete;5prime_partial;3prime_partial	283	1187	283	938	370	1306	132	3736	108	1301	419	2061	151.52	495	1918	461.702	238.787	72.4272	928.381	143.388	154.385	1140.31	384.005	857.846	802.219
GO:0030043	actin filament fragmentation	574.267	3	73	3	4	6	4	5prime_partial;complete	283	1188	159	1437	396	1243	439	1890	8	5214	320	2445	81.3602	481	1948	618.712	865.931	85.0955	1082.09	540.661	14.8825	442.478	218.167	1551.02	1894.98
GO:0023026	MHC class II protein complex binding	750.549	2	12	2	14	8	12	complete	282	1189	305	896	599	960	4119	259	119	1238	110	4431	9.20086	1898	711	1820.75	1218.78	190.78	3701.43	2482.29	272.945	158.213	7.85539	4633.98	4043.57
GO:0004499	N,N-dimethylaniline monooxygenase activity	146.849	3	5	4	13	18	8	complete	281	1190	329	832	871	753	16	7269	91	1421	454	1952	78.2675	1982	685	1591.49	12.2076	15.8904	43.5704	483.669	15.4386	580.372	229.179	940.727	1456.09
GO:0001934	positive regulation of protein phosphorylation	505.551	31	132	43	139	209	60	complete;5prime_partial;3prime_partial;internal	281	1191	253	1001	386	1261	1089	954	971	270	5672	357	1450.12	11225	187	9649.72	729.613	152.309	1049.71	7212.42	171.802	2980.62	1219.39	3149.88	2713.62
GO:0071230	cellular response to amino acid stimulus	342.487	16	108	20	57	81	42	5prime_partial;complete;3prime_partial	280	1192	229	1075	424	1200	1203	884	112	1284	621	1591	221.566	834	1339	962.326	404.722	118.069	953.142	580.682	79.6435	940.882	377.582	1870.18	1251.97
GO:0000151	ubiquitin ligase complex	395.821	33	260	38	108	127	62	3prime_partial;complete;5prime_partial;internal	280	1193	418	692	703	871	3657	293	63	1777	958	1204	234.414	752	1445	849.532	511.523	150.226	1527.53	2760.22	99.4795	1779.02	487.628	1319.64	1168.02
GO:0034314	Arp2/3 complex-mediated actin nucleation	387.463	8	124	8	53	38	18	5prime_partial;complete	280	1194	226	1085	476	1106	803	1213	43	2140	399	2125	141.607	808	1371	870.849	494.984	79.7366	843.356	1115.87	55.5003	515.323	213.417	1179.07	952.831
GO:0003995	acyl-CoA dehydrogenase activity	251.98	6	29	10	23	12	12	5prime_partial;complete;3prime_partial	280	1195	76	2446	288	1623	648	1378	77	1572	663	1525	167.131	1505	844	1265.51	224.136	18.5341	491.136	1287.75	38.7903	774.816	353.238	1375.96	1889.35
GO:0018279	protein N-linked glycosylation via asparagine	306.447	11	49	19	47	35	27	5prime_partial;3prime_partial;complete	280	1196	232	1062	404	1223	817	1199	176	988	713	1451	185.582	1022	1132	1330.64	333.216	43.5919	771.592	2085.66	98.0411	675.798	264.789	970.028	853.898
GO:0060741	prostate gland stromal morphogenesis	175.028	1	24	1	3	3	1	5prime_partial	280	1197	42	3466	14	6694	623	1419	2	9288	69	5534	23.8546	16	9614	10.3058	70.4343		0	101.612	3.88556	14.6263	9.85963	2.14617	0.063873
GO:0007098	centrosome cycle	326.511	13	42	15	58	64	29	complete;5prime_partial;3prime_partial;internal	280	1198	78	2402	151	2573	251	2707	29	2603	207	3173	72.6077	353	2387	384.793	373.488	62.4987	248.458	148.508	33.922	483.455	177.261	561.073	615.561
GO:0030532	small nuclear ribonucleoprotein complex	301.17	7	216	8	18	6	3	complete;5prime_partial	279	1199	158	1445	420	1206	1383	804	20	3220	24	8077	10.3157	28	8218	40.199	322.973	61.7805	686.297	784.815	26.5372	60.5298	26.3244	59.4618	70.4784
GO:0016525	negative regulation of angiogenesis	274.808	22	93	25	87	149	56	complete;3prime_partial;5prime_partial;internal	279	1200	256	999	360	1337	1885	604	1384	215	5996	345	2003.72	7899	259	7345.59	270.393	107.972	391.855	4989.2	98.9162	1039.27	503.006	2252.62	1899.02
GO:0000993	RNA polymerase II core binding	358.895	11	63	12	22	30	22	complete;5prime_partial;internal;3prime_partial	279	1201	103	2026	553	1005	330	2317	22	3084	237	2916	86.4799	469	1988	570.358	438.92	82.0674	1181.3	238.776	34.4129	387.078	158.871	825	765.88
GO:0007229	integrin-mediated signaling pathway	466.136	35	118	45	152	149	69	complete;5prime_partial;internal;3prime_partial	279	1202	390	724	708	869	1902	598	294	693	16239	161	2587.6	1255	957	5115.82	653.416	267.62	1793.81	1155.15	146.4	1176.08	553.54	1905.2	1692.13
GO:0001649	osteoblast differentiation	460.749	32	147	41	99	79	86	5prime_partial;complete;internal;3prime_partial	279	1203	500	596	340	1406	1436	777	283	715	819	1328	203.778	4881	391	5322.75	642.924	139.183	1176.98	1396.84	317.057	1638.34	529.129	6078.14	5642.58
GO:0030165	PDZ domain binding	343.431	20	138	30	89	115	55	complete;internal;5prime_partial;3prime_partial	278	1204	162	1424	466	1126	606	1453	79	1546	1092	1093	321.062	1290	933	1432.44	408.591	73.399	1345.09	1183.53	138.333	2836.96	1215.87	2367.79	2755.26
GO:0006338	chromatin remodeling	435.377	42	391	51	170	171	64	complete;5prime_partial;3prime_partial;internal	278	1205	421	684	573	982	1124	928	52	1933	413	2082	155.949	854	1322	1024.44	593.151	144.693	1067.8	348.433	88.2527	644.675	313.613	1477.8	1452.95
GO:0004356	glutamate-ammonia ligase activity	178.13	1	37	1	3	4	2	complete	278	1206	161	1427	255	1791	2254	506	0	13155	520	1770	86.6058	137	4179	94.0435	78.7305	11.1187	367.971	1893.61	0.308109	238.207	158.305	310.66	222.696
GO:0000290	deadenylation-dependent decapping of nuclear-transcribed mRNA	209.301	7	49	9	16	16	10	complete;5prime_partial;3prime_partial	278	1207	36	3757	176	2348	9	7819	6	5789	44	6716	18.2468	93	5057	130.139	141.088	22.8745	296.718	3.78913	9.82241	51.6938	19.2337	168.956	148.494
GO:0017025	TBP-class protein binding	394.404	15	286	18	33	20	17	complete;3prime_partial;5prime_partial	277	1208	181	1302	700	872	1413	792	24	2889	700	1478	236.982	863	1314	975.327	511.54	72.3964	1219.85	833.768	35.067	897.84	395.286	1181.73	1090.07
GO:0017053	transcriptional repressor complex	249.82	10	116	12	56	103	43	3prime_partial;complete;5prime_partial	277	1209	57	2937	149	2595	515	1688	25	2835	380	2194	111.784	673	1558	692.489	222.71	104.98	354.76	393.083	54.0629	634.399	281.192	1041.48	982.93
GO:0006559	L-phenylalanine catabolic process	249.544	2	6	2	16	7	3	5prime_partial;complete	277	1210	852	416	173	2384	1	8797	280	720	4148	424	2704.38	3994	433	2585.19	222.501	9.43555	144.384	624.147	62.5078	1497.52	824.802	654.5	699.024
GO:0051898	negative regulation of protein kinase B signaling	314.82	13	57	20	44	70	32	complete;internal;5prime_partial	276	1211	168	1389	331	1429	530	1655	48	2026	638	1568	201.432	1850	726	1654.66	354.07	35.6675	838.078	280.607	61.7962	976.663	423.066	2150.98	1736.54
GO:0042761	very long-chain fatty acid biosynthetic process	243.388	10	48	12	21	20	14	complete;5prime_partial	275	1212	250	1010	354	1353	331	2312	34	2419	699	1481	251.41	400	2201	1383.81	211.398	52.6561	422.091	1114.99	25.6106	332.749	147.049	590.515	506.36
GO:0031647	regulation of protein stability	359.002	22	123	26	66	100	44	complete;5prime_partial;internal	275	1213	201	1183	446	1160	2703	406	3785	83	14649	198	2549.08	26855	84	15890.4	442.958	86.4407	940.609	2550.48	186.16	2473.27	659.759	3392.71	3713.88
GO:0030145	manganese ion binding	487.54	21	116	23	61	58	42	complete;5prime_partial;internal;3prime_partial	274	1214	167	1391	401	1230	622	1423	65	1729	3442	463	1863.7	1531	831	1251.79	700.851	78.1681	837.002	2492.46	113.344	2265.5	2002.99	2100.44	2212.65
GO:0001758	retinal dehydrogenase activity	309.9	3	30	4	7	10	5	internal;complete	274	1215	154	1472	142	2652	17	7191	177	981	1679	821	526.369	1563	821	1776.58	345.614	32.1486	262.371	377.879	36.7604	420.94	368.68	909.109	1033.14
GO:0051289	protein homotetramerization	327.393	14	90	20	77	111	50	complete;internal;5prime_partial	274	1216	296	911	1882	417	3768	283	690	358	6108	343	2612.38	6255	351	5342.13	381.097	88.3498	908.832	1441.08	709.534	21264.9	4263.7	11254.8	10819.6
GO:0050796	regulation of insulin secretion	428.522	12	73	14	78	54	24	5prime_partial;complete	273	1217	144	1557	476	1108	415	1977	147	1091	404	2108	136.749	419	2129	305.068	583.822	87.9971	1341.68	301.232	108.716	413.979	216.406	415.552	463.619
GO:0071986	Ragulator complex	298.473	5	59	5	16	9	7	5prime_partial;complete;3prime_partial	273	1218	15	5479	93	3300	155	3456	19	3276	235	2929	64.3021	430	2102	349.217	324.062	10.0039	143.462	158.721	35.0306	570.951	181.102	614.27	418.241
GO:0040008	regulation of growth	323.648	12	108	12	56	53	16	5prime_partial;complete;3prime_partial;internal	271	1219	177	1325	379	1287	102	4206	48	2023	1079	1102	279.404	375	2307	395.73	375.808	91.8323	714.637	17.6838	52.8127	1233.47	400.584	801.7	628.132
GO:0008047	enzyme activator activity	222.583	7	46	7	70	38	18	complete;5prime_partial;3prime_partial	270	1220	17	5199	302	1542	710	1300	880	298	2154	678	347.438	139	4156	228.586	175	30.5188	573.491	1707.42	138.5	654.062	274.691	320.098	342.235
GO:0004177	aminopeptidase activity	413.974	14	70	15	49	34	10	complete;5prime_partial;internal;3prime_partial	270	1221	249	1014	314	1474	315	2405	36	2346	560	1704	338.75	252	2936	294.828	558.174	112.409	697.124	814.407	114.305	1002.9	556.794	845.024	920.362
GO:0008021	synaptic vesicle	460.715	21	153	26	132	147	55	complete;5prime_partial;3prime_partial;internal	269	1222	637	513	561	994	1288	841	81	1519	2220	664	637.432	1213	983	1402.72	652.254	175.446	1923.01	1176.6	114.898	3716.94	1205.99	1915.4	2035.31
GO:1903206	negative regulation of hydrogen peroxide-induced cell death	347.489	3	41	3	10	13	9	5prime_partial;complete	269	1223	223	1094	616	943	1400	793	74	1606	397	2129	141.468	532	1821	726.083	426.348	71.9	969.443	873.782	93.8372	928.909	326.622	554.722	474.339
GO:0006913	nucleocytoplasmic transport	343.929	14	101	19	29	40	15	complete;3prime_partial;5prime_partial	268	1224	271	960	249	1816	297	2500	31	2522	292	2584	84.69	268	2809	233.429	419.399	56.4667	551.155	250.578	41.3504	445.196	172.977	401.35	355.522
GO:0030838	positive regulation of actin filament polymerization	534.349	14	137	18	45	55	32	complete;3prime_partial;internal	268	1225	204	1171	368	1314	1715	667	39	2264	555	1712	144.228	580	1719	579.85	800.244	98.3071	862.947	1056.17	65.7697	1060.4	298.559	916.724	794.472
GO:0005178	integrin binding	303.251	27	104	31	128	148	74	complete;5prime_partial;internal;3prime_partial	268	1226	603	531	1012	689	4954	224	506	451	3381	468	1247.19	8747	227	7602.11	338.188	209.98	1220.25	9176.61	247.379	1485.06	651.293	3331.58	2953.9
GO:0015037	peptide disulfide oxidoreductase activity	332.904	2	24	3	8	12	8	5prime_partial;complete	268	1227	223	1092	733	854	80	4708	65	1734	1210	1028	460.414	2021	676	2925.63	397.501	73.1746	1207.68	319.11	23.9598	982.81	436.874	1112.39	1098.33
GO:0006839	mitochondrial transport	300.36	16	63	18	58	55	42	complete;5prime_partial	268	1228	247	1018	1138	652	283	2561	94	1387	1665	826	681.771	1160	1020	1493.67	332.758	56.0384	1182.03	877.84	90.4061	2065.49	826.003	1475.45	1342.04
GO:0055037	recycling endosome	499.109	38	184	47	103	147	72	5prime_partial;complete;3prime_partial;internal	267	1229	510	586	957	711	1443	775	167	1021	6121	342	2579.26	9203	216	19572.8	731.474	196.158	1716.14	1147.05	199.397	2047.72	868.73	3068.87	2778.41
GO:0045862	positive regulation of proteolysis	406.384	9	93	10	19	26	10	5prime_partial;complete;internal	267	1230	174	1350	360	1335	266	2645	18	3471	198	3244	44.2821	217	3237	219.039	546.189	65.3385	844.997	138.084	26.6908	344.649	104.78	381.796	327.409
GO:0003690	double-stranded DNA binding	385.743	20	113	34	99	123	50	complete;5prime_partial;3prime_partial	266	1231	366	775	786	818	2248	509	125	1198	588	1651	198.101	907	1263	1045.56	505.203	206.936	1389.63	1863.4	150.583	789.479	348.092	1390.37	1506.14
GO:0034751	aryl hydrocarbon receptor complex	468.514	3	17	6	3	8	2	complete	266	1232	150	1510	360	1334	1985	576	3	7326	461	1930	118.168	280	2741	353.932	671.206	79.191	1080.71	970.06	4.89323	578.23	191.252	437.432	425.685
GO:0031103	axon regeneration	238.447	3	91	3	13	13	2	3prime_partial;complete	266	1233	54	3043	109	3068	71	4925	9	5006	54	6165	31.7108	22	8842	35.7513	211.333	64.7313	416.52	43.1783	27.1912	151.346	107.101	95.4157	74.4915
GO:0006520	cellular amino acid metabolic process	245.794	8	34	8	51	26	8	complete;5prime_partial;3prime_partial	264	1234	339	824	1314	606	1108	940	44	2110	444	1980	304.004	598	1687	365.492	227.728	11.5572	1024.96	5337.6	104.922	658.705	380.896	993.781	803.175
GO:0005905	clathrin-coated pit	603.59	13	187	23	53	54	23	complete;3prime_partial;5prime_partial	264	1235	429	675	640	921	1164	904	92	1409	5601	359	2469.18	8398	240	18638.7	943.372	201.257	2785.51	1219.49	164.811	1006.63	679.736	1408.3	1841.26
GO:0004745	retinol dehydrogenase activity	192.39	4	77	4	19	26	11	5prime_partial;internal;complete	263	1236	125	1736	396	1246	862	1152	996	262	1460	905	434.013	1350	903	780.958	121.602	10.4516	412.887	204.645	24.7684	196.337	149.025	283.128	203.774
GO:0009409	response to cold	424.175	13	115	15	39	47	22	complete;5prime_partial	263	1237	375	754	840	775	206	2981	559	403	15361	189	376.356	946	1222	2133.9	585.353	124.935	1840.04	55.5519	2945.95	5119.83	971.594	1238.09	2005.08
GO:0030497	fatty acid elongation	207.533	7	47	8	5	6	5	complete;5prime_partial	263	1238	228	1078	313	1478	203	2997	17	3555	434	2009	113.82	289	2682	254.451	152.2	27.0221	291.338	294.601	16.619	681.47	204.38	397.697	275.718
GO:0030141	secretory granule	471.274	20	164	29	80	109	47	5prime_partial;complete;internal;3prime_partial	263	1239	303	899	483	1089	894	1126	48	2018	847	1299	446.848	261	2856	579.263	679.842	164.122	1614.73	744.418	95.0916	1068.85	693.068	809.425	742.205
GO:0032516	positive regulation of phosphoprotein phosphatase activity	463.167	2	20	3	14	24	8	complete	263	1240	134	1647	348	1375	1995	572	29	2633	472	1897	124.878	362	2362	446.494	663.676	79.2316	1087.07	910.685	50.3853	650.241	227.47	674.287	641.434
GO:0043015	gamma-tubulin binding	400.53	8	42	9	62	70	23	complete;5prime_partial	263	1241	69	2584	160	2485	65	5109	11	4470	86	5012	30.6699	180	3638	152.281	538.555	55.7218	1740.94	44.2521	33.3986	892.82	382.749	751.814	725.837
GO:0051020	GTPase binding	456.674	10	94	13	34	44	26	internal;complete;5prime_partial	261	1242	354	791	648	914	471	1800	98	1360	764	1393	314.909	1128	1044	1661.27	652.132	98.7006	1923.45	497.851	176.567	1136.25	712.354	2005.17	2164.9
GO:0019062	virion attachment to host cell	459.818	1	11	1	3	5	1	complete	261	1243	118	1803	336	1416	1934	586	4	7137	429	2022	111.439	254	2913	333.852	658.518	75.4284	1071.39	848.076	0.222767	534.678	185.489	364.861	371.947
GO:1901389	negative regulation of transforming growth factor beta activation	459.818	1	11	1	1	5	1	complete	261	1243	118	1803	336	1416	1934	586	1	11309	429	2022	111.439	254	2913	333.852	658.518	75.4284	1071.39	848.076	0.222767	534.678	185.489	364.861	371.947
GO:0030163	protein catabolic process	384.984	13	128	14	44	44	66	5prime_partial;complete;internal;3prime_partial	261	1245	169	1375	578	979	1794	643	1023	254	2228	661	552.922	281	2734	349.337	509.109	82.1029	968.627	1197.8	58.7192	1876.53	833.368	405.22	402.977
GO:0009267	cellular response to starvation	230.283	17	114	22	56	95	46	complete;5prime_partial;3prime_partial;internal	261	1246	187	1259	302	1545	4033	268	2081	150	61027	23	38986.3	39792	44	51104.6	199.874	42.2659	559.12	2955.47	172.559	1658.69	892.889	1400.75	1229.61
GO:0004197	cysteine-type endopeptidase activity	428.319	18	112	25	114	93	35	5prime_partial;complete;3prime_partial;internal	261	1247	222	1100	856	761	1112	938	109	1294	920	1233	422.522	1200	993	1078.19	596.001	96.9849	2231.98	2373.75	162.281	1180.45	583.061	2546.73	2243.04
GO:0007162	negative regulation of cell adhesion	400.276	8	50	12	39	38	21	5prime_partial;complete;internal	260	1248	134	1654	293	1602	331	2314	219	872	374	2214	103.957	612	1667	513.96	540.302	70.4038	690.957	927.432	49.4203	525.164	263.26	385.157	302.228
GO:0030008	TRAPP complex	278.152	6	71	6	28	23	10	5prime_partial;complete;internal	260	1249	484	605	146	2615	281	2569	14	3915	124	4147	45.3579	235	3068	206.53	296.13	136.247	236.716	177.455	21.1291	246.255	100.219	307.3	261.2
GO:0043922	negative regulation by host of viral transcription	216.272	4	37	4	11	17	12	3prime_partial;complete	260	1250	44	3381	119	2930	228	2837	9	4967	40	6884	16.8334	367	2347	215.801	172.521	51.3151	246.977	178.197	13.9475	78.247	33.7748	479.703	418.767
GO:0061029	eyelid development in camera-type eye	215.76	5	59	5	13	11	10	3prime_partial;internal;complete	259	1251	31	4052	84	3474	123	3874	11	4391	72	5411	61.0208	66	5985	104.312	172.053	50.1214	223.482	112.877	19.4564	69.6646	17.6346	249.48	224.661
GO:0005544	calcium-dependent phospholipid binding	337.03	12	43	14	111	79	41	complete;5prime_partial;internal	259	1252	457	635	523	1034	1517	750	50	1977	182	3376	67.8259	824	1353	820.666	414.637	103.39	1059.75	715.179	59.6022	342.013	139.397	1127.78	882.025
GO:1902951	negative regulation of dendritic spine maintenance	403.199	3	132	3	4	3	2	5prime_partial;complete	259	1253	119	1793	257	1784	38	6149	488	491	27	7848	8.68988	29	8105	28.7104	547.504	37.1785	510.112	0.78702	119.429	162.095	69.4245	88.6708	111.671
GO:0000982	transcription factor activity, RNA polymerase II proximal promoter sequence-specific DNA binding	200.781	4	90	4	20	20	12	3prime_partial;complete	258	1254	50	3162	76	3638	136	3683	3	7955	88	4969	19.3052	104	4765	120.631	143.065	50.5534	205.113	31.8222	13.6044	52.1706	19.8792	246.479	179.812
GO:0072669	tRNA-splicing ligase complex	344.207	4	116	4	9	8	8	complete;3prime_partial	257	1255	61	2811	481	1094	80	4699	11	4552	122	4186	37.2803	178	3657	257.66	430.948	74.6614	1075.91	33.6647	18.444	192.31	77.2618	313.108	300.46
GO:0007399	nervous system development	431.966	45	1116	52	363	244	83	5prime_partial;complete;3prime_partial;internal	257	1256	433	670	945	716	4558	238	448	538	2364	633	957.793	773	1420	935.281	606.593	197.711	2634.1	3256.85	350.77	2476.02	1058.33	2107.68	2066.96
GO:0008565	protein transporter activity	409.909	39	144	54	113	119	60	internal;5prime_partial;complete;3prime_partial	257	1257	374	756	483	1087	1583	724	89	1443	702	1475	251.053	1482	854	2092	562.557	177.461	1107.93	1143.45	105.427	1162.67	554.977	2250.56	2328.14
GO:1904115	axon cytoplasm	440.177	8	45	10	44	59	28	5prime_partial;complete	257	1258	152	1484	351	1363	1768	651	186	954	2021	720	780.569	1014	1144	1120.5	623.384	86.445	1354.65	2286.56	118.479	2155.08	764.055	1448.72	1359.56
GO:0071949	FAD binding	284.974	12	40	18	37	39	18	5prime_partial;internal;complete	256	1259	150	1499	355	1347	231	2822	69	1673	797	1355	241.317	983	1181	825.181	313.75	25.2598	594.03	1759.35	57.4327	694.372	274.542	950.75	1206.62
GO:0004725	protein tyrosine phosphatase activity	350.523	49	106	54	242	193	94	5prime_partial;complete;internal;3prime_partial	255	1260	312	871	578	980	1852	620	68	1679	379	2195	161.523	924	1245	874.968	445.582	185.325	1073.9	1110.73	85.639	672.062	355.821	1627.75	1340.65
GO:0035578	azurophil granule lumen	372.929	10	420	11	89	2	2	5prime_partial;complete;3prime_partial;internal	255	1261	103	2020	345	1387	1530	743	2721	125	0	15857	0	0	14098	0	490.461	106.459	640.866	1872.72	510.182	0.040175	0	0.193581	0.117137
GO:0008521	acetyl-CoA transmembrane transporter activity	305.5	3	5	4	3	1	2	complete;3prime_partial	255	1262	17	5151	12	6900		9010	1	10640	25	8059	9.56363	27	8274	59.1461	355.742	2.13804	31.0501		0.63049	43.5394	26.2294	27.7509	23.8305
GO:0045669	positive regulation of osteoblast differentiation	363.828	20	148	21	58	89	42	complete;internal;5prime_partial;3prime_partial	255	1263	178	1312	354	1355	1042	990	39	2271	612	1604	202.005	499	1905	560.723	472.422	124.356	915.619	494.616	67.3415	852.657	296.58	1191.74	924.546
GO:0035497	cAMP response element binding	208.92	7	42	10	21	16	12	3prime_partial;complete;internal;5prime_partial	255	1264	40	3561	83	3494	94	4392	8	5196	247	2845	91.9076	209	3308	407.87	162.773	48.9806	246.252	60.1781	18.9592	90.8263	38.9421	278.315	227.355
GO:0005761	mitochondrial ribosome	249.607	4	7	5	35	29	12	complete;5prime_partial	255	1265	56	2967	243	1854	557	1549	77	1569	674	1516	195.711	474	1973	614.192	244.216	21.82	385.069	483.405	65.7691	1239.08	398.097	621.063	657.059
GO:0043392	negative regulation of DNA binding	192.81	6	59	6	29	35	20	3prime_partial;complete;5prime_partial;internal	254	1266	48	3228	214	2064	56	5382	24	2900	254	2800	86.495	280	2742	289.462	131.301	53.7359	328.698	44.6894	37.5187	440.949	171.941	409.029	387.386
GO:0016327	apicolateral plasma membrane	221.581	7	44	9	19	30	13	complete;5prime_partial;3prime_partial	254	1267	85	2278	302	1548	71	4922	22	3035	181	3382	72.461	194	3457	177.813	188.857	79.3833	1240.68	55.6189	37.0637	271.685	75.3073	590.175	379.452
GO:0001652	granular component	206.757	2	7	2	5	14	4	complete	254	1268	13	5799	233	1943		9010	9	4885	171	3501	43.4067	115	4557	121.266	159.295	11.8445	116.36		11.3988	205.47	77.5364	126.809	97.8031
GO:1902176	negative regulation of oxidative stress-induced intrinsic apoptotic signaling pathway	387.264	4	18	4	13	17	8	complete;5prime_partial	254	1269	87	2239	322	1454	1062	970	12	4326	866	1276	399.456	572	1731	711.038	520.592	29.2887	1175.58	320.129	27.498	1773.56	929.928	649.678	692.643
GO:0030224	monocyte differentiation	218.74	7	85	10	17	18	12	3prime_partial;complete;internal	254	1270	75	2479	100	3184	100	4257	15	3751	78	5226	35.3947	165	3799	156.739	183.795	74.7448	255.8	35.6452	86.4637	101.819	57.9025	380.386	285.622
GO:0036143	kringle domain binding	204.716	1	6	1	1	1	1	complete	253	1271	11	6160	233	1943		9010	5	6195	0	15346	0.223891	72	5717	55.1182	156.27	9.59426	116.36		7.38833	5.96542	0.728486	74.0674	44.2304
GO:0016605	PML body	317.795	29	96	44	94	154	61	5prime_partial;complete;internal;3prime_partial	252	1272	460	632	727	858	1366	813	89	1429	722	1442	282.551	1275	940	1408.64	383.611	167.299	1232.8	552.357	128.542	1320.77	564.156	2059.41	2006.3
GO:0006122	mitochondrial electron transport, ubiquinol to cytochrome c	406.007	3	14	3	17	16	12	complete;5prime_partial;3prime_partial	251	1273	66	2652	486	1082	2864	386	253	778	10575	254	1304.26	11940	173	10617	560.593	19.5123	818.375	1140.2	1569.75	27075.6	2978.84	23842.4	29496.1
GO:0000979	RNA polymerase II core promoter sequence-specific DNA binding	258.185	20	139	23	31	61	49	complete;5prime_partial;internal	251	1274	185	1270	548	1007	506	1729	26	2777	320	2444	93.5317	1136	1038	998.967	265.224	66.8303	1048.16	389.5	55.6264	595.975	149.375	2083.29	1742.71
GO:0043923	positive regulation by host of viral transcription	201.318	7	349	7	16	23	12	3prime_partial;complete	250	1275	45	3337	74	3679	110	4052	20	3174	204	3203	75.6243	741	1455	581.039	152.499	52.4316	231.105	49.1477	32.0925	247.477	101.544	582.427	556.569
GO:0001755	neural crest cell migration	368.212	5	30	5	26	42	27	5prime_partial;complete	250	1276	135	1638	269	1725	350	2249	16	3623	194	3271	42.3466	425	2118	505.63	486.618	58.1074	588.208	167.297	28.6572	378.554	147.115	860.621	698.218
GO:0005085	guanyl-nucleotide exchange factor activity	302.101	38	123	53	211	198	49	5prime_partial;complete;3prime_partial;internal	249	1277	191	1237	294	1593	804	1212	47	2029	435	2005	166.494	626	1645	581.145	354.785	96.6244	621.954	528.746	92.8152	802.079	342.204	948.899	807.822
GO:0008083	growth factor activity	305.445	36	150	48	236	216	131	complete;5prime_partial;internal;3prime_partial	249	1278	564	549	697	879	642	1383	291	698	1347	949	419.671	1926	709	2048.83	361.57	128.837	354.209	717.151	118.247	1362.43	509.505	2417.24	1801.95
GO:0008203	cholesterol metabolic process	310.524	13	95	14	85	83	34	complete;5prime_partial;internal	249	1279	561	550	698	877	691	1329	5289	50	43708	37	9972.8	28509	77	20264.8	372.506	103.759	1237.8	2530.68	248.924	1323.31	585.918	2211.48	1818.24
GO:1903078	positive regulation of protein localization to plasma membrane	433.749	15	208	20	48	77	38	complete;5prime_partial;internal	248	1280	218	1112	607	953	818	1197	51	1962	463	1922	192.452	1199	995	1278.09	619.285	148.937	1232.59	480.474	77.6804	1073.25	521.736	2480.77	2373.57
GO:0030133	transport vesicle	386.965	20	144	23	107	73	33	complete;5prime_partial;internal;3prime_partial	248	1281	393	723	622	936	1229	870	198	928	593	1637	95.0297	556	1776	512.877	526.294	116.753	1128.87	1862.79	200.352	484.566	194.831	1088.02	797.014
GO:0031915	positive regulation of synaptic plasticity	357.663	2	13	3	9	12	6	5prime_partial;internal	247	1282	116	1844	253	1800	0	8802	1	11303	33	7358	6.46599	0	13543	0.298711	467.873	36.2115	506.204	1.21448	2.56359	101.016	18.1099	2.6057	2.42018
GO:0022604	regulation of cell morphogenesis	365.819	8	74	9	26	36	23	3prime_partial;5prime_partial;internal;complete	247	1283	162	1423	362	1329	514	1691	22	3029	85	5024	45.3127	662	1575	794.111	484.601	60.0687	707.323	253.354	46.7873	210.735	72.2552	1330.25	1182.94
GO:0008234	cysteine-type peptidase activity	329.498	9	105	10	63	56	11	complete;5prime_partial	247	1284	236	1053	632	931	574	1513	51	1966	709	1462	376.698	663	1573	559.161	411.963	94.7901	823.273	1555.51	92.2668	701.659	447.278	911.776	1051.74
GO:0045198	establishment of epithelial cell apical/basal polarity	351.099	5	51	5	13	19	11	complete;5prime_partial;internal	247	1285	202	1177	398	1241	442	1882	19	3294	203	3205	51.5796	475	1968	493.174	455.29	47.7307	822.636	692.585	43.4358	404.422	137.985	980.306	886.21
GO:0016671	oxidoreductase activity, acting on a sulfur group of donors, disulfide as acceptor	310.399	2	25	4	13	8	6	5prime_partial	247	1286	198	1196	597	962	112	4023	6	5794	308	2510	93.2033	98	4910	308.539	373.917	59.0857	920.658	127.882	6.90587	460.301	203.172	155.657	171.05
GO:0046540	U4/U6 x U5 tri-snRNP complex	297.396	15	198	19	31	30	20	5prime_partial;complete	247	1287	131	1680	393	1252	1312	834	33	2446	279	2659	119.477	569	1743	722.403	347.941	60.7305	920.611	764.919	43.4321	573.726	228.475	975.218	881.125
GO:0030178	negative regulation of Wnt signaling pathway	155.344	13	85	13	54	60	24	complete;3prime_partial;5prime_partial;internal	246	1288	88	2221	361	1333	145	3585	19	3313	343	2318	96.2339	1954	695	1185.68	64.2933	26.238	148.936	191.963	33.3782	633.908	270.453	1544.03	975.347
GO:0061001	regulation of dendritic spine morphogenesis	364.308	4	38	5	16	26	8	5prime_partial;complete;internal	246	1289	119	1796	261	1772	131	3757	15	3789	202	3214	43.8933	363	2358	450.925	482.401	40.382	550.064	173.417	25.0671	350.371	139.465	559.102	495.723
GO:0060048	cardiac muscle contraction	425.541	7	103	8	46	82	25	complete;5prime_partial;3prime_partial	246	1290	144	1548	1002	692	54195	21	14	3963	133	4005	45.1832	307	2586	298.391	605.192	417.939	2775.71	1135.36	110.272	1167.9	346.65	3046.33	2810.69
GO:0047497	mitochondrion transport along microtubule	279.616	4	29	5	8	9	6	complete;internal	246	1291	59	2862	131	2760	270	2631	16	3612	564	1695	30.1695	1537	826	1795.92	313.49	39.501	227.234	58.7984	22.9951	952.819	53.7715	2162.83	1626.78
GO:0045638	negative regulation of myeloid cell differentiation	224.137	8	37	9	19	30	14	complete;3prime_partial;5prime_partial	246	1292	112	1904	373	1299	287	2549	16	3635	141	3886	44.5147	371	2329	232.043	202.617	36.5677	566.278	277.279	24.9688	173.319	68.9421	413.18	324.44
GO:0001932	regulation of protein phosphorylation	382.871	10	91	12	39	78	22	complete;5prime_partial;3prime_partial;internal	245	1293	122	1768	557	999	147	3556	204	905	15949	167	2492.06	703	1501	4542.44	520.506	47.5245	1619.62	69.1338	66.5478	415.539	176.252	514.422	484.268
GO:0006388	tRNA splicing, via endonucleolytic cleavage and ligation	315.524	4	123	4	25	12	8	complete;5prime_partial	245	1294	37	3674	451	1150	155	3463	12	4363	120	4250	45.2282	185	3577	247.366	385.946	66.452	1010.6	268.447	21.6864	183.352	94.2078	291.408	248.447
GO:0042535	positive regulation of tumor necrosis factor biosynthetic process	365.593	3	18	3	11	14	8	complete;5prime_partial	245	1295	74	2496	312	1505	1075	962	23	3019	119	4263	23.2747	823	1355	887.527	486.545	43.7129	1141.62	495.794	35.2831	95.9177	42.8966	665.555	687.899
GO:0043248	proteasome assembly	282.691	5	59	6	34	30	10	complete;5prime_partial	244	1296	48	3219	116	2962	686	1338	28	2659	391	2150	117.551	2439	599	3173.91	321.234	28.9962	171.047	612.038	30.753	532.755	177.211	1443.87	2101.16
GO:0014069	postsynaptic density	447.081	42	138	58	202	290	88	complete;3prime_partial;5prime_partial;internal	244	1297	437	667	967	707	3172	351	255	771	1251	995	339.415	1102	1058	1060.04	650.037	500.576	2094.33	3294.03	1516.94	3188.73	1483.38	5425.36	4569.43
GO:0006919	activation of cysteine-type endopeptidase activity involved in apoptotic process	403.341	11	99	11	85	99	42	5prime_partial;complete;internal	244	1298	353	795	437	1172	934	1099	96	1366	1485	893	471.937	834	1341	840.079	562.578	105.958	1264.61	689.142	116.486	2028.22	881.195	1041.22	1089.31
GO:0004791	thioredoxin-disulfide reductase activity	303.015	1	24	1	23	15	10	5prime_partial	244	1299	215	1124	587	973	97	4311	6	5951	377	2201	111.828	146	4055	208.918	362.071	67.1717	901.81	115.106	6.67902	600.816	248.945	216.936	212.189
GO:0033158	regulation of protein import into nucleus, translocation	303.015	1	24	1	4	8	4	5prime_partial	244	1299	198	1197	640	923	192	3075	1	9852	252	2813	67.1073	479	1954	680.557	362.071	59.6242	965.535	333.344	2.42895	415.402	161.27	246.116	254.305
GO:0047134	protein-disulfide reductase activity	303.015	1	24	1	7	6	6	5prime_partial	244	1299	198	1200	584	975	1147	912	3	7883	483	1866	197.998	683	1541	815.138	362.071	58.6257	889.852	674.307	5.11588	965.601	516.034	882.829	687.202
GO:0038033	positive regulation of endothelial cell chemotaxis by VEGF-activated vascular endothelial growth factor receptor signaling pathway	370.237	3	16	5	5	6	3	complete;5prime_partial	244	1302	80	2370	286	1635	1073	963	5	6289	44	6697	7.78481	522	1855	646.83	496.945	31.4651	1089.58	414.315	20.2365	55.636	23.6964	518.474	548.525
GO:1902600	hydrogen ion transmembrane transport	400.562	2	17	2	13	11	5	complete;5prime_partial	244	1303	129	1696	622	937	410	2005	30	2574	521	1768	177.499	384	2273	524.346	557.609	44.6878	1123.61	191.245	51.4665	2332.87	659.994	887.007	912.465
GO:0031953	negative regulation of protein autophosphorylation	187.961	3	58	4	10	13	8	3prime_partial;complete	243	1304	34	3894	61	4009	329	2320	46	2061	677	1512	200.372	440	2069	276.488	132.457	50.4904	186.572	12.5423	26.412	287.048	145.858	286.615	223.131
GO:0043027	cysteine-type endopeptidase inhibitor activity involved in apoptotic process	524.845	6	118	7	29	42	24	complete;5prime_partial;internal	243	1305	168	1384	585	974	377	2140	63	1763	240	2895	62.9397	387	2261	465.415	806.245	132.867	1642.89	692.744	96.319	1892.54	518.243	1587.93	1675.35
GO:0030521	androgen receptor signaling pathway	426.469	13	84	24	44	39	17	complete;5prime_partial;3prime_partial;internal	243	1306	448	651	529	1027	1552	733	37	2324	503	1810	201.819	643	1615	1030.81	609.931	146.278	1153.18	1286.14	53.1748	768.773	409.47	967.343	1106.35
GO:0001774	microglial cell activation	202	3	18	3	16	17	3	3prime_partial;complete	243	1307	117	1837	117	2947		9010	9	4991	919	1234	192.798	19	9208	33.3216	161.107	48.5346	186.908		11.6578	137.317	15.2562	87.4847	65.0596
GO:2000144	positive regulation of DNA-templated transcription, initiation	185.371	3	49	4	8	8	7	3prime_partial;complete	243	1308	32	3998	59	4037	22	6925	12	4205	157	3654	46.8609	116	4529	179.79	128.025	47.8397	193.428	2.37469	12.1923	190.819	64.0614	310.792	313.502
GO:0006570	tyrosine metabolic process	232.436	1	3	1	5	2	2	complete	243	1309	240	1038	173	2384	1	8797	18	3438	59	5930	22.0285	783	1403	554.619	222.207	7.54446	144.384	624.147	10.9252	44.1206	15.8724	182.09	126.867
GO:0004411	homogentisate 1,2-dioxygenase activity	232.436	1	3	1	5	1	1	complete	243	1309	240	1038	173	2384	1	8797	47	2035	278	2670	184.494	729	1469	509.892	222.207	7.54446	144.384	624.147	17.8024	259.395	98.3456	130.419	96.9652
GO:1990314	cellular response to insulin-like growth factor stimulus	355.42	2	29	2	9	12	1	5prime_partial;internal	242	1311	137	1614	263	1764		9010	9	4817	186	3342	63.0132	7	11085	25.7275	468.43	45.7471	518.199		10.218	163.549	86.6479	16.6368	12.9236
GO:0031175	neuron projection development	498.515	31	142	34	126	169	73	complete;5prime_partial;internal;3prime_partial	242	1312	398	719	688	892	1630	707	85	1478	674	1515	242.79	1218	980	1185.49	754.705	211.373	2365.8	1362.95	143.785	1471.21	639.613	2409.08	1874.15
GO:0008143	poly(A) binding	308.968	11	96	13	16	26	10	complete;5prime_partial	241	1313	256	996	620	939	225	2858	11	4513	309	2503	119.334	266	2827	372.911	376.518	105.122	1131.19	96.9775	18.1693	460.938	188.227	618.24	612.837
GO:0035026	leading edge cell differentiation	182.315	2	8	2	2	2	2	3prime_partial	241	1314	42	3481	55	4203	85	4578	2	8565	4	11758	7.17854	25	8463	36.8084	123.254	41.7152	173.919	28.3077	9.90587	11.2336	5.74016	330.374	332.941
GO:0043547	positive regulation of GTPase activity	768.135	28	100	39	151	216	96	complete;5prime_partial;internal;3prime_partial	241	1315	331	830	721	860	2491	446	110	1291	2057	704	532.512	5648	364	5501.41	1295.37	192.868	2975.03	1949.32	156.423	1502.4	741.809	3569.7	3157.5
GO:0031597	cytosolic proteasome complex	383.189	4	89	4	10	10	5	5prime_partial;3prime_partial	241	1316	76	2462	699	876	1816	634	10	4621	338	2343	114.207	501	1901	537.234	525.618	23.262	1010.14	1108.26	16.5083	441.794	179.852	606.194	598.942
GO:2000379	positive regulation of reactive oxygen species metabolic process	273.385	12	133	12	29	32	18	5prime_partial;complete;internal	241	1317	202	1179	424	1199	630	1413	196	931	1434	915	396.134	3016	518	2667.57	306.052	66.9941	561.252	584.509	44.5966	715.405	205.449	904.153	830.356
GO:0022624	proteasome accessory complex	344.536	7	108	7	18	18	10	3prime_partial;complete;5prime_partial	240	1318	85	2272	403	1226	1135	922	29	2612	607	1615	209.324	774	1418	915.045	448.982	38.0035	828.394	819.782	38.1059	834.994	323.359	861.229	855.197
GO:1904851	positive regulation of establishment of protein localization to telomere	427.467	7	96	8	9	26	8	complete	240	1319	261	983	455	1142	1278	848	24	2923	404	2110	156.906	388	2252	709.781	615.01	135.426	1164.02	1159.17	32.6892	394.704	280.234	600.942	667.079
GO:2001171	positive regulation of ATP biosynthetic process	330.954	5	90	6	9	14	4	5prime_partial;complete	240	1320	169	1380	469	1120	385	2110	41	2183	530	1751	134.135	197	3422	244.774	422.092	17.8975	1287.15	371.589	82.016	866.98	295.517	202.454	202.983
GO:0030835	negative regulation of actin filament depolymerization	350.766	2	14	2	5	6	3	5prime_partial	240	1321	115	1856	246	1828		9010	1	9771	38	7006	7.533	48	6805	29.6342	461.811	38.4003	490.654		4.52768	97.4632	22.6141	84.6469	99.3093
GO:0051511	negative regulation of unidimensional cell growth	349.392	1	13	1		1		5prime_partial	239	1322	113	1878	246	1828		9010		15952	16	9049	2.73417		14508		459.285	35.0164	490.654			66.6537	6.74046
GO:1905875	negative regulation of postsynaptic density organization	349.392	1	13	1	1	1		5prime_partial	239	1322	113	1878	246	1828		9010	0	15952	16	9049	2.73417		14508		459.285	35.0164	490.654		0.095609	66.6537	6.74046
GO:1905873	positive regulation of protein localization to cell leading edge	349.392	1	13	1		1		5prime_partial	239	1322	113	1878	246	1828		9010		15952	16	9049	2.73417		14508		459.285	35.0164	490.654			66.6537	6.74046
GO:0090732	cofilin-actin rod	349.392	1	13	1		1		5prime_partial	239	1322	113	1878	246	1828		9010		15952	16	9049	2.73417		14508		459.285	35.0164	490.654			66.6537	6.74046
GO:0071362	cellular response to ether	349.392	1	13	1		1		5prime_partial	239	1322	113	1878	246	1828		9010		15952	16	9049	2.73417		14508		459.285	35.0164	490.654			66.6537	6.74046
GO:0001842	neural fold formation	349.392	1	13	1	3	6	3	5prime_partial	239	1322	113	1878	246	1828	116	3975	7	5345	175	3451	37.5931	339	2440	427.276	459.285	35.0164	490.654	161.656	14.1883	270.815	94.6397	499.658	450.302
GO:0032232	negative regulation of actin filament bundle assembly	349.392	1	13	1	4	9	3	5prime_partial	239	1322	113	1878	246	1828		9010	10	4711	222	3041	38.6396	3	12201	2.30435	459.285	35.0164	490.654		10.9355	525.677	59.4437	11.2823	8.92807
GO:1902936	phosphatidylinositol bisphosphate binding	349.392	1	13	1	3	6	2	5prime_partial	239	1322	113	1878	246	1828		9010	0	15540	29	7700	6.79556	235	3071	303.181	459.285	35.0164	490.654		0.029967	96.437	22.9369	196.77	183.815
GO:1904783	positive regulation of NMDA glutamate receptor activity	349.392	1	13	1	2	3	1	5prime_partial	239	1322	113	1878	246	1828		9010	4	6914	114	4350	23.993	0	14481	0.03262	459.285	35.094	490.654		5.9371	239.908	63.6176	1.39157	0.791521
GO:2000784	positive regulation of establishment of cell polarity regulating cell shape	349.392	1	13	1		1		5prime_partial	239	1322	113	1878	246	1828		9010		15952	16	9049	2.73417		14508		459.285	35.0164	490.654			66.6537	6.74046
GO:0010593	negative regulation of lamellipodium assembly	349.392	1	13	1	3	5	2	5prime_partial	239	1322	113	1878	247	1824		9010	119	1240	545	1730	196.272	976	1189	532.564	459.285	36.4134	501.853		4.53632	69.3606	16.3889	22.5003	25.0786
GO:2000814	positive regulation of barbed-end actin filament capping	349.392	1	13	1		1		5prime_partial	239	1322	113	1878	246	1828		9010		15952	16	9049	2.73417		14508		459.285	35.0164	490.654			66.6537	6.74046
GO:0032092	positive regulation of protein binding	437.411	26	154	34	66	116	57	complete;5prime_partial;3prime_partial;internal	239	1334	292	924	618	941	1249	862	401	571	5777	355	1366.28	8015	256	6277.53	636.156	138.932	1852.16	8295.54	142.654	2145.94	805.166	3506.5	2746.82
GO:0030283	testosterone dehydrogenase [NAD(P)] activity	245.703	1	20	1	2	3	2	complete	238	1335	84	2283	190	2208		9010	24	2892	144	3842	40.5329	990	1176	1295.3	253.113	23.7332	272.265		6.57297	162.365	53.0139	220.573	179.923
GO:0047015	3-hydroxy-2-methylbutyryl-CoA dehydrogenase activity	245.703	1	20	1	1		1	complete	238	1335	82	2330	190	2208		9010	17	3589		15857		990	1176	1295.3	253.113	23.7332	272.265		6.48762			220.351	179.652
GO:0014704	intercalated disc	632.61	20	157	28	48	71	26	complete;5prime_partial;internal;3prime_partial	238	1337	361	781	645	918	2005	567	100	1344	444	1983	153.973	1735	762	1366.66	1027.16	520.72	3293.03	888.408	253.579	3048.37	1211.76	3179.37	2949.4
GO:0019233	sensory perception of pain	451.502	10	35	12	53	86	31	complete;5prime_partial;3prime_partial;internal	238	1338	68	2603	311	1512	126	3833	25	2821	299	2561	111.581	455	2023	264.412	664.962	107.897	2024.66	845.175	39.3409	742.616	337.999	2443.61	1838.05
GO:0030513	positive regulation of BMP signaling pathway	218.628	12	195	14	34	58	28	complete;3prime_partial;5prime_partial;internal	238	1339	77	2408	133	2745	90	4460	12	4275	224	3029	53.2148	640	1619	536.755	199.47	46.7317	188.78	160.445	35.4814	341.434	121.363	626.468	544.238
GO:2000249	regulation of actin cytoskeleton reorganization	287.4	8	40	9	31	30	12	complete;5prime_partial	238	1340	100	2067	281	1669	164	3358	22	3063	324	2417	249.786	392	2237	254.901	337.15	28.5971	641.48	457.655	28.3186	488.164	286.257	516.049	431.004
GO:0007601	visual perception	339.374	28	108	36	236	214	100	5prime_partial;complete;3prime_partial;internal	237	1341	1012	371	473	1112	1495	758	309	676	279	2658	75.7386	428	2106	483.26	441.543	109.965	836.542	756.73	156.092	516.22	188.343	853.151	673.934
GO:0030330	DNA damage response, signal transduction by p53 class mediator	360.77	5	68	8	15	46	13	complete;internal;5prime_partial	237	1342	99	2086	176	2352	16	7280	19	3301	317	2456	92.4501	286	2701	190.395	484.993	40.8329	1808.66	8.53461	39.8835	1501.62	630.412	979.1	862.726
GO:1900026	positive regulation of substrate adhesion-dependent cell spreading	620.692	11	49	13	34	49	27	5prime_partial;complete;3prime_partial;internal	236	1343	71	2552	313	1480	2390	466	1179	236	16274	160	2619.98	1729	763	6156.58	1004.93	57.5583	1672.5	2226.32	94.8225	1004.04	395.348	2073.49	1839.05
GO:0070382	exocytic vesicle	393.488	12	169	13	14	20	13	complete	236	1344	238	1048	512	1052	1791	646	6	5747	93	4807	33.2222	111	4629	78.1328	550.982	385.086	1618.41	1326.92	6.70109	53.9246	27.0399	194.965	211.087
GO:0004879	nuclear receptor activity	199.506	17	106	21	61	65	28	complete;5prime_partial;3prime_partial;internal	235	1345	204	1170	446	1159	289	2537	36	2357	695	1486	184.906	811	1369	709.419	163.663	50.2475	831.768	662.628	44.9208	734.741	264.191	848.72	847.021
GO:0007030	Golgi organization	341.799	27	131	30	85	133	62	complete;5prime_partial;internal;3prime_partial	235	1346	502	595	601	957	1731	660	116	1252	1059	1118	426.791	1251	959	2004.67	448.816	124.827	1176.7	2060.78	117.298	1336.69	637.93	1989.77	1876.57
GO:0000060	protein import into nucleus, translocation	265.904	11	118	13	28	37	23	5prime_partial;complete;internal	235	1347	144	1559	188	2227	445	1874	38	2279	512	1788	217.402	687	1530	787.968	297.043	51.6978	334.48	214.021	26.7166	582.901	214.771	912.117	732.688
GO:0042288	MHC class I protein binding	558.645	4	388	5	15	19	11	complete;3prime_partial	234	1348	44	3386	370	1304	3663	291	100	1341	1734	802	605.686	1106	1053	1640.93	882.919	98.8444	1438.69	2483.11	158.339	2970.24	1707.59	2730.74	2520.12
GO:0007595	lactation	140.054	6	97	6	43	66	21	3prime_partial;complete;5prime_partial	234	1349	379	749	1583	481	173	3240	909	293	15991	166	532.289	615	1658	656.927	46.0076	16.6984	201.317	152.88	2830.33	4351.08	499.105	653.707	494.89
GO:0051537	2 iron, 2 sulfur cluster binding	448.705	14	57	17	35	37	27	complete;5prime_partial	233	1350	1164	317	330	1434	1497	757	180	973	1187	1038	658.397	1466	862	1629.81	664.553	87.0999	1026.09	1016.45	104.009	1956.79	1053.06	2155.53	2358.45
GO:0030334	regulation of cell migration	369.925	28	84	37	92	105	46	complete;5prime_partial;internal;3prime_partial	233	1351	217	1119	557	1000	1561	731	44	2099	736	1423	178.417	568	1746	625.244	507.005	101.935	1088.88	630.016	100.502	1368.41	603.342	1626.54	1343.4
GO:0032287	peripheral nervous system myelin maintenance	354.915	3	88	4	18	28	7	complete	230	1352	44	3385	121	2905	605	1457	138	1144	1703	815	677.45	1099	1064	1310.26	479.656	33.3439	1672.02	1902.43	67.1259	2310.47	871.691	1104.04	1148.36
GO:0003774	motor activity	193.908	25	112	29	142	103	43	internal;complete;5prime_partial;3prime_partial	230	1353	181	1298	183	2275	147	3542	124	1209	640	1559	172.884	679	1548	692.872	157.914	55.2293	579.448	133.866	195.884	1605.61	446.446	1535.36	1421.69
GO:0000278	mitotic cell cycle	367.098	30	211	37	130	122	46	complete;5prime_partial;3prime_partial	230	1354	251	1006	369	1311	1228	871	58	1836	760	1398	193.324	412	2155	389.174	504.444	96.2886	864.373	997.115	84.1416	1130.48	361.083	578.767	538.524
GO:0007034	vacuolar transport	419.117	11	97	11	30	21	14	complete;5prime_partial	230	1355	274	951	485	1084	705	1308	31	2537	516	1781	159.378	434	2089	398.73	608.491	103.938	1245.57	849.504	48.6314	769.806	372.387	1020.69	828.373
GO:0071902	positive regulation of protein serine/threonine kinase activity	393.967	9	68	13	35	46	17	complete;internal;5prime_partial	229	1356	155	1463	430	1182	1245	864	94	1390	1224	1014	366.198	638	1628	1010.8	558.531	43.8093	755.179	1165.94	97.6748	1231.91	548.644	1117.52	955.473
GO:0031901	early endosome membrane	346.094	20	140	25	140	141	40	complete;5prime_partial;internal;3prime_partial	229	1357	325	841	495	1076	2118	542	481	521	885	1259	269.154	760	1434	881.999	462.824	94.3914	966.376	1086.09	331.259	1457.45	728.707	1394.72	1431.44
GO:0016126	sterol biosynthetic process	189.212	5	43	6	9	12	5	complete;5prime_partial	228	1358	65	2685	97	3238	79	4721	33	2441	341	2326	201.417	226	3163	248.825	149.989	12.8336	175.491	4581.47	14.4807	172.843	82.1344	153.598	128.83
GO:0008237	metallopeptidase activity	534.959	14	71	16	123	88	28	complete;5prime_partial;3prime_partial;internal	228	1359	162	1422	287	1631	554	1562	45	2087	318	2454	123.011	1051	1096	841.857	841.798	129.783	2143.91	968.733	159.112	2109.3	994.02	2195.01	2253.99
GO:0031668	cellular response to extracellular stimulus	209.096	5	54	5	18	32	13	5prime_partial;complete	228	1360	119	1795	130	2772	354	2224	39	2265	3042	509	293.381	1092	1068	839.655	190.26	45.1254	73.6804	957.326	34.7312	466.514	154.733	633.668	520.677
GO:0070936	protein K48-linked ubiquitination	292.326	22	115	28	47	98	39	5prime_partial;complete;3prime_partial	228	1361	172	1362	494	1078	669	1357	48	2013	673	1517	215.883	1020	1134	1368.17	356.989	71.9035	1081.54	476.554	73.1852	747.983	352.264	1440.07	1407.48
GO:0016241	regulation of macroautophagy	282.279	14	151	14	70	5	3	5prime_partial;complete;3prime_partial	228	1362	170	1371	325	1439	1706	673	87	1457	19	8711	4.45445	12	10233	14.0535	336.921	83.1989	836.941	1862.45	163.757	42.7166	25.1797	41.0339	30.0729
GO:0036258	multivesicular body assembly	331.205	8	75	8	30	8	3	5prime_partial;complete	228	1363	164	1411	560	995	749	1262	48	2016	90	4909	25.7484	85	5314	116.747	434.844	85.346	1198.6	745.652	73.9784	135.265	63.0321	186.273	177.414
GO:0004579	dolichyl-diphosphooligosaccharide-protein glycotransferase activity	281.802	4	34	7	9	6	6	5prime_partial	226	1364	171	1369	303	1536	279	2579	49	2006	220	3058	81.0797	529	1833	866.789	337.359	37.8706	662.856	645.014	35.6568	310.309	137.576	614.956	548.19
GO:0010950	positive regulation of endopeptidase activity	211.978	2	43	2	5	5	4	complete	226	1365	86	2270	217	2049	243	2730	18	3433	46	6571	10.8593	438	2074	565.477	197.772	11.1762	334.191	559.158	15.9037	108.596	25.4555	480.118	441.458
GO:0006567	threonine catabolic process	124.525	1	3	1	2	6	2	complete	226	1366	21	4747	126	2816		9010	0	13053	3	12385	0.31883	130	4295	156.332	22.9926	3.66926	68.9435		0.149624	11.1662	1.36943	38.8591	49.0449
GO:0008890	glycine C-acetyltransferase activity	124.525	1	3	1	3	2	1	complete	226	1366	21	4808	126	2816		9010	3	7908	20	8527	4.12821	272	2788	234.672	22.9926	1.98915	68.9435		1.40336	28.8711	2.32082	72.8485	59.3003
GO:0045576	mast cell activation	338.832	3	42	3	18	20	4	5prime_partial;complete;internal	226	1368	41	3507	125	2836	0	8897	7	5557	56	6060	7.03128	77	5544	36.5477	451.841	26.3906	1636.03	0.153979	25.9118	779.893	335.781	467.212	458.611
GO:0006754	ATP biosynthetic process	442.253	6	65	7	29	19	8	5prime_partial;complete	225	1369	84	2302	208	2101	2664	410	753	342	1926	744	698.842	541	1804	516.889	659.264	57.5502	701.601	1220.02	4668.9	4200.75	2139.78	1554.46	1124.05
GO:0001843	neural tube closure	288.516	30	131	38	78	147	60	complete;5prime_partial;internal;3prime_partial	225	1370	344	807	714	863	1357	817	74	1605	1028	1139	399.708	788	1393	604.621	352.05	117.785	1167.04	2162.31	119.878	1907.15	798.737	1877.95	1687.09
GO:0008361	regulation of cell size	268.686	7	101	7	21	37	18	5prime_partial;complete;internal	225	1371	163	1419	244	1853	517	1685	35	2389	394	2138	97.3484	698	1511	672.95	312.624	59.6039	618.309	613.049	66.5135	605.381	238.259	1306.63	1118.08
GO:0016070	RNA metabolic process	318.914	12	140	21	46	6	2	5prime_partial;complete;3prime_partial	225	1372	306	892	1266	623	900	1123	63	1774	56	6075	20.9044	42	7175	73.3783	413.265	122.824	2298.3	589.215	100.661	71.1832	38.274	68.1931	70.3266
GO:0005776	autophagosome	270.372	17	141	23	63	90	44	complete;5prime_partial	224	1373	168	1381	239	1899	1047	985	73	1615	1060	1117	338.115	1513	838	1498.2	316.444	63.0198	446.068	934.697	101.744	1623.23	603.33	2269.02	2050.52
GO:0006749	glutathione metabolic process	295.751	8	32	10	37	55	22	complete;5prime_partial	224	1374	722	462	119	2931	1439	776	653	371	6401	330	3475.38	3145	500	2876.47	367.25	75.2499	241.279	4718.6	461.885	6541.89	2848.64	1704.24	1513.42
GO:0006368	transcription elongation from RNA polymerase II promoter	295.712	25	131	30	106	28	18	complete;5prime_partial;internal	224	1375	221	1102	645	917	938	1093	97	1362	262	2762	107.688	451	2039	456.976	367.747	107.377	1418.21	701.676	129.168	399.342	143.817	674.502	560.639
GO:0005689	U12-type spliceosomal complex	231.385	5	153	5	26	33	26	5prime_partial;complete	223	1376	126	1727	237	1910	581	1501	65	1737	490	1841	162.128	1514	837	1846.94	239.934	57.0673	419.159	392.364	84.9454	1205.94	429.687	2235.37	2171.33
GO:0090232	positive regulation of spindle checkpoint	337.053	1	1	1	1	11	1	complete	223	1377	37	3690	117	2946		9010	0	12355	8	10550	1.38253	8	10965	5.87946	451.301	26.3906	1636.03		13.1136	754.529	326.303	439.729	432.79
GO:0042995	cell projection	356.728	19	142	23	87	104	28	5prime_partial;complete;internal;3prime_partial	222	1378	293	920	849	768	1287	842	30	2597	445	1977	110.239	667	1566	896.77	490.964	120.067	1456.57	1043.12	89.6655	828.418	345.492	1281.08	1180.22
GO:0008198	ferrous iron binding	161.573	10	29	12	21	26	17	complete;internal	222	1379	344	808	1520	502	185	3136	119	1239	8243	293	3133.4	9043	219	19377.6	101.079	11.8793	123.282	124.418	54.4282	1188.12	582.866	1411.67	1835.07
GO:0036459	thiol-dependent ubiquitinyl hydrolase activity	284	35	124	42	175	72	25	5prime_partial;complete;internal;3prime_partial	222	1380	264	971	365	1321	1362	814	43	2128	195	3258	95.8944	295	2659	396.09	346.397	152.368	1004.09	841.977	87.3546	279.127	186.872	620.496	629.917
GO:0042149	cellular response to glucose starvation	307.755	12	141	13	37	69	29	5prime_partial;internal;3prime_partial;complete	221	1381	217	1115	374	1296	742	1270	92	1407	428	2027	141.601	924	1243	1458.8	394.207	95.858	933.417	666.693	55.863	507.354	244.153	1193.4	1175.28
GO:0042393	histone binding	373.121	39	235	52	118	159	99	3prime_partial;5prime_partial;complete;internal	221	1382	316	863	407	1221	1354	819	84	1480	1063	1108	482.065	1341	905	1412.09	525.202	207.797	922.157	1276.81	112.105	1911.26	790.576	2402.87	2313.19
GO:0032731	positive regulation of interleukin-1 beta production	336.524	1	12	1	9	14	3	complete	221	1383	57	2950	286	1635	1215	878	5	6595	19	8674	3.1836	483	1943	612.055	452.18	12.6332	1089.58	537.879	22.6402	51.7214	19.0805	450.153	486.123
GO:0008426	protein kinase C inhibitor activity	336.524	1	12	1	3	2	1	complete	221	1383	57	2950	286	1635	1358	816	6	5910	13	9659	1.16388	483	1943	612.055	452.18	12.3928	1089.58	423.042	21.9889	26.6003	13.5897	450.153	486.123
GO:0099641	anterograde axonal protein transport	336.524	1	12	1	1	2	1	complete	221	1383	57	2950	286	1635	1062	970	3	7725	13	9659	1.16388	483	1943	612.055	452.18	12.3928	1089.58	320.129	17.6148	26.6003	13.5897	450.153	486.123
GO:0071541	eukaryotic translation initiation factor 3 complex, eIF3m	311.582	4	34	4	7	12	8	complete;5prime_partial	220	1386	198	1201	166	2433	302	2481	17	3502	430	2015	160.469	656	1589	729.461	403.052	52.3694	504.127	193.052	24.5261	597.232	275.373	851.397	803.813
GO:0042407	cristae formation	516.022	8	70	10	38	34	13	complete;3prime_partial	219	1387	122	1766	261	1771	3243	344	753	341	392	2143	138.054	248	2962	317.891	812.868	91.7155	949.71	1435.46	4686.57	835.98	331.669	596.288	664.549
GO:0030132	clathrin coat of coated pit	307.081	3	19	3	14	12	6	complete	219	1388	187	1262	270	1724	221	2890	5	6143	85	5030	35.0618	166	3794	236.955	395.024	98.3612	752.675	306.038	8.18616	110.904	88.2155	339.508	398.978
GO:0005496	steroid binding	226.638	4	42	6	47	51	14	complete;3prime_partial	219	1389	382	744	632	930	0	9010	366	602	1898	755	668.005	451	2037	619.676	234.707	59.5728	665.342	197.138	52.0758	2182.84	865.876	410.247	347.619
GO:0045665	negative regulation of neuron differentiation	446.944	14	129	18	61	79	46	complete;5prime_partial;3prime_partial	218	1390	340	820	763	834	1298	838	95	1383	626	1585	218.174	1264	948	1638.13	675.489	183.684	2359.69	2602.55	75.9532	926.292	350.395	2536.83	1979.21
GO:0008299	isoprenoid biosynthetic process	185.035	7	89	11	23	30	11	complete;5prime_partial;internal	218	1391	97	2105	168	2417	105	4151	81	1525	1844	773	337.796	923	1248	1443.77	151.803	43.071	298.368	4608.89	15.627	340.819	214.848	254.706	246.278
GO:0006487	protein N-linked glycosylation	330.287	7	18	7	50	48	25	5prime_partial;complete;internal	217	1392	223	1097	316	1471	460	1837	71	1642	12020	229	3445.9	658	1582	1131.85	443.257	87.788	763.92	887.614	66.1236	704.803	214.416	866.093	822.441
GO:0030336	negative regulation of cell migration	296.324	29	149	32	100	146	72	complete;5prime_partial;3prime_partial;internal	216	1393	273	953	626	934	675	1349	83	1498	719	1446	193.224	1105	1055	1067.74	376.536	123.465	1471.19	815.953	198.953	1127.93	423.89	2759.62	2746.89
GO:0042220	response to cocaine	360.466	7	151	13	30	37	4	complete;3prime_partial;5prime_partial	215	1394	194	1227	618	940	481	1778	89	1439	3670	448	369.7	1	13423	0.266786	505.45	162.628	1781.51	642.653	556.15	10756.1	706.949	0.743277	0.442368
GO:0031532	actin cytoskeleton reorganization	503.882	23	121	26	62	93	47	complete;5prime_partial;internal;3prime_partial	215	1395	209	1147	483	1086	1616	714	37	2319	308	2507	109.562	740	1457	698.405	792.468	110.751	1091.93	1010.6	82.2019	732.051	340.964	2064.92	1835.66
GO:0008013	beta-catenin binding	264.729	31	106	35	147	135	69	complete;5prime_partial;3prime_partial;internal	215	1396	299	905	398	1240	422	1958	51	1970	608	1611	215.561	1215	982	1109.62	314.426	92.6134	917.464	588.37	81.6221	1201.32	546.388	2094.52	1895.96
GO:0016569	covalent chromatin modification	434.304	35	260	48	130	109	32	complete;5prime_partial;3prime_partial;internal	215	1397	384	739	717	861	2460	451	64	1752	483	1865	160.686	730	1467	832.099	653.622	166.932	1367.3	1466.1	102.287	729.295	304.851	1702.93	1580.17
GO:0002377	immunoglobulin production	124.593	2	26	2	70	115	37	complete;5prime_partial	214	1398	39	3598	4	8821	19	7127	13	4055	28	7800	6.71671	144	4081	65.0485	34.6935	1.20394	2.10585	0.436707	11.9464	48.9285	10.9412	177.248	214.636
GO:0036402	proteasome-activating ATPase activity	330.67	6	111	6	24	12	6	5prime_partial;3prime_partial	214	1399	112	1902	479	1102	1186	894	23	3003	348	2300	109.491	581	1717	638.18	447.18	52.2919	847.154	754.814	26.2931	483.226	177.248	690.836	695.644
GO:0035690	cellular response to drug	302.488	14	246	18	59	91	37	5prime_partial;complete;3prime_partial	214	1400	57	2932	352	1361	1175	899	82	1511	2136	682	873.215	918	1255	1329.38	390.817	99.4781	866.337	763.61	125.069	2925.15	1292.23	1878.13	2102.29
GO:0000118	histone deacetylase complex	247.537	13	95	16	30	50	27	5prime_partial;complete;internal	214	1401	136	1615	257	1782	898	1124	46	2079	483	1863	142.263	529	1834	558.007	281.328	52.3517	531.305	536.959	37.2101	1044.68	365.539	1152.17	1042.81
GO:0043010	camera-type eye development	275.59	11	44	17	42	91	31	complete;3prime_partial;5prime_partial;internal	214	1402	291	929	345	1386	812	1203	16	3646	324	2414	98.3254	663	1571	770.528	337.44	94.3777	785.004	398.482	24.8503	377.265	159.671	606.832	758.33
GO:0006816	calcium ion transport	219.654	16	129	20	87	113	35	5prime_partial;complete;internal	213	1403	285	935	728	857	489	1760	54	1901	154	3707	64.6449	811	1367	816.777	225.967	65.3288	1353.35	156.019	64.1678	456.111	212.849	859.677	770.757
GO:0031490	chromatin DNA binding	308.081	23	137	28	60	95	57	5prime_partial;complete;internal;3prime_partial	213	1404	118	1816	565	990	728	1281	173	1000	597	1629	175.113	1203	990	1372.24	403.104	103.881	1294.04	627.121	164.24	952.386	311.496	1838.51	1520.62
GO:0000289	nuclear-transcribed mRNA poly(A) tail shortening	351.477	11	126	14	31	13	9	complete;5prime_partial	212	1405	190	1245	589	971	169	3299	56	1865	39	6932	10.0902	156	3940	143.685	491.069	168.033	1005.39	135.472	63.6135	38.5986	15.1234	209.103	163.003
GO:0001570	vasculogenesis	215.822	24	138	34	59	110	49	complete;5prime_partial;internal;3prime_partial	211	1406	228	1079	374	1293	1058	978	33	2460	323	2420	100.536	605	1676	650.369	220.532	65.6993	499.277	218.061	58.6951	601.679	212.307	987.938	783.22
GO:0046332	SMAD binding	268.806	18	108	27	52	93	36	complete;5prime_partial;3prime_partial;internal	211	1407	412	699	607	952	1827	629	35	2381	285	2609	109.223	519	1862	527.799	326.807	151.535	1010.97	1003.06	63.0684	619.144	240.466	1450.66	1066.47
GO:0016592	mediator complex	235.68	21	85	24	98	87	37	5prime_partial;complete;internal	211	1408	373	759	556	1003	593	1482	30	2573	249	2836	90.6671	556	1775	572.093	260.592	66.4988	665.421	327.107	48.3628	444.139	237.605	881.029	766.096
GO:0030137	COPI-coated vesicle	296.745	6	123	6	9	16	3	complete	211	1409	325	843	404	1225	902	1121	45	2089	516	1779	150.827	57	6371	78.4255	382.867	68.9379	818.314	1417.52	34.8307	673.366	212.274	121.496	114.999
GO:0007605	sensory perception of sound	328.241	20	141	25	203	226	104	complete;5prime_partial;internal;3prime_partial	210	1410	223	1096	461	1136	1004	1033	204	906	2973	515	1258.88	2995	522	2664.6	446.63	72.7984	1095.64	2490.86	172.421	5198.35	2163.12	3009.8	3207.41
GO:0043484	regulation of RNA splicing	278.816	15	105	25	54	39	20	5prime_partial;complete;3prime_partial	210	1411	173	1358	748	847	678	1344	20	3254	225	3011	100.216	875	1292	969.56	347.821	73.702	1313.44	193.45	33.7528	339.152	190.054	1185.09	1362.17
GO:0051056	regulation of small GTPase mediated signal transduction	307.993	21	111	26	171	45	16	complete;5prime_partial;internal;3prime_partial	209	1412	160	1434	470	1118	664	1361	164	1029	39	6983	16.5664	105	4764	56.7238	407.165	87.4856	858.746	513.755	178.744	107.845	61.1176	374.074	279.145
GO:0010243	response to organonitrogen compound	143.129	4	69	5	16	14		3prime_partial;complete	209	1413	421	681	1696	454	323	2364	919	288	9442	272	1085.12		14508		77.539	29.053	376.897	216.671	682.844	846.633	1351.88
GO:0005537	mannose binding	138.538	6	29	7	27	25	11	complete;5prime_partial	208	1414	214	1131	266	1753	236	2796	76	1580	922	1230	277.94	1661	783	1410.81	68.5914	25.6321	282.119	1042.65	26.3177	288.525	156.042	375.708	310.851
GO:0004616	phosphogluconate dehydrogenase (decarboxylating) activity	319.061	5	12	8	10	4	3	complete;3prime_partial;5prime_partial	208	1415	118	1810	137	2711	382	2125	13	4036	230	2968	64.8684	163	3832	150.152	429.844	64.4831	446.52	691.207	18.868	374.417	177.804	260.237	228.259
GO:0031201	SNARE complex	259.17	11	52	12	56	58	37	complete;5prime_partial	208	1416	153	1480	282	1656	718	1292	49	1999	458	1944	133.378	615	1659	700.009	310.551	56.0289	622.285	365.095	74.9928	822.66	287.455	1135.16	1167.41
GO:0001756	somitogenesis	165.005	9	137	10	43	86	39	complete;3prime_partial	206	1417	234	1057	1063	675	894	1127	8	5121	195	3259	67.3686	138	4167	143.823	124.485	60.3548	700.732	1043.27	17.6765	357.228	174.49	309.36	283.771
GO:0043433	negative regulation of DNA binding transcription factor activity	216.765	19	196	21	62	99	46	5prime_partial;complete;3prime_partial	205	1418	85	2280	426	1195	977	1055	32	2504	711	1455	199.624	1010	1147	1184.51	228.057	37.8938	557.318	546.023	50.2009	1200.08	441.718	1538.17	1423.3
GO:0050729	positive regulation of inflammatory response	299.7	10	117	10	62	58	29	complete;5prime_partial;3prime_partial;internal	205	1419	232	1068	413	1216	1276	851	125	1204	1126	1078	389.839	917	1256	691.451	394.38	90.6297	1178.56	5358.8	71.7267	995.402	552.762	722.704	614.626
GO:0042165	neurotransmitter binding	228.467	1	1	1	4	4	1	complete	205	1420	48	3236	187	2243	11	7588	19	3327	132	4022	54.5981	400	2198	229.014	252.429	8.49415	228.658	675.65	8.00345	96.7748	65.6687	129.576	97.667
GO:0006572	tyrosine catabolic process	102.17	1	2	2	6	6	2	complete	204	1421	238	1045	967	704	0	9010	380	590	3414	465	2087.71	2650	556	1811.53	0.316916		0	489.851	63.1476	719.242	321.286	448.158	527.034
GO:0009074	aromatic amino acid family catabolic process	102.17	1	2	2			1	complete	204	1421	238	1045	967	704	0	9010		15952		15857		118	4489	84.5917	0.316916	0.278945	0	489.851				32.9904	19.0036
GO:0006536	glutamate metabolic process	102.17	1	2	2	14	21	9	complete	204	1421	285	934	1008	691	38	6174	202	919	1181	1043	1444.81	749	1449	749.464	0.316916	22.8203	0	877.846	26.9569	612.18	369.321	336.3	344.842
GO:0005786	signal recognition particle, endoplasmic reticulum targeting	360.374	5	120	7	9	9	6	complete;5prime_partial	204	1424	102	2038	337	1414	217	2914	29	2636	189	3316	55.833	142	4106	251.157	517.174	101.084	684.272	304.037	30.8849	244.738	82.7659	289.053	292.121
GO:0045599	negative regulation of fat cell differentiation	281.018	15	90	18	45	58	38	complete;5prime_partial;internal;3prime_partial	203	1425	60	2833	114	2997	505	1734	39	2273	314	2481	102.662	810	1370	603.698	358.614	43.0442	308.383	290.736	32.8837	445.66	189.102	739.158	581.457
GO:0072332	intrinsic apoptotic signaling pathway by p53 class mediator	242.284	9	26	13	30	40	24	5prime_partial;complete;internal	203	1426	250	1009	278	1683	738	1274	46	2059	730	1432	249.682	703	1499	893.385	281.348	68.7426	616.7	589.989	33.1666	1278.92	525.205	1353.73	1334.13
GO:0005790	smooth endoplasmic reticulum	353.151	7	126	9	25	32	10	complete;internal;3prime_partial;5prime_partial	203	1427	93	2152	447	1155	2597	420	512	443	1235	1008	444.147	522	1857	438.147	503.305	127.304	1835.17	3182.75	113.752	1141.92	513.55	1546.42	1329.26
GO:0006635	fatty acid beta-oxidation	240.257	8	62	10	50	52	30	complete	203	1428	357	787	414	1215	735	1279	194	935	6684	318	1435.45	4037	431	4697.84	277.551	73.5806	708.923	835.727	201.905	5597.19	3313.72	3581.5	4704.67
GO:1903955	positive regulation of protein targeting to mitochondrion	264.659	23	107	27	85	116	63	complete;5prime_partial;3prime_partial;internal	203	1429	133	1659	256	1789	1106	943	92	1406	910	1246	303.764	2063	667	2470.64	326.405	65.9765	485.188	870.026	109.856	1435.39	483.141	3330.36	3781.88
GO:0004634	phosphopyruvate hydratase activity	285.121	2	11	2	18	21	5	5prime_partial	203	1430	105	2002	281	1675	3	8360	43	2136	4	12141	112.327	474	1970	487.622	367.361	22.2017	975.368	0.919426	66.9506	12.4071	249.958	722.634	380.943
GO:0045785	positive regulation of cell adhesion	185.968	9	64	15	44	62	31	5prime_partial;complete;internal;3prime_partial	203	1431	112	1899	89	3393	368	2177	47	2052	293	2581	68.4666	495	1917	436.468	169.197	55.4544	232.802	597.943	50.7043	346.085	171.896	723.946	668.148
GO:0042450	arginine biosynthetic process via ornithine	101.211	1	2	1	4	5	1	complete	202	1432	269	962	562	992	19	7123	24	2916	506	1801	493.826	847	1325	354.457	0.481598		0	1209.41	1.77122	80.8817	76.1989	117.177	321.85
GO:0004585	ornithine carbamoyltransferase activity	101.211	1	2	1	1	2	1	complete	202	1432	269	962	562	992	0	9010	20	3221	239	2897	91.9702	175	3692	134.343	0.481598	3.95174	0	1083.26	0	0	0.032499	0.049506	0.04053
GO:0016743	carboxyl- or carbamoyltransferase activity	101.211	1	2	1	1	1		complete	202	1432	269	962	563	991	0	9010	0	15952	0	15857	0.000466		14508		0.481598		6.3102	1083.26	0.149894	0	0.000249
GO:0075522	IRES-dependent viral translational initiation	226.907	6	38	7	10	12	8	5prime_partial;complete	201	1435	240	1036	385	1262	78	4735	16	3709	264	2751	95.2578	342	2424	373.982	252.362	51.2152	702.209	136.392	28.3632	331.325	144.998	539.897	473.556
GO:0030667	secretory granule membrane	498.312	14	164	18	107	29	11	5prime_partial;complete	201	1436	258	993	449	1152	1577	726	157	1055	112	4388	116.838	137	4190	117.839	795.507	138.217	2168.41	1483.49	221.576	348.11	96.7484	407.151	364.316
GO:0016810	hydrolase activity, acting on carbon-nitrogen (but not peptide) bonds	510.606	7	87	8	37	21	8	complete;5prime_partial;3prime_partial;internal	201	1437	22	4663	66	3875	326	2340	20	3231	19	8659	13.2745	370	2331	225.197	820.209	13.5252	208.981	745.289	9.51529	35.1794	24.6723	357.794	505.462
GO:0071712	ER-associated misfolded protein catabolic process	200.533	6	80	8	13	12	13	complete;5prime_partial	201	1438	76	2454	216	2053	573	1517	24	2920	333	2376	68.1855	637	1630	932.04	200.149	21.1702	402.266	433.225	20.1848	400.475	96.6833	678.957	641.472
GO:0005922	connexin complex	146.048	7	103	8	32	26	18	complete;5prime_partial;internal	200	1439	138	1600	227	1974	74	4806	3	7810	493	1833	152.844	498	1908	409.041	91.6171	11.4876	147.705	507.206	4.15646	102.001	35.0046	243.342	206.065
GO:0070006	metalloaminopeptidase activity	339.184	9	62	12	35	40	21	5prime_partial;complete;internal	200	1440	108	1979	194	2170	124	3869	26	2802	218	3076	66.3465	478	1956	324.825	478.083	59.2976	557.732	62.4847	85.4085	300.952	127.028	962.871	1012.17
GO:0032760	positive regulation of tumor necrosis factor production	267.179	9	46	12	46	81	35	complete;5prime_partial;internal;3prime_partial	200	1441	234	1058	762	836	1819	632	75	1589	2600	581	535.474	1319	915	1058.2	334.37	67.775	1284.5	1028.78	63.4475	2271.79	754.481	1191.17	1106.46
GO:0007154	cell communication	147.897	12	110	15	42	27	22	complete;5prime_partial;internal	200	1442	116	1842	240	1891	65	5093	11	4440	576	1674	330.646	499	1907	408.552	95.8493	17.9117	175.093	508.465	9.79868	386.117	261.794	260.052	290.136
GO:0005782	peroxisomal matrix	302.37	4	94	5	45	16	7	5prime_partial;complete	200	1443	272	959	370	1308	229	2834	968	273	15313	191	3091.19	497	1911	446.992	404.816	93.1936	1176.91	1478.44	199.846	1861.16	587.874	579.401	728.387
GO:0055008	cardiac muscle tissue morphogenesis	132.948	5	78	6	12	17	8	complete;5prime_partial;internal	200	1444	84	2285	855	762	39870	44	3	7900	33	7373	6.03524	30	7996	16.3663	66.212	27.6131	359.25	1355.19	3.50935	37.6603	16.8438	34.1348	20.2328
GO:0051607	defense response to virus	201.303	25	130	36	209	250	134	3prime_partial;5prime_partial;complete;internal	200	1445	102	2031	283	1647	1633	702	196	934	2410	624	531.806	2226	640	2060.06	203.038	59.3982	420.982	2179.91	120.153	1230.19	484.455	1692.35	1481.8
GO:0016779	nucleotidyltransferase activity	195.088	20	290	26	34	39	15	complete;5prime_partial;3prime_partial;internal	199	1446	188	1254	130	2768	191	3082	11	4538	158	3643	54.5262	259	2879	228.436	190.955	45.5833	312.651	583.286	15.4192	191.616	141.608	231.436	179.072
GO:0060761	negative regulation of response to cytokine stimulus	171.354	3	31	3	5	9	3	5prime_partial	199	1447	5	7837	12	6984		9010	159	1044	15906	169	2463.04	147	4046	149.492	143.621	15.1448	8.84022		1.02582	398.568	118.79	427.723	362.492
GO:0045177	apical part of cell	574.719	23	143	27	68	117	53	complete;5prime_partial;3prime_partial;internal	199	1448	305	895	870	754	1817	633	102	1335	2055	706	639.688	1080	1079	948.729	950.398	252.214	4515.62	1406.4	283.804	3874.01	1673.04	7113.09	6175.99
GO:0006260	DNA replication	359.1	38	146	55	227	152	54	complete;5prime_partial;3prime_partial;internal	199	1449	277	947	689	891	1015	1017	77	1563	387	2171	150.39	1131	1042	980.41	519.48	170.903	1368.48	683.732	116.69	520.54	276.858	1439.53	1221.12
GO:0043542	endothelial cell migration	301.131	13	108	15	29	34	20	complete;5prime_partial;internal;3prime_partial	198	1450	194	1231	382	1281	1434	781	19	3282	235	2930	79.9327	478	1959	348.721	403.841	65.7652	775.018	551.569	41.8092	382.915	175.805	1794.71	1144.17
GO:0009791	post-embryonic development	443.706	23	121	33	76	191	71	complete;5prime_partial;internal;3prime_partial	198	1451	306	893	343	1393	706	1304	435	548	2861	532	1060.19	4635	404	3781.88	689.32	146.408	1282.02	1183.65	84.3142	1837.36	816.186	1826.41	2568.23
GO:0048208	COPII vesicle coating	270.986	14	138	16	71	21	9	5prime_partial;complete	198	1452	354	792	394	1249	760	1256	140	1136	181	3384	61.3966	149	4028	178.371	344.076	69.5057	627.515	1046.48	134.827	207.161	114.981	216.377	187.985
GO:0017022	myosin binding	298.156	11	92	14	31	46	15	complete;5prime_partial;internal;3prime_partial	198	1453	182	1291	299	1560	39498	46	19	3316	205	3187	70.7498	472	1976	549.926	398.565	46.7476	649.605	1570.75	35.8589	336.806	146.327	777.133	683.102
GO:0021680	cerebellar Purkinje cell layer development	260.77	5	135	5	10	23	10	5prime_partial;internal;complete	198	1454	237	1051	359	1338	459	1839	22	3097	196	3252	56.8535	717	1478	1094.83	323.804	90.738	863.827	692.74	19.4739	253.415	70.088	737.956	912.134
GO:0005763	mitochondrial small ribosomal subunit	237.635	6	16	6	28	33	31	5prime_partial;complete	197	1455	136	1620	229	1966	1163	906	76	1577	568	1686	208.335	962	1207	1335.44	278.108	31.3984	454.769	682.935	75.6824	1343.44	462.952	1567.6	1488.62
GO:0030324	lung development	300.607	18	104	27	77	156	55	complete;internal;5prime_partial;3prime_partial	196	1456	329	833	698	878	2105	545	445	539	7397	306	2015.26	3806	443	2268.99	405.462	167.61	1448.22	2356.56	111.827	2296.85	1029.28	1277.21	1110.4
GO:0042412	taurine biosynthetic process	104.814	2	4	3	2	2	1	complete;5prime_partial	196	1457	325	842	1491	511		9010	13	4054	1413	922	358.153	20	9059	7.09862	13.9746	2.14795	150.366		0.289741	241.332	189.302	18.1216	14.9567
GO:0006470	protein dephosphorylation	244.764	22	111	26	93	74	20	5prime_partial;complete;internal	195	1458	223	1090	462	1134	540	1606	63	1770	633	1578	213.276	302	2616	380.883	294.679	81.1362	717.644	265.39	105.938	961.204	452.226	640.226	532.228
GO:0038066	p38MAPK cascade	145.785	4	49	4	6	13	5	complete;5prime_partial	195	1459	122	1761	310	1514		9010	3	7399	106	4470	40.3475	284	2711	189.104	96.7493	11.3265	264.607		6.12657	117.925	60.5028	327.787	230.243
GO:0032088	negative regulation of NF-kappaB transcription factor activity	174.161	19	62	27	83	110	58	complete;5prime_partial;3prime_partial;internal	194	1460	156	1457	282	1665	374	2152	175	991	2151	679	665.127	3489	469	2728.76	154.094	27.2034	357.828	241.816	105.806	1671.24	796.025	1953.95	1850.45
GO:0021540	corpus callosum morphogenesis	116.546	2	4	2	5	7	5	complete	194	1461	45	3332	192	2191	66	5079	16	3718	78	5221	20.3984	843	1328	253.625	39.0405	25.0908	110.985	130.8	14.7317	308.041	42.1239	364.939	290.698
GO:0008250	oligosaccharyltransferase complex	284.259	4	63	4	19	10	9	5prime_partial;complete	193	1462	266	968	516	1046	625	1417	80	1542	323	2428	106.236	711	1488	1191.14	375.328	52.4484	801.254	1248.21	61.2798	536.73	154.355	846.791	790.538
GO:1990440	positive regulation of transcription from RNA polymerase II promoter in response to endoplasmic reticulum stress	208.329	6	115	6	11	11	7	5prime_partial;complete	193	1463	17	5139	357	1343	352	2237	87	1458	338	2340	124.577	397	2215	668.18	223.603	77.9343	958.434	587.516	21.3552	104.998	60.8097	393.52	330.63
GO:0006983	ER overload response	255.223	4	113	4	11	18	9	5prime_partial;internal;3prime_partial	193	1464	219	1109	351	1368	396	2081	28	2679	223	3039	63.4374	495	1916	908.056	317.686	76.1663	858.67	640.672	23.9979	219.798	94.4177	490.656	615.893
GO:0000381	regulation of alternative mRNA splicing, via spliceosome	279.803	20	107	27	53	86	39	complete;5prime_partial;3prime_partial	192	1465	449	649	590	969	2390	465	31	2534	489	1842	230.641	1264	945	1439.55	367.218	163.252	1122.82	1652.2	58.4568	774.932	422.258	2089.24	2112.54
GO:0019888	protein phosphatase regulator activity	269.263	20	92	23	75	61	26	5prime_partial;complete;internal	192	1466	195	1220	403	1227	483	1773	49	2005	434	2008	136.356	771	1425	890.734	346.398	47.3113	663.852	333.846	66.1939	646.773	289.323	838.424	734.447
GO:0006534	cysteine metabolic process	100.671	1	2	1	4	5	2	complete	192	1467	324	844	1487	513		9010	17	3531	151	3749	29.2966	91	5123	112.06	9.43296	2.98775	66.7015		1.06791	167.529	99.8765	94.1398	88.6167
GO:0019452	L-cysteine catabolic process to taurine	100.671	1	2	1		2		complete	192	1467	324	844	1487	513		9010		15952	1413	922	358.153		14508		9.43296	1.87816	66.7015			241.332	189.302
GO:0019530	taurine metabolic process	100.671	1	2	1	4	8	2	complete	192	1467	324	844	1494	509	2	8510	96	1371	1539	877	404.757	115	4544	67.7719	9.43296	1.87816	86.3645	2947.57	3.45675	273.393	220.723	127.591	109.772
GO:0017172	cysteine dioxygenase activity	100.671	1	2	1	1	1		complete	192	1467	324	844	1487	513		9010	13	4103	1280	983	344.794		14508		9.43296	1.87816	66.7015		0.231074	134.64	85.0101
GO:0046439	L-cysteine metabolic process	100.671	1	2	1				complete	192	1467	324	844	1487	513		9010		15952		15857			14508		9.43296	1.87816	66.7015
GO:0019448	L-cysteine catabolic process	100.671	1	2	1	3	1	1	complete	192	1467	324	844	1487	513	0	8957	90	1422	179	3417	34.1949	137	4182	105.567	9.43296	1.87816	66.7015	151.602	4.04656	0	0.068052	227.413	367.216
GO:0055003	cardiac myofibril assembly	115.883	5	93	5	12	20	8	complete;5prime_partial	192	1473	71	2548	824	791	43924	32	2	8159	5	11554	2.68404	29	8129	21.1156	39.8715	17.29	322.25	1111.22	7.63312	37.7066	19.9617	105.86	58.1975
GO:0032355	response to estradiol	212.638	11	142	14	93	96	12	complete;5prime_partial;internal;3prime_partial	192	1474	186	1267	651	912	389	2099	730	347	5099	388	2724.09	194	3467	203.789	233.414	57.4032	759.127	275.211	286.233	3381.03	1328.79	269.677	240.397
GO:0000421	autophagosome membrane	228.859	4	123	4	27	29	15	5prime_partial;complete	192	1475	148	1520	313	1483	1618	712	55	1879	736	1424	236.719	978	1188	847.565	266.203	44.7072	716.117	1793.41	65.6855	1141.93	438.07	1730.44	1653.99
GO:0021670	lateral ventricle development	146.947	4	70	4	10	38	10	complete;5prime_partial	191	1476	49	3191	180	2322	92	4424	4	6935	1243	1003	282.609	832	1346	270.858	102.725	57.4971	545.734	160.827	71.1367	2032.5	464.08	2332.76	1691.81
GO:0004514	nicotinate-nucleotide diphosphorylase (carboxylating) activity	149.586	4	7	6	11	3	3	complete	191	1477	135	1640	56	4156	248	2715	22	3040	173	3482	42.1417	416	2141	246.09	108.048	11.2513	77.3059	384.985	14.8243	106.173	47.6981	235.638	206.381
GO:0030374	ligand-dependent nuclear receptor transcription coactivator activity	305.441	26	112	36	54	88	36	complete;5prime_partial;internal;3prime_partial	191	1478	200	1191	341	1404	4258	252	36	2356	344	2316	126.548	675	1555	705.365	419.865	71.9151	790.765	320.595	59.0648	584.829	326.209	1375.65	1181.8
GO:0005838	proteasome regulatory particle	251.623	4	59	4	16	20	3	5prime_partial;complete	191	1479	88	2226	296	1582	1029	1004	24	2899	529	1753	185.937	238	3042	326.088	312.487	26.0962	678.461	808.968	26.0215	696.448	275.324	292.789	283.554
GO:0043297	apical junction assembly	315.771	7	99	7	8	18	8	complete;5prime_partial;internal	191	1480	157	1451	370	1305	436	1897	13	4065	155	3685	68.0289	315	2540	349.084	440.83	65.1947	861.326	420.903	28.2376	388.892	217.702	1046	867.339
GO:0042110	T cell activation	310.615	10	104	17	42	49	19	5prime_partial;complete	190	1481	259	991	483	1090	585	1494	20	3208	454	1953	205.338	481	1947	841.16	431.111	103.956	1323.02	481.573	40.1751	497.291	347.772	673.932	804.314
GO:0015992	proton transport	528.77	7	146	7	41	26	5	complete;5prime_partial	190	1482	183	1288	510	1056	1019	1014	300	684	10066	259	1014.96	755	1435	547.518	867.666	149.916	1975.36	1129.64	1682.31	25571	2537.66	1173.36	989.717
GO:0006987	activation of signaling protein activity involved in unfolded protein response	247.563	3	112	3	8	8	4	internal;5prime_partial	190	1483	171	1365	286	1641	403	2038	16	3693	113	4374	27.9443	324	2493	577.339	305.395	59.6435	717.156	656.104	13.2699	98.939	31.4909	290.479	370.596
GO:0070555	response to interleukin-1	187.608	4	42	7	31	38	12	5prime_partial;complete	190	1484	12	5964	14	6669	62	5196	15	3762	599	1624	162.254	171	3741	211.407	185.546	34.6448	34.9888	7.33281	26.6913	1557.37	500.149	525.859	454.268
GO:0090314	positive regulation of protein targeting to membrane	390.301	11	221	17	27	43	20	complete;5prime_partial;internal	189	1485	109	1961	249	1818	232	2819	62	1786	508	1795	98.0218	690	1522	718.222	591.206	39.8501	554.997	317.317	70.8081	689.363	342.038	1656.14	1861.29
GO:0005746	mitochondrial respiratory chain	555.104	3	47	3	24	8	6	complete;5prime_partial	189	1486	83	2304	491	1080	291	2531	75	1587	545	1729	247.487	511	1876	694.489	921.121	16.7314	1304.07	244.188	79.2351	1453.75	733.175	1090.9	1195.35
GO:0001725	stress fiber	228.326	15	130	17	51	97	47	complete;3prime_partial;internal;5prime_partial	189	1487	396	721	1119	659	44448	30	51	1957	467	1908	134.21	1250	962	1188.79	268.056	95.6236	1641.22	3478.82	110.171	1746.74	614.909	2745.84	2242.97
GO:0006783	heme biosynthetic process	208.799	8	60	9	26	24	15	complete;5prime_partial	188	1488	140	1583	307	1528	163	3364	60	1819	769	1383	208.859	1371	897	1256.14	229.502	27.1094	603.369	217.558	54.5187	1569.58	575.606	1205.14	1261.13
GO:0021589	cerebellum structural organization	246.065	2	112	2	2	3	2	5prime_partial;internal	188	1489	160	1432	282	1655	352	2237	14	3980	91	4872	20.723	265	2831	524.25	304.346	58.8466	714.215	587.516	10.2145	72.0421	21.4067	210.197	295.743
GO:0007519	skeletal muscle tissue development	305.719	16	126	18	50	118	28	5prime_partial;complete;internal;3prime_partial	188	1490	219	1108	369	1309	17182	97	85	1475	731	1431	291.776	258	2883	268.535	423.69	71.6304	685.189	656.177	123.193	1335.13	398.642	499.921	419.796
GO:0043124	negative regulation of I-kappaB kinase/NF-kappaB signaling	270.126	16	106	20	48	71	36	complete;5prime_partial;internal;3prime_partial	188	1491	185	1269	398	1238	1520	748	32	2503	640	1561	1020.26	333	2460	407.711	352.568	66.7328	617.311	1120.35	41.756	955.097	367.73	467.772	488.799
GO:0016651	oxidoreductase activity, acting on NAD(P)H	1016.31	5	46	5	14	11	2	complete;5prime_partial	187	1492	101	2053	307	1526	1225	872	31	2542	56	6045	27.6824	25	8467	27.463	1845.24	94.9983	1466.1	663.738	99.7686	2577.78	531.492	42.2716	42.6935
GO:1900273	positive regulation of long-term synaptic potentiation	345.595	7	61	11	16	18	7	complete;internal	187	1493	226	1084	582	976	948	1088	21	3140	32	7449	8.49792	299	2635	308.959	503.929	119.915	1890.37	991.448	14.2506	102.585	16.6132	1155.51	963.752
GO:0001707	mesoderm formation	307.203	16	125	20	30	60	30	complete;5prime_partial;3prime_partial	187	1494	178	1311	351	1366	560	1540	20	3249	251	2819	87.8755	511	1879	505.589	427.343	65.5759	895.925	443.572	43.4823	570.815	209.357	1066.6	859.63
GO:0035577	azurophil granule membrane	253.699	7	117	8	56	2	2	complete;5prime_partial	187	1495	85	2279	186	2247	296	2508	206	898	155	3688	32.4556	163	3818	169.702	320.52	36.7595	416.141	501.885	228.125	322.625	91.4555	224.289	225.958
GO:0006289	nucleotide-excision repair	225.939	11	135	11	70	57	27	complete;5prime_partial;internal	187	1496	364	778	252	1807	331	2313	28	2684	261	2766	110.373	519	1863	431.761	265.141	125.318	402.946	277.859	42.2589	403.17	210.279	725.67	631.02
GO:0099738	cell cortex region	276.869	4	38	4	11	14	8	5prime_partial;complete	187	1497	120	1779	523	1033	104	4164	60	1817	316	2462	198.492	613	1665	540.359	367.061	5.93061	1834.55	50.7888	108.381	395.352	398.816	621.069	689.824
GO:0070534	protein K63-linked ubiquitination	224.212	14	112	17	36	45	25	5prime_partial;complete;internal	187	1498	76	2452	266	1752	512	1696	27	2714	464	1915	147.724	531	1825	677.487	261.832	35.8304	770.476	199.968	47.8719	610.694	243.93	1042.21	892.713
GO:0006825	copper ion transport	96.8231	2	27	2	20	18	5	5prime_partial;complete	187	1499	788	438	382	1282	206	2982	107	1305	1081	1100	334.822	686	1532	1659.85	7.06599	9.10302	9.46494	1288.2	25.4021	885.546	285.248	668.441	621.34
GO:0009611	response to wounding	153.829	11	117	13	64	74	28	complete;5prime_partial	186	1500	142	1567	333	1422	539	1610	170	1009	2377	629	889.655	330	2469	304.382	121.418	28.9189	338.351	331.665	53.0551	2618.76	1145.72	557.249	443.457
GO:0030017	sarcomere	280.104	10	138	11	40	34	10	5prime_partial;complete;3prime_partial	186	1501	297	910	360	1336	43528	35	68	1683	388	2169	128.432	316	2535	457.196	374.375	78.5344	935.635	2171.98	91.3722	560.719	187.803	721.273	575.136
GO:0032993	protein-DNA complex	247.66	12	123	21	41	63	33	complete;5prime_partial	186	1502	243	1030	458	1138	711	1299	37	2316	387	2174	106.234	1723	766	867.743	309.587	109.948	938.087	472.666	68.5689	610.346	258.052	1514.59	941.385
GO:0000902	cell morphogenesis	375.602	26	133	33	65	127	52	complete;5prime_partial;internal;3prime_partial	185	1503	272	955	516	1045	1500	756	27	2743	1321	964	353.352	463	2006	448.552	565.971	129.216	1158.2	1101.21	37.999	793.671	440.145	1044.97	959.759
GO:0016925	protein sumoylation	224.792	17	93	21	74	37	16	5prime_partial;complete;3prime_partial	185	1504	227	1081	213	2068	477	1782	54	1911	225	3013	88.2369	269	2807	337.956	264.592	99.2643	380.081	282.474	81.1086	383.586	204.996	572.511	502.947
GO:0097225	sperm midpiece	237.185	6	51	6	20	35	13	complete;5prime_partial	185	1505	86	2261	353	1359	23	6875	42	2174	407	2100	120.441	857	1320	807.295	289.505	21.9211	807.728	279.879	190.608	803.29	234.39	1187.56	1261.88
GO:0016757	transferase activity, transferring glycosyl groups	298.152	37	104	46	84	52	31	5prime_partial;complete;3prime_partial;internal	185	1506	210	1144	467	1124	958	1083	16	3668	72	5422	18.8482	297	2643	206.221	411.6	106.691	1063.5	560.723	22.7294	208.402	99.959	500.617	354.634
GO:2000210	positive regulation of anoikis	159.855	1	24	1	7	6	3	5prime_partial	185	1507		10637		10633		9010	3	7566	329	2390	84.2353	182	3613	199.702	135.155	16.8869			2.88618	428.149	126.212	461.067	387.514
GO:0007032	endosome organization	230.658	17	135	19	36	63	35	5prime_partial;complete;3prime_partial	183	1508	144	1549	516	1044	758	1260	33	2470	348	2303	126.25	907	1262	1066.94	277.843	52.0497	860.773	558.117	45.3347	796.055	345.454	1246.72	1226.69
GO:0016208	AMP binding	111.622	2	2	3	10	16	5	complete;5prime_partial	183	1509	11	6129	237	1906	2620	418	61	1803	947	1214	379.19	1168	1011	1540.92	40.0452	12.6176	103.931	643.402	76.1279	1330.39	676.888	696.354	892.133
GO:0035925	mRNA 3'-UTR AU-rich region binding	146.527	8	88	9	12	12	8	complete;5prime_partial;internal	183	1510	97	2107	298	1569	111	4033	4	7043	105	4515	20.7682	265	2830	222.639	110.219	10.8706	261.427	96.6608	9.57055	118.719	22.0446	370.46	263.77
GO:0030868	smooth endoplasmic reticulum membrane	195.841	1	7	1	7	4	4	complete	183	1511	345	805	559	996	0	8895	52	1935	133	4003	69.1797	856	1321	452.597	208.923	39.5679	465	848.621	26.9975	20.3975	12.6446	98.1236	144.242
GO:0000045	autophagosome assembly	233.844	13	129	17	47	53	37	complete;5prime_partial	183	1512	167	1394	453	1146	890	1130	48	2009	1128	1076	349.837	1447	870	1485.88	285.019	70.3434	793.942	982.814	67.8249	1745.38	675.391	2286.13	2264.36
GO:0004030	aldehyde dehydrogenase [NAD(P)+] activity	103.677	1	1	1	6	10	5	complete	182	1513	214	1128	505	1064	5	8129	8	5277	268	2726	19.0265	167	3784	109.713	24.8811	6.3495	85.8804	2.77419	4.34913	91.8255	52.7773	227.151	209.45
GO:0006081	cellular aldehyde metabolic process	103.677	1	1	1	10	11	5	complete	182	1513	388	731	505	1064		9010	472	524	501	1814	149.001	1312	923	602.655	24.8811	40.035	85.8804		80.136	298.788	96.4825	383.608	427.27
GO:0009435	NAD biosynthetic process	143.832	6	27	9	30	16	6	complete	182	1515	127	1718	63	3930	232	2816	42	2158	723	1441	200.12	1192	999	1085.71	105.644	17.8907	110.779	498.107	23.619	465.101	202.601	576.314	607.793
GO:0045239	tricarboxylic acid cycle enzyme complex	196.555	1	1	1	1	2	1	complete	182	1516	311	873	615	945	373	2155	14	3906	102	4583	138.82	69	5844	102.401	211.157	22.7673	361.072	508.195	7.38866	143.522	107.442	170.888	221.605
GO:0051707	response to other organism	160.648	2	43	2	3	9	2	complete	182	1517	9	6694	127	2810	32	6410	15	3821	101	4620	49.6952	15	9763	37.5303	139.539	27.126	286.63	11.7683	9.62206	95.8823	20.9024	23.6481	29.0497
GO:0030240	skeletal muscle thin filament assembly	101.343	2	14	2	6	7	6	5prime_partial;complete	182	1518	50	3152	1155	644	39870	45	2	8861	1	14072	1.25942	154	3971	154.027	20.9591	10.9716	399.467	1095.65	0.228746	0.560959	0.12653	274.596	334.19
GO:0006071	glycerol metabolic process	133.518	4	19	4	16	15	8	complete;5prime_partial	182	1519	272	957	437	1171	124	3861	92	1408	852	1292	271.716	267	2819	308.95	85.424	4.43541	96.9134	137.851	17.3271	523.582	167.39	161.836	201.739
GO:0043195	terminal bouton	346.101	12	146	12	63	66	15	complete;5prime_partial;3prime_partial	181	1520	190	1243	334	1421	1759	656	56	1877	208	3158	67.3348	155	3965	138.007	510.704	86.8852	809.75	1247.1	69.2134	525.235	171.879	423.071	311.05
GO:0048306	calcium-dependent protein binding	256.632	10	46	13	66	78	41	5prime_partial;complete;internal	181	1521	339	823	395	1247	19725	85	199	922	1491	892	318.72	1808	738	1509.73	332.355	117.757	574.197	1413.99	162.184	1509.8	402.602	1734.35	1308.32
GO:0050699	WW domain binding	311.067	6	61	7	35	39	23	5prime_partial;complete;3prime_partial	181	1522	221	1104	234	1933	88	4526	15	3760	238	2908	63.1477	687	1529	799.068	441.295	70.7955	588.104	28.9559	26.1766	526.714	167.353	1281.52	1289.29
GO:0004029	aldehyde dehydrogenase (NAD) activity	152.142	1	28	1	15	26	10	complete	181	1523	295	913	0	10000	62	5220	140	1133	2787	543	696.483	2587	569	2151.38	123.451	56.0773	0.700896	170.661	54.1561	1249.83	590.858	1678.53	2160.49
GO:0018479	benzaldehyde dehydrogenase (NAD+) activity	152.142	1	28	1	2	3	2	complete	181	1523	84	2288		10633		9010	102	1332	321	2434	276.755	854	1323	754.857	123.451	22.3028			28.5727	12.9635	236.579	348.734	278.522
GO:0043588	skin development	282.484	17	130	23	31	68	28	complete;5prime_partial;internal	181	1525	240	1042	408	1220	526	1661	44	2116	1597	855	396.544	478	1960	441.849	384.311	90.3661	984.877	379.776	27.235	2157.4	490.705	730.272	525.931
GO:0048666	neuron development	283.443	17	101	19	59	82	40	complete;3prime_partial;5prime_partial;internal	180	1526	70	2564	67	3830	482	1775	75	1592	349	2294	113.374	312	2559	388.818	387.13	25.8541	203.249	110.194	30.6543	453.808	232.266	476.162	506.892
GO:0007417	central nervous system development	297.043	21	111	26	115	93	41	5prime_partial;complete;internal;3prime_partial	179	1527	320	858	595	964	1081	958	42	2147	798	1354	180.985	464	2001	368.577	414.834	124.19	1088.9	663.614	100.279	922.443	301.101	951.215	774.246
GO:0031430	M band	306.114	6	70	7	33	29	18	5prime_partial;complete;internal	179	1528	164	1410	401	1232	2200	519	41	2215	247	2843	61.0377	137	4176	126.72	433.102	55.074	1198.7	203.469	92.4251	1134.82	349.668	325.67	268.178
GO:0043204	perikaryon	291.586	11	100	15	116	129	27	complete;5prime_partial;internal	179	1529	293	918	463	1133	496	1750	50	1973	1549	872	606.798	1207	987	1089.23	404.214	43.0227	1285.39	87.8329	68.9242	1652.76	896.784	1383.65	967.777
GO:0004222	metalloendopeptidase activity	469.456	29	89	36	227	212	120	5prime_partial;complete;3prime_partial;internal	179	1530	205	1165	376	1291	3370	319	66	1712	808	1347	288.721	931	1236	981.037	760.17	143.501	2049.18	2097.21	139.427	1926.79	1082.96	1510.13	1623.57
GO:0090307	mitotic spindle assembly	285.706	8	89	9	35	47	27	complete;5prime_partial;internal	179	1531	210	1145	445	1161	795	1222	22	3027	286	2606	102.204	452	2034	574.191	392.699	102.159	950.55	601.875	40.3171	480.526	229.376	1160.9	1000.11
GO:0043171	peptide catabolic process	320.508	8	62	10	16	13	16	5prime_partial;internal;complete	178	1532	91	2182	92	3333	43	5923	27	2752	225	3017	44.4379	387	2260	219.951	463.064	48.5105	412.09	42.9935	63.6044	321.228	98.278	505.959	373.79
GO:0060706	cell differentiation involved in embryonic placenta development	150.877	3	64	3	7	7	6	complete;5prime_partial	178	1533	2	8840	120	2909	22	6953	15	3816	80	5168	45.0795	31	7952	17.0819	123.997	22.4827	309.764	21.1274	15.5446	93.9291	19.5597	232.166	89.6715
GO:0030198	extracellular matrix organization	385.471	25	94	33	211	139	70	5prime_partial;complete;internal;3prime_partial	178	1534	295	915	530	1025	1039	996	2200	146	2142	680	654.725	7437	270	5491.75	593.276	178.439	1862.15	8206.26	252.271	437.893	223.238	2434.1	1703.74
GO:0008138	protein tyrosine/serine/threonine phosphatase activity	194.594	15	94	17	57	60	33	5prime_partial;complete;internal;3prime_partial	178	1535	125	1735	456	1141	1549	738	43	2139	150	3766	53.8437	242	3011	302.817	211.623	106.827	643.563	794.935	65.81	171.034	92.4205	356.506	326.184
GO:0031305	integral component of mitochondrial inner membrane	228.083	6	60	7	26	38	19	complete;5prime_partial	177	1536	84	2290	267	1744	584	1497	284	710	9775	267	778.231	11462	185	10787.3	278.724	21.431	561.412	543.922	1570.94	24098.6	1566.14	22945.1	28488.8
GO:0001708	cell fate specification	168.365	5	50	6	17	19	12	5prime_partial;internal;complete	177	1537	120	1780	194	2178	3	8280	23	2938	240	2890	71.7745	156	3942	206.906	159.422	58.7681	325.946	1.05081	29.4951	391.285	151.448	337.618	371.598
GO:0005665	DNA-directed RNA polymerase II, core complex	227.051	8	125	8	20	25	16	complete;internal;5prime_partial;3prime_partial	177	1538	91	2186	448	1154	558	1546	30	2585	215	3097	74.0014	762	1432	805.043	276.828	43.8992	980.386	379.357	33.3331	478.68	169.063	1166.27	924.457
GO:0008483	transaminase activity	306.74	5	35	6	22	7	1	complete	177	1539	306	894	361	1331	22	6926	84	1485	260	2771	78.2212	37	7449	16.8182	436.271	39.8686	1109.33	194.411	8.22667	132.341	68.0462	79.607	94.466
GO:0015914	phospholipid transport	173.4	5	41	6	21	20	4	5prime_partial;complete	177	1540	152	1490	466	1128	321	2383	56	1873	1311	969	483.288	214	3257	133.598	169.71	38.9307	435.82	892.923	17.2498	268.336	92.9671	38.1258	25.1873
GO:0051897	positive regulation of protein kinase B signaling	307.096	27	148	32	146	138	61	5prime_partial;complete;internal;3prime_partial	177	1541	300	904	493	1079	687	1335	203	912	22641	98	63927.7	2560	578	1935.09	437.49	172.16	1001.38	1023.51	225.754	2693.46	1358.15	2627.99	2102.03
GO:0006183	GTP biosynthetic process	341.021	7	75	7	31	19	11	5prime_partial;complete	177	1542	97	2106	293	1601	180	3173	12	4330	234	2942	92.787	313	2554	418.959	505.536	97.1179	997.759	100.535	13.3036	642.195	204.749	603.414	495.351
GO:0090051	negative regulation of cell migration involved in sprouting angiogenesis	243.401	8	48	11	12	20	11	complete;5prime_partial;internal	176	1543	129	1701	300	1557	533	1652	13	4133	128	4081	41.8263	260	2867	310.733	310.364	43.129	550.937	485.431	22.1159	207.802	111.025	661.891	543.951
GO:0007512	adult heart development	108.489	6	133	6	14	21	11	complete;internal;3prime_partial	176	1544	74	2484	832	780	36	6239	2	8082	35	7188	10.7772	80	5438	55.7515	40.6608	9.16923	336.404	14.8589	3.11974	137.438	101.106	82.3292	49.3169
GO:0060170	ciliary membrane	286.469	11	64	13	51	61	22	complete;5prime_partial	176	1545	187	1261	272	1710	184	3146	13	4075	221	3048	60.4723	176	3674	257.32	396.876	62.0499	652.296	168.56	53.1171	1942.15	1140.68	1163.24	763.555
GO:0007166	cell surface receptor signaling pathway	262.729	23	127	33	313	231	125	complete;5prime_partial;3prime_partial	176	1546	174	1348	494	1077	2173	524	429	550	2909	524	720.762	5023	385	5286.52	349.476	93.1515	510.754	1087.32	217.767	2075.36	750.373	3688.69	3154.82
GO:0033180	proton-transporting V-type ATPase, V1 domain	324.19	5	121	6	15	21	6	complete;5prime_partial	176	1547	128	1708	143	2650	809	1205	12	4316	135	3994	33.7726	196	3428	218.676	472.681	55.1582	529.064	812.227	47.413	691.911	237.245	608.814	578.307
GO:0031205	endoplasmic reticulum Sec complex	203.32	1	23	1	2	3	3	5prime_partial	175	1548	6	7266		10633		9010	23	3000	116	4305	39.0515	232	3111	344.041	231.314				11.9244	135.511	31.7187	164.98	182.748
GO:0007411	axon guidance	279.785	36	144	47	255	176	87	complete;5prime_partial;3prime_partial;internal	175	1549	249	1013	307	1529	1635	701	76	1576	311	2496	100.917	599	1686	431.17	384.353	148.366	762.372	714.008	153.735	539.906	271.6	1070	831.157
GO:0048839	inner ear development	195.425	13	95	18	68	84	28	complete;5prime_partial;internal	175	1550	171	1368	127	2808	1144	914	42	2150	1685	819	228.043	948	1221	519.018	215.981	35.4619	291.795	627.469	38.4096	730.348	147.069	472.745	425.157
GO:0016645	oxidoreductase activity, acting on the CH-NH group of donors	147.751	1	1	1	1	1		5prime_partial	175	1551	28	4215	87	3440		9010	7	5395	130	4051	13.8859		14508		120.665	2.52065	328.097		10.3291	48.6062	8.60845
GO:0004657	proline dehydrogenase activity	147.751	1	1	1	7	10	2	5prime_partial	175	1551	49	3181	87	3440		9010	9	4868	239	2900	46.8743	101	4836	41.3031	120.665	3.36041	328.097		15.9742	184.578	127.208	264.23	262.731
GO:0042346	positive regulation of NF-kappaB import into nucleus	360.886	6	73	6	20	23	18	complete;5prime_partial;3prime_partial	174	1553	195	1219	386	1260	1059	975	23	3020	39	6982	7.95763	195	3447	122.368	547.327	96.3894	1456.26	1467.61	26.5941	58.8214	18.065	1143.64	879.75
GO:0008009	chemokine activity	113.224	2	2	4	61	59	40	5prime_partial;complete	174	1554	28	4244	27	5490	324	2357	91	1412	165	3557	40.6506	3889	439	3437.19	52.0196	1.10632	7.03006	1131.15	51.2942	170.975	64.8423	361.409	349.856
GO:0030139	endocytic vesicle	255.056	14	138	19	50	78	35	complete;5prime_partial;3prime_partial	174	1555	172	1363	335	1420	817	1198	248	789	21213	114	4875.2	8944	220	23074.8	336.014	64.6341	705.84	538.015	157.999	1150.73	653.915	1748.74	2198.75
GO:0055091	phospholipid homeostasis	121.185	5	84	6	9	8	7	complete;5prime_partial	174	1556	349	799	679	897	606	1455	242	802	16073	163	2610.18	688	1528	4496.65	68.3789	23.4364	603.546	305.131	25.0146	222.433	147.476	516.73	440.059
GO:0021960	anterior commissure morphogenesis	89.6031	3	55	4	5	11	5	complete;3prime_partial	174	1557	43	3455	163	2464	129	3794	2	8480	16	9155	4.2293	792	1388	204.578	5.28956	5.6117	24.7871	173.289	0.489501	9.89115	4.75463	207.832	167.942
GO:2000778	positive regulation of interleukin-6 secretion	302.068	6	84	7	24	39	17	5prime_partial;internal;complete;3prime_partial	174	1558	264	975	848	769	7	7901	82	1516	753	1405	209.407	176	3681	227.838	430.25	74.4163	1910.65	7.14053	31.1431	448.014	293.104	288.057	275.846
GO:0031122	cytoplasmic microtubule organization	252.013	11	381	18	39	43	31	complete;5prime_partial;internal	173	1559	36	3760	137	2702	398	2063	26	2774	458	1943	111.355	315	2542	325.698	330.681	49.2215	318.375	109.511	28.9278	429.692	235.025	708.96	686.503
GO:0008307	structural constituent of muscle	104.98	7	23	8	49	38	24	complete;5prime_partial;internal	173	1560	32	3973	944	717	26441	63	66	1709	337	2355	69.6216	221	3205	231.28	36.807	6.4642	535.508	46.554	103.75	908.059	212.216	1184.11	907.105
GO:0002039	p53 binding	333.993	30	241	37	71	127	60	5prime_partial;complete;3prime_partial;internal	173	1561	243	1028	432	1180	371	2166	114	1272	1368	939	518.51	813	1366	989.958	495.071	138.016	1312.2	187.189	148.087	1747.79	847.29	1519.05	1342.26
GO:0042626	ATPase activity, coupled to transmembrane movement of substances	191.266	11	41	20	126	88	58	complete;5prime_partial;internal	173	1562	127	1712	185	2252	296	2502	70	1648	853	1291	279.555	805	1373	899.791	209.786	68.5238	391.378	1048.41	53.7094	518.765	266.043	564.633	477.823
GO:0018107	peptidyl-threonine phosphorylation	227.976	19	126	27	73	99	57	5prime_partial;complete;3prime_partial;internal	172	1563	100	2058	273	1706	1348	821	30	2582	403	2113	143.026	772	1422	660.817	283.527	55.4845	527.433	402.999	64.6343	660.723	317.281	1380.32	1090.7
GO:0101003	ficolin-1-rich granule membrane	303.175	6	125	7	60			complete;internal	172	1564	144	1550	359	1339	735	1278	77	1574		15857			14508		434.149	82.6613	965.916	776.853	114.281
GO:0000082	G1/S transition of mitotic cell cycle	244.443	19	111	23	106	85	47	complete;5prime_partial;internal;3prime_partial	172	1565	278	946	555	1004	922	1104	81	1534	762	1395	199.318	749	1450	904.514	317.346	109.435	907.662	505.555	112.347	1140.6	406.194	1124.71	1115.51
GO:0009416	response to light stimulus	170.869	3	48	3	18	23	5	5prime_partial;complete	171	1566	99	2073	302	1547	37	6187	11	4496	131	4029	37.8958	14	9874	8.35385	170.412	45.9864	313.132	17.4109	71.1014	159.742	49.7124	15.322	21.1828
GO:0061073	ciliary body morphogenesis	85.6535	1	1	1	3	5	3	complete	171	1567	35	3829	159	2499	30	6509	2	8369	16	9080	1.83414	788	1394	216.242	0.331018		0.848109	126.483	2.43831	15.4046	8.64063	230.698	196.443
GO:0007097	nuclear migration	216.407	6	95	8	11	14	7	complete;3prime_partial	171	1568	117	1827	127	2807	160	3387	10	4750	129	4078	41.8273	258	2888	261.833	261.974	18.5571	373.536	317.169	20.311	268.547	98.3581	399.458	470.336
GO:0007611	learning or memory	468.244	13	197	21	49	68	21	5prime_partial;complete;internal	171	1569	1407	261	4808	206	555	1556	257	760	1493	891	422.379	1833	728	1787.9	765.691	40.9675	1572.33	538.427	214.67	2576.04	775.118	1049.75	1065.1
GO:0031432	titin binding	100.766	4	54	7	14	12	9	complete;5prime_partial	171	1570	77	2425	826	789	3280	332	22	3098	3	12419	0.72246	71	5784	38.5288	30.9179	12.3829	328.036	0.944783	41.9256	3.30444	2.7604	176.03	136.4
GO:0019827	stem cell population maintenance	204.246	25	149	36	53	108	46	complete;5prime_partial;3prime_partial;internal	171	1571	178	1317	474	1110	686	1336	24	2910	731	1430	213.834	504	1894	648.442	237.954	91.8594	660.572	522.82	46.9205	1250.04	410.946	1029.1	879.152
GO:0001228	transcriptional activator activity, RNA polymerase II transcription regulatory region sequence-specific DNA binding	224.22	29	146	40	138	183	97	5prime_partial;complete;internal;3prime_partial	170	1572	184	1279	472	1113	1163	905	59	1821	939	1218	245.917	1162	1017	1043.65	278.246	77.2683	1073.53	713.779	78.7524	561.829	314.001	1549.56	1390.42
GO:0071480	cellular response to gamma radiation	305.652	7	119	10	27	35	19	complete;5prime_partial	170	1573	71	2542	433	1177	650	1376	155	1061	703	1472	199.91	1512	839	1429.26	441.516	110.698	1244.15	952.066	196.596	2004.92	611.754	3490.11	2587.27
GO:0000775	chromosome, centromeric region	274.788	18	221	23	65	53	27	complete;5prime_partial;internal;3prime_partial	170	1574	175	1337	336	1415	278	2583	29	2647	247	2844	84.325	509	1885	635.722	380.036	79.2045	551.483	196.13	53.5061	425.663	194.145	721.073	658.208
GO:0016049	cell growth	214.801	12	158	19	39	27	17	complete;5prime_partial;internal	169	1575	272	954	376	1290	937	1097	90	1428	341	2323	107.571	240	3025	298.266	260.348	86.721	870.344	538.672	42.2465	317.321	147.217	323.097	332.842
GO:0015030	Cajal body	213.093	15	79	16	49	69	37	5prime_partial;complete;internal	169	1576	137	1608	295	1583	316	2400	31	2518	289	2596	111.091	718	1477	857.719	257.278	52.8289	584.762	191.222	51.476	460.141	190.242	1060	1014.26
GO:0031595	nuclear proteasome complex	261.108	5	94	5	7	8	6	3prime_partial;5prime_partial;complete	169	1577	73	2516	370	1307	1136	921	10	4734	319	2450	106.985	522	1852	579.427	353.677	20.2351	598.005	695.85	14.724	428.66	161.292	639.789	642.618
GO:0004450	isocitrate dehydrogenase (NADP+) activity	260.629	2	32	4	6	10	2	complete;5prime_partial	168	1578	135	1642	366	1319	3142	357	32	2506	244	2855	93.3572	125	4399	253.079	352.935	52.8123	1234.09	2923.71	22.6918	587.205	322.665	569.704	702.328
GO:0006768	biotin metabolic process	156.339	2	40	2	10			complete	168	1579	57	2921	152	2554	72	4904	30	2563		15857			14508		144.454	9.04946	590.384	307.999	26.0616
GO:0061631	ubiquitin conjugating enzyme activity	204.309	14	97	17	27	36	22	complete;5prime_partial;internal;3prime_partial	168	1580	93	2155	219	2037	514	1692	29	2631	411	2089	115.683	753	1438	1029.52	240.401	28.1591	344.972	242.028	39.1104	492.598	204.465	1062.99	1060.49
GO:0008266	poly(U) RNA binding	193.049	8	55	12	19	29	16	complete;5prime_partial	168	1581	176	1327	604	956	95	4357	11	4497	175	3452	42.7698	302	2613	338.215	218.425	47.7301	870.499	8.61288	22.2637	279.146	85.6167	471.688	475.358
GO:0005093	Rab GDP-dissociation inhibitor activity	199.741	1	2	1	9	5	2	complete	167	1582	126	1730	307	1525	442	1883	2	8622	159	3631	63.1232	196	3439	315.916	232.111	23.6406	448.881	365.183	6.79989	200.782	136.6	447.66	360.052
GO:0008286	insulin receptor signaling pathway	251.9	21	164	25	81	77	42	complete;5prime_partial;3prime_partial;internal	167	1583	220	1107	433	1178	1550	736	93	1399	633	1582	503.985	785	1399	809.62	336.788	125.962	1276.1	1308.21	182.93	840.012	318.646	1321.21	1320.37
GO:0004347	glucose-6-phosphate isomerase activity	321.669	1	27	1	11	6	1	complete	167	1584	87	2247	187	2239		9010	4	7051	96	4733	31.4117	96	4975	174.416	476.452	33.5161	822.763		11.9253	239.037	59.8615	314.677	266.878
GO:0005740	mitochondrial envelope	108.236	2	11	5	11	21	2	complete;3prime_partial	167	1585	216	1120	303	1538	319	2387	54	1909	470	1903	171.064	465	1999	271.622	49.7523	54.0984	265.725	224.027	52.3082	964.291	406.958	533.128	461.433
GO:0061158	3'-UTR-mediated mRNA destabilization	128.157	5	64	6	12	22	9	internal;complete;5prime_partial	167	1586	95	2130	311	1510	282	2564	4	7163	114	4360	25.1963	272	2786	262.159	89.6319	22.1758	307.142	63.1918	9.07324	134.054	35.7209	398.157	327.965
GO:0032956	regulation of actin cytoskeleton organization	287.214	13	80	15	77	72	29	complete;3prime_partial;5prime_partial;internal	166	1587	147	1530	271	1715	743	1268	174	998	1008	1158	311.717	1116	1049	694.652	408	59.9305	505.398	658.381	71.5714	474.58	229.712	316.025	246.62
GO:0030100	regulation of endocytosis	201.596	12	127	16	38	34	20	complete;5prime_partial;internal	166	1588	109	1956	198	2148	635	1393	34	2425	268	2724	82.8295	532	1819	568.477	236.923	46.1602	345.346	464.458	49.7389	535.685	244.405	941.174	810.491
GO:0019432	triglyceride biosynthetic process	110.62	7	94	8	21	19	11	3prime_partial;internal;complete;5prime_partial	166	1589	34	3869	80	3558	1015	1019	62	1790	563	1698	212.889	263	2844	253.807	55.1144	20.2654	140.851	236.362	20.1031	469.239	188.041	252.025	207.119
GO:0030670	phagocytic vesicle membrane	181.477	9	178	9	75	38	7	complete;5prime_partial;3prime_partial	166	1590	238	1047	470	1117	1069	964	391	581	5771	356	969.513	294	2663	262.978	197.07	66.5075	922.224	946.921	315.97	1500.57	432.552	383.289	288.731
GO:0004722	protein serine/threonine phosphatase activity	192.126	22	164	27	93	85	43	complete;5prime_partial;internal	166	1591	233	1059	437	1173	768	1251	55	1885	655	1534	243.457	655	1593	711.876	218.72	62.0026	688.188	576.184	75.6409	1000.74	503.345	1089.73	1004.59
GO:0007018	microtubule-based movement	268.133	30	132	36	207	158	73	complete;5prime_partial;internal;3prime_partial	165	1592	188	1249	176	2353	1805	639	32	2493	212	3125	64.5202	416	2140	450.865	370.768	89.7063	605.555	627.662	88.6743	512.391	197.048	1252.63	1114.94
GO:0048662	negative regulation of smooth muscle cell proliferation	158.892	6	59	6	30	30	17	complete;5prime_partial	165	1593	190	1240	266	1748	318	2394	30	2577	1272	989	300.42	880	1283	1001.01	152.617	49.6416	322.93	31.9031	58.183	532.451	149.881	1409.12	888.656
GO:0045899	positive regulation of RNA polymerase II transcriptional preinitiation complex assembly	253.646	5	278	5	10	9	5	3prime_partial;5prime_partial;complete	165	1594	60	2856	381	1286	1031	1002	9	5003	283	2628	93.7528	491	1929	523.779	342.228	19.6089	617.38	630.272	15.0459	378.831	148.347	577.186	570.227
GO:0030855	epithelial cell differentiation	189.737	13	89	16	71	78	50	5prime_partial;complete;internal;3prime_partial	165	1595	222	1101	428	1189	3729	287	556	405	2204	666	586.794	2917	529	2969.68	214.7	60.5421	712.032	4478.55	318.827	2470.19	1243.99	3560.85	3127.3
GO:0032008	positive regulation of TOR signaling	177.531	11	121	12	55	39	29	5prime_partial;complete;internal;3prime_partial	165	1596	72	2534	103	3147	675	1348	113	1277	544	1731	168.27	669	1564	696.5	190.378	21.0137	194.229	672.843	70.1946	964.301	361.562	1197.39	913.606
GO:0006119	oxidative phosphorylation	382.477	3	41	4	12	10	4	complete;5prime_partial	165	1597	60	2857	175	2361	67	5064	31	2530	481	1873	65.8115	35	7579	44.259	600.448	50.5549	649.257	19.8485	44.5121	452.895	113.477	118.38	116.506
GO:0022904	respiratory electron transport chain	309.479	4	65	4	19	27	16	complete	164	1598	43	3431	93	3301	2862	387	82	1515	951	1208	341.91	11181	189	9652.44	454.762	56.1716	330.295	996.101	72.8447	1894.48	725.82	22478.4	28264.3
GO:0036499	PERK-mediated unfolded protein response	204.613	3	113	3	12	2	2	5prime_partial;complete	164	1599	27	4345	313	1481	353	2230	26	2794	84	5069	34.3882	274	2779	348.612	245.279	73.1771	787.556	587.732	27.1485	71.5265	51.2756	365.597	334.592
GO:0019773	proteasome core complex, alpha-subunit complex	281.121	6	130	8	36	19	8	5prime_partial;complete	164	1600	181	1301	428	1186	538	1612	41	2210	650	1543	189.134	715	1480	1076.09	398.567	51.7114	649.76	508.037	28.7657	700.776	287.125	693.94	664.915
GO:0043679	axon terminus	267.562	9	140	15	50	61	17	complete;internal	163	1601	380	747	514	1048	1280	846	25	2840	943	1217	464.107	22	8899	21.945	371.811	122.134	971.158	940.584	35.9176	1359.1	663.301	70.8698	53.8276
GO:0030148	sphingolipid biosynthetic process	218.32	14	67	19	52	27	14	complete;5prime_partial	163	1602	236	1054	401	1231	528	1658	60	1805	696	1484	257.169	259	2874	1353.15	273.439	40.6923	673.126	1201.25	57.364	343.889	210.899	373.103	336.047
GO:0030130	clathrin coat of trans-Golgi network vesicle	233.863	4	73	8	14	9	4	complete	163	1603	120	1787	247	1826	110	4053	7	5438	73	5380	31.8466	147	4045	225.941	304.823	89.5575	614.271	153.019	10.9641	92.3643	76.9978	263.23	355.447
GO:0001917	photoreceptor inner segment	284.475	7	33	8	44	63	26	5prime_partial;internal;complete	163	1604	164	1409	276	1691	153	3478	22	3096	278	2672	47.1618	133	4246	110.933	406.197	16.878	1087.29	162.659	24.9178	116.821	48.7937	338.073	279.831
GO:0001654	eye development	214.276	10	49	12	33	51	18	complete;5prime_partial	163	1605	197	1207	346	1378	552	1570	232	831	5053	389	866.037	8132	249	7295	265.962	80.7807	616.986	279.081	44.8033	618.665	252.347	579.376	564.961
[truncated: 16,992 more rows]
