# Supplementary material for: Gray whale transcriptome reveals longevity adaptations associated with DNA repair and ubiquitination
Source: Aging Cell. 2020 Jun 9;19(7):e13158. doi: 10.1111/acel.13158 (PMC7433004; doi:10.1111/acel.13158)
Supplement: Supplementary file 6 — Dataset S5 [file ACEL-19-e13158-s006.xlsx]

## Sheet: genes_anti_longevity_fly
Entrez Gene ID	Gene ID	Gene Symbol	Organism	Lifespan Effects	Methods	max(Max Lifespan Change)	avg(Avg Lifespan Change)	gene_stable_id	Gene Name	max(identity_bowhead_liver)	sum(TPM_bowhead_liver_liver)	max(identity_bowhead_kidney)	sum(TPM_bowhead_kidney_kidney)	max(identity_cow)	sum(TPM_cow_liver)	sum(TPM_cow_kidney)	max(identity_gray_whale)	sum(TPM_gray_whale_liver)	sum(TPM_gray_whale_kidney)	max(identity_human)	sum(TPM_human_liver)	sum(TPM_human_kidney)	max(identity_minke_whale)	sum(TPM_minke_whale_liver)	sum(TPM_minke_whale_kidney)	max(identity_mouse)	sum(TPM_mouse_liver)	sum(TPM_mouse_kidney)	max(identity_naked_mole_rat)	sum(TPM_naked_mole_rat_liver)	sum(TPM_naked_mole_rat_kidney)	max(identity_naked_mole_rat_ensembl)	sum(TPM_naked_mole_rat_ensembl_liver)	sum(TPM_naked_mole_rat_ensembl_kidney)
44921	1013	Hsp70Ba	Drosophila melanogaster	decrease || increase	Overexpression || Epigenetic modification	30	27.5	FBgn0013277	Heat shock 70kDa protein 1A								67.3	206.875	233.942
33386	1900	GlyP	Drosophila melanogaster	increase	Post developmental RNA interference		17.1	FBgn0004507	Glycogen phosphorylase								65	61.2214	27.7127
42186	831	14-3-3epsilon	Drosophila melanogaster	increase	Mutations		49	FBgn0020238	CG31196 gene product from transcript CG31196-RA								45.6	16.7182	19.3931													45.5	0.381863	0
42018	1924	NPF	Drosophila melanogaster	decrease	Overexpression		25	FBgn0027109	neuropeptide F			46.1	0.094671	46.4	3.69487	3.45798	46.3	5.91329	85.8862	46.3	0.017664	0.02502	45.7	5.72604	31.9969	46.5	0.29166	0.35848	46.6	67.0734	20.3995	46.5	2.22801	1.42839
53573	1910	Ilk	Drosophila melanogaster	increase	Mutation		63	FBgn0028427	Integrin linked kinase	46.8	0.0416525	45.9	0.361184	45.6	0.887064	2.38474	47.3	3.66469	2.22295	47	0.151345	0.956896	45.9	0.122362	0.985656	46.2	0	0	46.4	2.50301	0.677936	45.6	2.00492	0.775712
37996	858	CG3776	Drosophila melanogaster	decrease	Mutations		38.8	FBgn0035088	Juvenile hormone esterase binding protein 29 (DmP29)								45.4	2.83589	2.68987							45.4	0.410141	1.29836	45.6	2.35894	0.712687
37996	857	CG3776	Drosophila melanogaster	decrease	Overexpression		42.6	FBgn0035088	Juvenile hormone esterase binding protein 29 (DmP29)								45.4	2.83589	2.68987							45.4	0.410141	1.29836	45.6	2.35894	0.712687
33231	1927	CG2789	Drosophila melanogaster	increase	RNA interference	15	27	FBgn0031263	CG2789					46.1	30.5946	27.0576	45.5	2.17907	0.710239
44046	635	sun	Drosophila melanogaster	increase	Mutations			FBgn0014391	Stunted			45.7	0	47.7	15.2261	19.6534	46.1	1.24301	8.69232	47.2	0.076523	0.377032	46.7	0	4e-06	47.8	0.116818	3.33861	46.8	22.1679	18.6795	47.7	66.9882	0.227021
43369	838	CG17856	Drosophila melanogaster	increase	RNA interference		18	FBgn0039576	CG17856 gene product from transcript CG17856-RA			45.9	0.813609	46.3	0.16264	0.11017	45.8	0.246124	0.799011	45.7	3.22328	18.1707	45.9	17.5345	8.92218	47.2	0	0	47.5	3.62892	0.72359	47.5	0.995317	0.221906
46260	862	l(3)neo18	Drosophila melanogaster	increase	RNA interference		24	FBgn0011455	l(3)neo18					45.3	0.01501	0.007106				45.7	0.243777	7.55801							45.2	51.4402	40.702	45.6	0.512811	0.210506
40680	1913	kra	Drosophila melanogaster	increase	RNA interference		25	FBgn0250753	krasavietz											45.5	0	0.021202
246599	1847	Rpi	Drosophila melanogaster	increase	RNA interference		38	FBgn0050410	Ribose-5-phosphate isomerase					45.9	3.52654	11.3985										45.4	0.000107	0.000535				45.1	0.026281	0.02233
39150	855	Ilp2	Drosophila melanogaster	increase || increase	Deletion || RNA interference	40	40.25	FBgn0036046	Insulin-related peptide			45.5	1.36254	45.6	0.200903	0.359756							45.1	0	0	45.3	1.81149	14.3282	45.8	7.72308	4.73124	45.8	1.82815	1.42211
32565	841	CG9172	Drosophila melanogaster	increase	RNA interference		46	FBgn0030718	CG9172 gene product from transcript CG9172-RA																				45	23.2197	2.46352
40650	483	Orco	Drosophila melanogaster	increase	Mutation	30	56	FBgn0037324	Odorant receptor co-receptor					45	6.99194	6.64787
36242	215	Egm	Drosophila melanogaster	increase	Knockout			FBgn0086712	enigma											45.5	0.000323	0.000838
31738	1904	Smox	Drosophila melanogaster	increase	Post developmental RNA interference		10	FBgn0025800	Smad on X											47.5	0.106384	0.436289

## Sheet: genes_anti_longevity_mouse
Entrez Gene ID	Gene ID	Gene Symbol	Organism	Lifespan Effects	Methods	max(Max Lifespan Change)	avg(Avg Lifespan Change)	gene_stable_id	Gene Name	max(identity_bowhead_liver)	sum(TPM_bowhead_liver_liver)	max(identity_bowhead_kidney)	sum(TPM_bowhead_kidney_kidney)	max(identity_cow)	sum(TPM_cow_liver)	sum(TPM_cow_kidney)	max(identity_gray_whale)	sum(TPM_gray_whale_liver)	sum(TPM_gray_whale_kidney)	max(identity_human)	sum(TPM_human_liver)	sum(TPM_human_kidney)	max(identity_minke_whale)	sum(TPM_minke_whale_liver)	sum(TPM_minke_whale_kidney)	max(identity_mouse)	sum(TPM_mouse_liver)	sum(TPM_mouse_kidney)	max(identity_naked_mole_rat)	sum(TPM_naked_mole_rat_liver)	sum(TPM_naked_mole_rat_kidney)	max(identity_naked_mole_rat_ensembl)	sum(TPM_naked_mole_rat_ensembl_liver)	sum(TPM_naked_mole_rat_ensembl_kidney)
625249	324	Gpx4	Mus musculus	increase	Knockout		7	ENSMUSG00000075706	Glutathione peroxidase 4	50	0.0683089	45.7	0	50.9	0.386565	0.062608	82.7	548.157	539.616	51.4	0.514825	1.15358	50.5	19.6488	9.52982	100	280.954	1221.99	51	20.5908	80.1719	62.8	6.03923	9.99469
13860	817	Eps8	Mus musculus	increase	Deletion	9	37	ENSMUSG00000015766	Epidermal growth factor receptor pathway substrate 8	48.9	0.364427			84	21.0449	97.41	80.8	435.391	227.901	83.4	0.203607	1.13758	50.8	1.07449	1.41415	100	0.632892	45.3461	83.3	457.17	60.9051	83.4	13.9008	3.56876
17319	1796	Mif	Mus musculus	increase	Knockout		16	ENSMUSG00000033307	macrophage migration inhibitory factor	46.7	0						72.6	285.932	412.787	74.7	9.60925	16.6365	46	3.69434	0	100	243.084	636.877	46.4	11.8634	3.76296	74.7	4.9029	7.84396
13350	1797	Dgat1	Mus musculus	increase	Knockout	8	23	ENSMUSG00000022555	diacylglycerol O-acyltransferase 1	67.1	2.03619			70.9	33.0593	34.8862	76	187.375	43.2134	47.2	0.654541	3.07743	47.5	1.07192	1.20594	100	13.4983	22.9664	48.4	6.27731	2.42372	73.8	12.3609	27.869
20930	637	Surf1	Mus musculus	increase	2368: Dell'agnello et al. (2007) \Increased longevity and refractoriness to Ca(2+)-dependent neurodegeneration in Surf1 knockout mice.\" Hum. Mol. Genet. 16(4):431-444 (17210671)"		20	ENSMUSG00000015790	surfeit gene 1			46.7	0.003512	47.1	0.29158	2.39182	75.6	99.5304	75.1425	48.7	0	0.004446	47.8	7.15845	21.5129	100	32.5313	48.1234	49.4	6.16976	4.37769	48.6	16.1148	4.95193
20416	601	Shc1	Mus musculus	increase || no change	Knockout || Knockout		30	ENSMUSG00000042626	SHC (Src homology 2 domain containing) transforming protein 1	85.7	17.6675	90.4	2.32205	85.9	30.0528	48.6389	90.7	34.0332	53.7373	92.5	0.08572	0.572925	85.2	8.82627	13.122	100	13.6689	23.2293	83.8	69.8954	36.0184	83.8	11.5227	7.60758
11607	811	Agtr1a	Mus musculus	increase	Knockout	24	26	ENSMUSG00000049115	Angiotensin II receptor, type 1a	46.8	0.715013			47.8	4.89591	10.1744	67.8	22.7444	93.7297	51.9	0.582109	2.53801				100	42.7878	26.6438	46	44.6147	9.45257	46.6	1.47854	0.492355
27223	830	Trp53bp1	Mus musculus	increase	Deletion in the BRCA1 mutant background			ENSMUSG00000043909	Transformation related protein 53 binding protein 1	88	0	81.1	9e-06	86.9	13.6114	39.2735	80.8	21.8788	9.46303	89.9	0.096255	1.0577	87.7	0.265381	2.89197	100	1.87455	8.91379	85.9	165.907	47.5654	85.9	26.808	4.00737
17869	1876	Myc	Mus musculus	increase	Mutation		21	ENSMUSG00000022346	myelocytomatosis oncogene	46.6	0.0941986	48	0.00214	85.3	4.01213	23.6573	87	20.7194	64.3669	87.6	6.42844	2.1543				100	0.639001	1.32814	47.3	51.4402	40.702	83.9	17.2694	23.4435
11651	1810	Akt1	Mus musculus	increase	Genetic reduction		11.5	ENSMUSG00000001729	thymoma viral proto-oncogene 1	81.1	8.51542	81.4	3.5425	82	62.6527	151.88	83.3	14.8548	34.8946	83.6	3.28497	2.44081	79	24.1475	71.0035	100	27.7138	40.0728	83.1	348.03	79.9731	83.1	58.0949	16.5987
14600	302	Ghr	Mus musculus	increase	Knockout		40	ENSMUSG00000055737	Growth hormone receptor	47.2	0			47.2	0.016887	0.124991	76.3	14.6961	18.3723							100	218.118	397.555	50	20.5384	25.1042	47.3	7.09597	4.00024
16000	364	Igf1	Mus musculus	increase || increase || decrease	Overexpression || Mutation || Knockout	12	21.5	ENSMUSG00000020053	Insulin-like growth factor 1	47.7	0						76.9	13.6462	0.363385	79.2	4.28664	0.005989	80.4	1.88781	0	100	255.394	3.83872	74.6	5.69102	382.108	74.7	2.01985	134.407
16905	415	Lmna	Mus musculus	decrease || decrease || increase	Knockout || Mutation || Mutation		48	ENSMUSG00000028063	lamin A	87	2.70515	85	3.02574	87.8	23.0813	69.4336	87	12.9349	19.7624	87.3	1.89077	1.6429	85.1	39.8753	117.446	100	10.3252	21.1378	49.2	31.5177	32.7326	89.1	57.5349	75.6818
12575	109	Cdkn1a	Mus musculus	increase	Deletion			ENSMUSG00000023067	Cyclin-dependent kinase inhibitor 1A								72.7	10.8589	14.6013							100	10.3609	3.02646
21750	671	Terf2	Mus musculus	decrease	Overexpression			ENSMUSG00000031921	telomeric repeat binding factor 2	83.5	0	48.7	0.303576	73	17.8124	36.4828	78.3	10.245	25.641	48.9	0.068312	0.990134	72.4	8.12491	18.2585	100	4.82767	9.78657	49.4	31.2561	10.1757	84.8	68.8231	1.12729
56717	1809	Mtor	Mus musculus	increase	Genetic reduction		20	ENSMUSG00000028991	mechanistic target of rapamycin (serine/threonine kinase)	86.5	0.416682	87.6	0.387889	88.9	9.2108	13.6535	89.9	6.50929	11.3946	87.7	1.398	2.44304	87	3.35628	11.3024	100	11.0634	42.0512	87.2	22.6858	9.6173	87.3	5.93565	3.14801
16150	1811	Ikbkb	Mus musculus	increase	Knockout		23	ENSMUSG00000031537	inhibitor of kappaB kinase beta	48	0.171488			78	21.1337	25.2144	79	5.97595	4.98376	81	6.8e-05	0	48.1	0	0	100	24.1463	20.9209	81	68.0343	27.8355	81	22.9709	13.6392
12850	136	Coq7	Mus musculus	increase || increase	Knockout || Transgenic	20	26.5	ENSMUSG00000030652	demethyl-Q 7								71.3	5.2399	15.8649							100	14.9582	60.1233
13019	1877	Ctf1	Mus musculus	increase	Knockout		18	ENSMUSG00000042340	cardiotrophin 1	47.6	0.073819	47.7	0	49.4	19.5905	29.4679	74.7	5.13427	12.1509	51.6	0.081466	0.300035	49	1.52453	5.92786	100	4.76508	5.71407	49.4	77.4234	42.0771	49.4	2.98576	2.9755
19127	519	Prop1	Mus musculus	increase	Knockout			ENSMUSG00000044542	Prophet of Pit1, paired-like homeodomain transcription factor					47.5	1.44898	0.445147	48	5.13178	9.46654	48.1	0.002408	0.001937				100	0	0				47	2.01689	4.02286
24108	1958	Ubd	Mus musculus	increase	Knockout	20	20	ENSMUSG00000035186	ubiquitin D								45.1	4.57498	18.1977							100	2.05963	1.28049
105837	2144	Mtbp	Mus musculus	increase	Deletion		20	ENSMUSG00000022369	Mdm2, transformed 3T3 cell double minute p53 binding protein			46.1	2.35479	74.4	1.54718	3.94616	46.9	4.22614	15.8703	46.3	0	0.195477	75.8	1.9863	0	100	0.70146	1.7809	74.4	3.26624	1.1154	74.4	7.00302	5.99188
72508	1737	Rps6kb1	Mus musculus	increase	Deletion		19	ENSMUSG00000020516	ribosomal protein S6 kinase, polypeptide 1	76.3	8.6493	76.8	1.3818	76.3	15.4182	28.5484	85.5	3.73437	12.3262	95	1.29732	2.00645	76.3	21.0501	30.3426	100	7.76392	11.9948	77.3	46.7228	17.5315	76.6	18.6148	10.4428
16337	373	Insr	Mus musculus	increase || increase	Deletion || Mutations		33.3	ENSMUSG00000005534	Insulin receptor					82.4	14.9943	18.1424	83.8	2.95931	9.34845	84.4	1.22009	3.26654	83	18.6716	61.4997	100	18.683	15.2018	47	49.3259	0.699411	70.6	14.3228	20.9686
19088	1738	Prkar2b	Mus musculus	increase	Knockout		14	ENSMUSG00000002997	protein kinase, cAMP dependent regulatory, type II beta	69.8	1.885			79.9	3.45803	40.7469	79	1.70246	5.49396	81	0.267117	0.848308				100	0.226227	3.68159	80.4	33.4385	28.0269	79.4	9.25887	9.69673
16001	365	Igf1r	Mus musculus	increase || increase || increase	Knockout || Brain knockout || Mutation		28	ENSMUSG00000005533	Insulin-like growth factor 1 receptor			76	2.12304	77.5	2.21037	55.0535	87.6	1.21704	1.79661	78.3	4e-06	0.648008	78.6	1.28809	29.2472	100	0.286387	17.0474				78	2.89731	0.647917
18627	2162	Per2	Mus musculus	increase	Deletion			ENSMUSG00000055866	period circadian clock 2	51.4	0	49.4	0.003177	76.2	1.59665	6.09785	83.7	0.471014	1.06531	80.5	0.13599	0.235189	76.6	3.09969	0.974254	100	7.22744	8.49658	53.2	40.8038	5.28654	80	2.56744	0.247679
15194	820	Htt	Mus musculus	increase	Deletion of a region	17	18	ENSMUSG00000029104	Huntingtin					79.4	45.5052	46.6326	45.9	5e-06	1.35475	76	1.30523	2.3745				100	1.90539	7.8213	48.7	21.0088	17.5391	85.4	3.23597	3.97562
66143	816	Eef1e1	Mus musculus	decrease	Overexpression		50	ENSMUSG00000001707	Eukaryotic translation elongation factor 1 epsilon 1																	100	6.16434	14.4689
17700	2080	Mstn	Mus musculus	increase	Deletion	15	15	ENSMUSG00000026100	myostatin					78.3	0	0.00739				79.9	0.01586	0.109442	81.2	0.034354	0	100	0	0	79.2	118.754	0	79.2	30.5231	0
14599	301	Gh	Mus musculus	decrease	Overexpression			ENSMUSG00000020713	Growth hormone																	100	0	0				83.2	30.5547	22.535
208691	1794	Eif5a2	Mus musculus	decrease	Overexpression			ENSMUSG00000050192	eukaryotic translation initiation factor 5A2																	100	0.080694	1.30323
55961	825	Slc13a1	Mus musculus	increase	Deletion	25	25	ENSMUSG00000029700	Solute carrier family 13 (sodium/sulfate symporters), member 1																	100	0.036629	124.472	76.3	3.44839	1.11696
193034	1926	Trpv1	Mus musculus	increase	Mutation		15.9	ENSMUSG00000005952	transient receptor potential cation channel, subfamily V, member 1					85.4	0.00783	0.044187				86.6	0.215866	0.33651	86.3	0	0	100	0	0	46.3	2.05094	0.321291	88	0	0.091017
11548	1954	Adra1b	Mus musculus	decrease	Overexpression		11	ENSMUSG00000050541	adrenergic receptor, alpha 1b	89.3	1.77883			89.6	0.052057	4.61648				84.6	0.275776	0.42466	80.6	5.45185	1.3667	100	17.2938	0.929218				87.3	0.161459	1.13733
14860	1798	Gsta4	Mus musculus	increase	Knockout		13	ENSMUSG00000032348	glutathione S-transferase, alpha 4																	100	45.5739	63.7476
14601	1848	Ghrh	Mus musculus	increase	Knockout	33	46	ENSMUSG00000027643	growth hormone releasing hormone											48.6	0.002371	0.872686				100	0	0	48.5	10.3867	5.88803	46.5	0.060118	0.006735
18736	506	Pou1f1	Mus musculus	increase	Deletion	40	40	ENSMUSG00000004842	POU domain, class 1, transcription factor 1					78.1	0	0										100	0.053914	0	76.3	3.28557	1.05081
14602	303	Ghrhr	Mus musculus	increase	Knockout		20	ENSMUSG00000004654	Growth hormone releasing hormone receptor																	100	0.121709	0.124346
18787	1851	Serpine1	Mus musculus	increase	Deletion in the Klotho mutant background			ENSMUSG00000037411	serine (or cysteine) peptidase inhibitor, clade E, member 1																	100	2.01621	0.446956
384783	378	Irs2	Mus musculus	increase	Knockout		18	ENSMUSG00000038894	insulin receptor substrate 2											74.8	0.63237	0.531305				100	5.04124	6.08409				67.8	24.9304	9.66066
224129	6	Adcy5	Mus musculus	increase	Knockout	12	30	ENSMUSG00000022840	adenylate cyclase 5											80.1	0.075219	0.407607				100	0.442225	1.10946				79.3	1.24285	0.258666
16491	822	Kcna3	Mus musculus	increase	Deletion		22	ENSMUSG00000047959	Potassium voltage-gated channel, shaker-related subfamily, member 3					88	1.44644	1.23835				86.2	0.081767	0.037775	91.5	0.084594	0	100	0.032325	0.283839	70.9	5.08186	0.717439	87.3	0.033994	0
16367	377	Irs1	Mus musculus	increase	Knockout		18	ENSMUSG00000055980	insulin receptor substrate 1											75.6	1.15656	0.824045				100	3.27874	0.828819				75.9	7.79061	2.95705
18491	492	Pappa	Mus musculus	increase || increase	Deletion || Knockout	40	30	ENSMUSG00000028370	Pregnancy-associated plasma protein A											78.2	0.018239	0.886633				100	0.015496	0.720441

## Sheet: genes_anti_longevity_worm
Entrez Gene ID	Gene ID	Gene Symbol	Organism	Lifespan Effects	Methods	max(Max Lifespan Change)	avg(Avg Lifespan Change)	gene_stable_id	Gene Name	max(identity_bowhead_liver)	sum(TPM_bowhead_liver_liver)	max(identity_bowhead_kidney)	sum(TPM_bowhead_kidney_kidney)	max(identity_cow)	sum(TPM_cow_liver)	sum(TPM_cow_kidney)	max(identity_gray_whale)	sum(TPM_gray_whale_liver)	sum(TPM_gray_whale_kidney)	max(identity_human)	sum(TPM_human_liver)	sum(TPM_human_kidney)	max(identity_minke_whale)	sum(TPM_minke_whale_liver)	sum(TPM_minke_whale_kidney)	max(identity_mouse)	sum(TPM_mouse_liver)	sum(TPM_mouse_kidney)	max(identity_naked_mole_rat)	sum(TPM_naked_mole_rat_liver)	sum(TPM_naked_mole_rat_kidney)	max(identity_naked_mole_rat_ensembl)	sum(TPM_naked_mole_rat_ensembl_liver)	sum(TPM_naked_mole_rat_ensembl_kidney)
175975	2034	eef-1A.1	Caenorhabditis elegans	increase	RNA interference		18.1	WBGene00001168	Elongation factor 1-alpha								69	1731.49	4422.56
178233	704	unc-31	Caenorhabditis elegans	increase || increase	Mutation || Mutation		92.5	WBGene00006767	UNCoordinated	63	1.04301	65.5	0.479186	63	0.009587	0.29046	55.6	83.9463	174.356	63.6	1.2724	1.41497	63	0.017348	0.559343	66.7	0	0	100	292.812	309.912	63.6	6.56296	1.24775
189761	743	CELE_Y39F10C.1	Caenorhabditis elegans	increase	RNA interference			WBGene00021457	Protein Y39F10C.1	50.5	0	47	0	51.9	9.08763	7.03785	51.2	51.0043	52.6303	51	0.019066	0.117832	51	0.286415	1.6754	52.2	2.21239	5.16981	53.7	87.0375	31.4817	51.2	1.35214	0
171646	765	Y65B4BR.5	Caenorhabditis elegans	increase	RNA interference		17	WBGene00022042	Protein Y65B4BR.5	53	39.5867	51	0.460483	54.7	0.026516	0.458458	54.7	40.2234	54.309	54.1	0.311334	0.326955	53.4	33.2243	38.1036	55.7	6.10023	4.41206	55	17.2215	6.502	57.3	46.1833	0.034664
176838	1766	CELE_R02D3.3	Caenorhabditis elegans	increase	Post-developmental RNA interference	21.7	13	WBGene00019821	Protein R02D3.3			47.1	0.199289	47.1	2.19078	3.41997	47.6	26.7323	28.2559							46.4	0.180371	0.026601	45.8	32.9821	15.8868
172061	565	rps-10	Caenorhabditis elegans	increase	RNA interference	16		WBGene00004479	Ribosomal Protein, Small subunit					51.3	22.1679	44.7586	45.3	16.1999	16.6636	49.5	0.010945	0.018914				48.9	0	0
175519	2036	tbb-2	Caenorhabditis elegans	increase	RNA interference		5.1	WBGene00006537	Tubulin beta-2 chain								73.6	12.4685	35.447
179899	448	mtl-2	Caenorhabditis elegans	increase	RNA interference			WBGene00003474	MeTaLlothionein	49.4	0.0117464						47.6	10.842	43.872	48	0.076494	0.197218							48.2	13.2609	17.1747
259335	135	col-93	Caenorhabditis elegans	increase	RNA interference			WBGene00000668	COLlagen					46.2	0.078585	0.340282	48.1	10.0417	14.2196										45.2	35.9	0.068682
177819	2069	fat-4	Caenorhabditis elegans	increase	RNA interference		25	WBGene00001396	Delta(5) fatty acid desaturase fat-4								45.8	8.48644	38.1186
191688	372	ins-7	Caenorhabditis elegans	increase || increase	RNA interference || RNA interference		12	WBGene00002090	INSulin related	46.8	0.0100265	47.1	0.005897	48.7	9.40708	22.9691	47.9	7.97526	16.8228	49.5	1.3906	1.9569	47.4	5.90031	19.3661	48.6	6.98081	2.74424	49	80.272	129.499	48.3	8.59913	2.16895
172921	558	rpl-30	Caenorhabditis elegans	increase	RNA interference		13	WBGene00004444	Ribosomal Protein, Large subunit								47.3	7.72026	17.474	48.3	0.075497	0.438262							46.5	26.3069	32.6111
176525	552	rle-1	Caenorhabditis elegans	increase	Mutation	30		WBGene00010923	Regulation of Longevity by E3 ubiquitin ligase								46.7	5.79162	0.850596										47.2	54.2624	17.7329
180148	981	skr-5	Caenorhabditis elegans	increase	RNA interference post development		10	WBGene00004811	SKp1 Related (ubiquitin ligase complex component)					48	8.02561	14.3464	47.9	4.64921	27.4326													48.3	6.16003	2.83262
176903	1805	mrpl-2	Caenorhabditis elegans	increase	RNA interference		54	WBGene00018932	Protein MRPL-2			49.4	0.000647	48.1	2.78956	4.97689	49.1	4.57208	7.08653	48.7	3.22328	18.1707	48.7	3.26583	14.2433	52.6	0	0.059209	49.7	49.3259	0.699411	49.4	0.008943	0
186841	383	K01C8.7	Caenorhabditis elegans	increase	RNA interference		20	WBGene00010459	Protein K01C8.7								46.2	4.23894	1.12639
179341	2029	his-37	Caenorhabditis elegans	increase	RNA interference		4.5	WBGene00001888	Histone H4	47.6	0.239016						48.6	4.13458	3.49131	47.8	0	0.007474	48	1.32981	5.45232				47.5	29.7353	11.2931	47.5	0.665844	0.026091
178619	81	trim-9	Caenorhabditis elegans	increase	RNA interference			WBGene00016539	Protein TRIM-9	46.4	3.65185			48.8	6.36011	34.4862	47.4	3.988	15.2716							46.1	0.020672	0.053962	46	2.09213	0.742717	46.7	5.72549	7.74582
179341	2029	his-37	Caenorhabditis elegans	increase	RNA interference		4.5	WBGene00001902	Histone H4					47.2	0.122196	0.290357	45.3	3.75671	10.0598	45.4	0.522919	1.4123							48.4	9.39541	2.52264
179341	2029	his-37	Caenorhabditis elegans	increase	RNA interference		4.5	WBGene00001930	Histone H4					47.9	0.182708	1.57645	47.7	2.67575	4.20984	46.2	0.001347	0.049688				48.4	0	6.5e-05	47.3	10.8878	4.12585	47	0.683393	0
175786	1767	rps-12	Caenorhabditis elegans	increase	Post-developmental RNA interference	21.7	11.6	WBGene00004481	Protein RPS-12								46.2	2.27051	6.24168	45.1	0.017689	0.07725							45.9	8.93409	9.2567
174428	63	C18E9.4	Caenorhabditis elegans	increase || increase	RNA interference || RNA interference		60	WBGene00007684	Protein C18E9.4			46.6	0				46.8	2.08237	2.12606													47.7	7.00002	6.84388
177340	2120	fkh-7	Caenorhabditis elegans	increase	RNA interference			WBGene00001439	ForKHead transcription factor family	49.8	0	48.5	4e-06	47.9	3.66375	3.76123	49.4	2.03696	3.6433	50.6	0.046592	0.222969	49.4	4.22101	10.6572	49.8	1.23263	5.33706	50.4	13.6304	29.1539	49.6	18.9988	7.24839
3565338	243	F26E4.6	Caenorhabditis elegans	increase || increase || increase || increase	RNA interference || RNA interference || RNA interference || RNA interference		60	WBGene00009161	Protein F26E4.6								46	1.82139	5.94034
183078	906	CELE_C31B8.4	Caenorhabditis elegans	increase	RNA interference post development		13	WBGene00016281	hypothetical protein								45.9	1.74691	9.98659
184622	958	lys-10	Caenorhabditis elegans	increase	RNA interference post development		20	WBGene00003099	LYSozyme								45.3	1.46693	3.53932
189875	748	CELE_Y43F8B.12	Caenorhabditis elegans	increase	RNA interference			WBGene00012822	Protein Y43F8B.12			46.1	0				47.3	1.29503	12.6024				46.5	0.456504	4.87417				48.1	59.2541	16.1891
191689	371	ins-21	Caenorhabditis elegans	increase	RNA interference			WBGene00002104	INSulin related	51.1	0.888334	49.2	0.04019	50.8	1.95004	4.63893	50.2	1.24778	3.77531	52.1	0.134063	0.348475	51.2	0.130049	3e-05	50.2	0.012192	0.022621	52.2	100.493	9.25182	50.2	0.184005	0.014227
173342	570	rps-26	Caenorhabditis elegans	increase	RNA interference	20		WBGene00004495	Ribosomal Protein, Small subunit								45.4	1.19293	265.887										47.5	53.5484	3.66836
178845	709	unc-62	Caenorhabditis elegans	increase	RNA interference		38	WBGene00006796	UNCoordinated								45.6	1.11123	6.04513
173235	2040	rpl-31	Caenorhabditis elegans	increase	RNA interference		15.5	WBGene00004445	60S ribosomal protein L31			48.1	0.797926	46.4	2.15038	17.4989	46.9	1.09922	3.97667				48.7	0.965963	2.68406	48.1	0	0				47.3	0.059286	0.02233
179477	1945	lpd-9	Caenorhabditis elegans	increase	RNA interference		10.2	WBGene00003065	LiPid Depleted								45.7	0.965572	18.0248
171681	986	spp-17	Caenorhabditis elegans	increase	RNA interference post development		20	WBGene00005002	SaPosin-like Protein family	45.4	0						46.3	0.815853	3.10457
172600	370	ins-18	Caenorhabditis elegans	increase	RNA interference			WBGene00002101	INSulin related								45.5	0.750367	3.33067							45.3	0.262114	1.78816
175796	2038	rpl-23	Caenorhabditis elegans	increase	RNA interference		17.7	WBGene00004435	60S ribosomal protein L23	46.3	1.79156						45.8	0.691063	2.76713										46.4	6.45446	3.71697
178331	2159	ule-4	Caenorhabditis elegans	decrease	Overexpression		26	WBGene00007458	UPF0375 protein C08F11.11	46.8	4.83861	47.9	0.25743	49.1	1.43423	2.51783	48.9	0.682993	5.67989	49.1	0.10916	0.447172	45.7	2.36425	16.4354	48.6	0.774343	1.88244	48.8	172.863	92.2613	47.7	3.37653	1.32502
178181	236	F19B6.1	Caenorhabditis elegans	increase	RNA interference		35	WBGene00008948	Protein F19B6.1								46.6	0.558415	1.13507
172673	18	asg-1	Caenorhabditis elegans	increase	RNA interference			WBGene00000209	ATP Synthase G homolog								46.5	0.528792	1.42362
184367	926	F11G11.13	Caenorhabditis elegans	increase	RNA interference post development		20	WBGene00017388	hypothetical protein	48.5	0.737528	48.5	8.63026	47.3	5.4636	5.95121	50.1	0.500218	4.56106	49.3	0	0.006751	49.6	0.020497	0.330463	50	0	0.015527	49.7	10.8188	3.43992	47.8	19.5498	6.3257
24105308	2066	eat-18	Caenorhabditis elegans	increase	Mutation		14	WBGene00001147	hypothetical protein	49.6	2.10537e-06						49.4	0.429166	5.08563	49.6	0.007779	0	46.2	2.82934	7.08225	46.9	1.40078	3.37507	49.3	3.18663	1.80817	48.1	2.8445	0.708728
178295	1932	rec-8	Caenorhabditis elegans	increase	RNA interference		26	WBGene00004333	hypothetical protein			49.3	1.40227	49.8	3.91283	6.26051	48.6	0.414946	3.15395	50.5	0.001105	0.01273	47.7	1.98517	4.04949	49.1	0	0.119991	50	16.4802	0.946101	50.2	0.231612	0.478442
178084	2063	ragc-1	Caenorhabditis elegans	increase	RNA interference		26	WBGene00012497	RAs-related GTP binding protein C homolog					47.6	0.108681	0.352461	47.3	0.37152	0.722154	46.3	0	0.006566				48.4	0.119437	0.548628	47.4	28.7108	12.1289
191701	403	lbp-7	Caenorhabditis elegans	increase	RNA interference			WBGene00002259	Lipid Binding Protein	47	0						47.3	0.367578	6.8859										47.8	14.0752	0.614175
180262	1002	CELE_Y39B6A.3	Caenorhabditis elegans	increase	RNA interference post development		50	WBGene00012666	hypothetical protein								45.7	0.363922	1.30178	45.4	0.374409	2.07735							45.5	38.19	10.8435
176312	82	ttr-5	Caenorhabditis elegans	increase	RNA interference		14	WBGene00008040	TransThyretin-Related family domain	45.8	0						46.4	0.326785	0.272357				48.1	9.89987	23.4112
181424	320	gpc-1	Caenorhabditis elegans	increase	Knockout		10	WBGene00001681	G Protein, Gamma subunit								47.5	0.246124	0.799011	48.7	0.229196	0.424554							48.4	9.28957	3.64687
180862	973	R07E4.3	Caenorhabditis elegans	increase	RNA interference		20	WBGene00019937	hypothetical protein	47.9	0	47.1	0	47.9	0.842874	2.25321	47	0.000164	19.882	49.2	0.614137	0.96148	45.6	1.29418	1.43139	47.4	4.59161	5.03748	48.6	10.4083	4.90958	48.7	15.3501	1.39898
173332	758	Y54E5A.7	Caenorhabditis elegans	increase	RNA interference			WBGene00013202	Protein Y54E5A.7								46.5	1e-06	0
177775	275	idh-1	Caenorhabditis elegans	increase	RNA interference			WBGene00010317	Protein IDH-1								58.4	0	1.82395
177772	270	CELE_F56D5.5	Caenorhabditis elegans	increase	RNA interference		20	WBGene00010149	Protein F56D5.5																							46.6	0.928424	0.296422
172390	402	lbp-6	Caenorhabditis elegans	decrease || increase	RNA interference || RNA interference		20	WBGene00002258	Lipid Binding Protein																	48.7	1.4e-05	0.873649
176373	361	iff-1	Caenorhabditis elegans	increase	RNA interference			WBGene00002064	Initiation Factor Five (eIF-5A) homologs	45.9	2.85076
176772	990	T27E9.2	Caenorhabditis elegans	increase	RNA interference		20	WBGene00012094	hypothetical protein			47.1	0.009446	46.9	0.093675	0.629573													45.5	59.0567	59.6229	46.2	1.73695	1.71647
179731	317	gpa-8	Caenorhabditis elegans	increase || decrease	Knockout || Overexpression		15	WBGene00001670	G Protein, Alpha subunit																	47.3	7.92787	10.2756
172593	121	che-3	Caenorhabditis elegans	increase	Mutation		100	WBGene00000485	abnormal CHEmotaxis																				52.1	3.62892	0.72359	52.1	0	0
179341	2029	his-37	Caenorhabditis elegans	increase	RNA interference		4.5	WBGene00001920	Histone H4	47.3	0.352885	47.1	0
179341	2029	his-37	Caenorhabditis elegans	increase	RNA interference		4.5	WBGene00001900	Histone H4					48.1	15.1615	36.4063
173260	573	rps-6	Caenorhabditis elegans	increase	RNA interference	25		WBGene00004475	Ribosomal Protein, Small subunit																				45.2	0.444419	0.034807
171853	2042	rpl-1	Caenorhabditis elegans	increase	RNA interference		23.2	WBGene00004412	60S ribosomal protein L10a																				45.7	1.47641	0.077084
174002	287	frh-1	Caenorhabditis elegans	increase || decrease || increase	RNA interference || RNA interference || RNA interference	18	25	WBGene00001486	FRataxin (involved in human Friedrich's ataxia) Homolog																							46.3	1.72304	2.52029
4927009	2157	ule-2	Caenorhabditis elegans	decrease	Overexpression		26	WBGene00045038	Uterine Lumin Expressed/locailized														46.7	1.82012	4.42782				47.4	0.219579	0
266823	1757	pme-1	Caenorhabditis elegans	increase	RNA interference and/or mutations		29	WBGene00004049	Protein PME-1					47.4	0	0.011029
180956	19	asg-2	Caenorhabditis elegans	increase	Knockout			WBGene00000210	ATP synthase subunit																				46.8	8.90695	1.50474
176843	325	grl-19	Caenorhabditis elegans	increase	RNA interference		27	WBGene00001728	GRound-Like (grd related)																	45.4	0	0
181321	998	vhl-1	Caenorhabditis elegans	increase || increase	RNA interference || RNA interference		30	WBGene00006922	von Hippel-Lindau tumor suppressor homolog														45	0.257552	1.27764
174992	935	F45H10.2	Caenorhabditis elegans	increase	RNA interference		40	WBGene00009739	hypothetical protein																							47.6	0	0
186068	262	CELE_F49F1.12	Caenorhabditis elegans	increase	RNA interference			WBGene00018652	Protein F49F1.12																				46.1	0	0.0374
175659	2046	rars-1	Caenorhabditis elegans	increase	RNA interference		26.6	WBGene00004679	Probable arginine--tRNA ligase, cytoplasmic														47.2	0.364777	0.00034
179503	472	nrx-1	Caenorhabditis elegans	decrease	Mutation	40		WBGene00007799	GLIoTactin (Drosophila neuroligin-like) homolog																							46.8	0.453824	0.074583
172693	567	rps-15	Caenorhabditis elegans	increase || increase	RNA interference || RNA interference	40	29.85	WBGene00004484	Ribosomal Protein, Small subunit											46.2	0.035694	0.363093
174915	1005	CELE_Y46G5A.20	Caenorhabditis elegans	increase	RNA interference post development		15	WBGene00012910	hypothetical protein																							45.5	1.31234	4.3773

## Sheet: genes_pro_longevity_fly
Entrez Gene ID	Gene ID	Gene Symbol	Organism	Lifespan Effects	Methods	max(Max Lifespan Change)	avg(Avg Lifespan Change)	gene_stable_id	Gene Name	max(identity_bowhead_liver)	sum(TPM_bowhead_liver_liver)	max(identity_bowhead_kidney)	sum(TPM_bowhead_kidney_kidney)	max(identity_cow)	sum(TPM_cow_liver)	sum(TPM_cow_kidney)	max(identity_gray_whale)	sum(TPM_gray_whale_liver)	sum(TPM_gray_whale_kidney)	max(identity_human)	sum(TPM_human_liver)	sum(TPM_human_kidney)	max(identity_minke_whale)	sum(TPM_minke_whale_liver)	sum(TPM_minke_whale_kidney)	max(identity_mouse)	sum(TPM_mouse_liver)	sum(TPM_mouse_kidney)	max(identity_naked_mole_rat)	sum(TPM_naked_mole_rat_liver)	sum(TPM_naked_mole_rat_kidney)	max(identity_naked_mole_rat_ensembl)	sum(TPM_naked_mole_rat_ensembl_liver)	sum(TPM_naked_mole_rat_ensembl_kidney)
44921	1013	Hsp70Ba	Drosophila melanogaster	decrease || increase	Overexpression || Epigenetic modification	30	27.5	FBgn0013277	Heat shock 70kDa protein 1A								67.3	206.875	233.942
2769007	543	Rdh	Drosophila melanogaster	increase	Overexpression		8	FBgn0064227	CG14975-PA			47.6	0.005107	48.7	5.75933	12.5724	48.5	31.1636	12.5916	48.6	0	0.006751	48.7	0.895965	0.14541	48.4	0	0.124845	48.5	22.1375	7.2375	50.7	0.175139	0.079939
36878	624	Sod2	Drosophila melanogaster	decrease || increase	RNA interference || Overexpression	20	20	FBgn0010213	Superoxide dismutase 2 (Mn)					46.6	0.398	0.562259	45.4	16.7182	19.3931
42066	123	cher	Drosophila melanogaster	increase	Overexpression		9	FBgn0014141	cheerio					53.9	17.4993	120.037	55.7	8.11652	16.9664										55.5	109.401	9.19939
248194	294	Gclm	Drosophila melanogaster	increase	Overexpression		24	FBgn0046114	Glutamate-cysteine ligase modifier subunit								45.1	6.94358	12.0226
32974	883	Zw	Drosophila melanogaster	increase	Overexpression		38	FBgn0004057	Zwischenferment								65.1	6.76348	1.68876										45	112.399	9.72934
31220	1756	Ilp6	Drosophila melanogaster	increase	Overexpression		15.6	FBgn0044047	Insulin-like peptide 6			45.7	0	46.3	16.8809	20.9887	45.5	5.78234	10.7916	45.4	0.022437	0.116988	45.1	0	0	46.3	0.06731	0.056344	46.2	388.598	56.5569	45.5	2.70026	0.833624
31201	2083	Vinc	Drosophila melanogaster	increase	Overexpression	169	150	FBgn0004397	Vinculin								47.9	3.35032	11.2072
37996	858	CG3776	Drosophila melanogaster	decrease	Mutations		38.8	FBgn0035088	Juvenile hormone esterase binding protein 29 (DmP29)								45.4	2.83589	2.68987	45.8	0.017664	0.02502				45.4	0.410141	1.29836	45.6	2.35894	0.712687
37996	857	CG3776	Drosophila melanogaster	decrease	Overexpression		42.6	FBgn0035088	Juvenile hormone esterase binding protein 29 (DmP29)								45.4	2.83589	2.68987	45.8	0.017664	0.02502				45.4	0.410141	1.29836	45.6	2.35894	0.712687
35590	593	SdhB	Drosophila melanogaster	decrease	Mutation	17	66	FBgn0014028	Succinate dehydrogenase B					46.3	22.1679	44.7586	45.4	2.17907	0.710239				45.5	0.332404	0.817406	45.4	0	0				45.2	0.026281	0.02233
39075	349	Hsp26	Drosophila melanogaster	increase	Overexpression		30	FBgn0001225	Heat shock protein 26								45.5	1.56137	66.1874
42327	843	Dys	Drosophila melanogaster	decrease	RNA interference and deletion	13		FBgn0260003	Dystrophin								46.9	1.39676	5.3066										47.6	147.178	28.2046
41561	2096	Gnmt	Drosophila melanogaster	increase	Overexpression			FBgn0038074	Glycine N-methyltransferase								45.3	0.963806	7.15022
3771951	875	Prx5	Drosophila melanogaster	increase	Overexpression		30	FBgn0038570	Peroxiredoxin 5					45.9	0.814683	0.851788	45.4	0.229336	2.54926	45.2	0.12572	3.61009				45.3	0.015131	0	45.7	21.9693	5.72676
41340	594	SdhC	Drosophila melanogaster	decrease	Dominant negative mutation		22	FBgn0037873	succinate dehydrogenase, cytochrome b556 subunit	45.6	1.81132e-10	45.3	0.813609				45.8	0.096245	65.5921	45.3	0.028523	0.153956							45.3	43.1602	6.02193	46.3	0.975427	0
36543	178	DJ-1alpha	Drosophila melanogaster	decrease	RNA interference	13		FBgn0033885	DJ-1alpha					45.2	0.415966	0.95066							45.5	0.194027	0.760788	45.7	0	0	45.3	11.4769	8.31622	45.6	12.5099	5.03756
33569	880	Thor	Drosophila melanogaster	increase || increase	Overexpression || Overexpression	15.8	21	FBgn0261560	CG8846 gene product from transcript CG8846-RA														45.4	0	0				45.7	8.4725	4.67725	45.5	2.85435	0.708728
34281	685	Trx-2	Drosophila melanogaster	decrease	Mutation	25		FBgn0040070	thioredoxin-2					45.4	0.017793	0.101096													45.8	24.9328	9.09183
33324	872	NLaz	Drosophila melanogaster	decrease	Mutations	30	30.8	FBgn0053126	Neural Lazarillo											46.2	0.137807	0.526803
32001	22	Atg8a	Drosophila melanogaster	increase || increase || decrease	Overexpression || Overexpression || Mutation	20	53	FBgn0052672	Autophagy-related 8a																	45.5	0.074214	0.00812
39251	622	Sod	Drosophila melanogaster	increase || decrease || increase	Overexpression || Mutation || Overexpression		40.5	FBgn0003462	Superoxide dismutase	45.3	0			45.6	0	0.009174																45.1	0.060118	0.006735
47895	2098	Nmdmc	Drosophila melanogaster	increase	Overexpression		120	FBgn0010222	NAD-dependent methylenetetrahydrofolate dehydrogenase																				45.1	16.0964	9.37998
39071	2103	Hsp67Bc	Drosophila melanogaster	increase	Overexpression		6	FBgn0001229	Heat shock gene 67Bc																				45	32.0508	13.0983
43652	179	dj-1beta	Drosophila melanogaster	decrease	Mutation	40		FBgn0039802	dj-1beta					46	7.94792	15.3612													46.5	3.87216	0.222616
35751	1909	CG11165	Drosophila melanogaster	increase	Overexpression	17	54	FBgn0033238	CG11165					45.3	0.016595	0.099974				45.1	0.011257	0.453307							46.3	8.90124	5.71351	45.7	0.166161	0.096006
40668	498	Pcmt	Drosophila melanogaster	increase || increase	Overexpression || Overexpression		39	FBgn0086768	Protein-L-isoaspartate (D-aspartate) O-methyltransferase																							45.2	0.24941	0.01956
36447	305	GLaz	Drosophila melanogaster	increase || decrease	Overexpression || Deletion	10.9	24.15	FBgn0033799	Glial Lazarillo											45.5	0.129528	0.00012
43991	876	Pten	Drosophila melanogaster	increase	Overexpression	7.7	12.7	FBgn0026379	CG5671 gene product from transcript CG5671-RB	45.4	0			45.2	0.007991	0.003784				46.5	1.38054	4.24129	45.4	0.129399	0.473999	45.1	2.63725	1.65582	45.6	36.4047	11.8497
38513	1830	ImpL2	Drosophila melanogaster	increase	Overexpression		23	FBgn0001257	Ecdysone-inducible gene L2														45.4	1.35992	0.129972							45.1	14.963	9.71895
33819	41	bchs	Drosophila melanogaster	decrease || decrease || decrease	Mutation || Mutation || Mutations	40	45	FBgn0043362	blue cheese																				50.3	40.8038	5.28654
32955	2102	CG14207	Drosophila melanogaster	increase	Overexpression		5	FBgn0031037	CG14207-PA					46.3	1.25933	0.976637										45.8	0.099683	0.75359
43811	1880	myo	Drosophila melanogaster	increase	Overexpression	20	25	FBgn0026199	myoglianin																							45.9	6.26844	5.67831
36424	634	sug	Drosophila melanogaster	increase	Overexpression		9	FBgn0033782	sugarbabe														45.3	1.19867	4.38855	45.8	0.318209	0.000188	45	9.28542	32.7733
33529	1903	Mad	Drosophila melanogaster	decrease	Post developmental RNA interference		22.2	FBgn0011648	Mothers against dpp											47.7	0.106384	0.436289
3772232	1962	fabp	Drosophila melanogaster	increase	Overexpression		81	FBgn0037913	fatty acid bindin protein					46.2	0.055347	0.607792				45.1	0.000323	0.000838	45.4	0.604781	2.2786				46.5	21.0088	17.5391	45.7	3.98276	2.11191
39675	445	Eip71CD	Drosophila melanogaster	increase || increase	Overexpression || Overexpression	20	45	FBgn0000565	Ecdysone-induced protein 28/29kD											45.4	0.191723	3.84391

## Sheet: genes_pro_longevity_mouse
Entrez Gene ID	Gene ID	Gene Symbol	Organism	Lifespan Effects	Methods	max(Max Lifespan Change)	avg(Avg Lifespan Change)	gene_stable_id	Gene Name	max(identity_bowhead_liver)	sum(TPM_bowhead_liver_liver)	max(identity_bowhead_kidney)	sum(TPM_bowhead_kidney_kidney)	max(identity_cow)	sum(TPM_cow_liver)	sum(TPM_cow_kidney)	max(identity_gray_whale)	sum(TPM_gray_whale_liver)	sum(TPM_gray_whale_kidney)	max(identity_human)	sum(TPM_human_liver)	sum(TPM_human_kidney)	max(identity_minke_whale)	sum(TPM_minke_whale_liver)	sum(TPM_minke_whale_kidney)	max(identity_mouse)	sum(TPM_mouse_liver)	sum(TPM_mouse_kidney)	max(identity_naked_mole_rat)	sum(TPM_naked_mole_rat_liver)	sum(TPM_naked_mole_rat_kidney)	max(identity_naked_mole_rat_ensembl)	sum(TPM_naked_mole_rat_ensembl_liver)	sum(TPM_naked_mole_rat_ensembl_kidney)
11816	812	Apoe	Mus musculus	decrease	Knockout			ENSMUSG00000002985	Apolipoprotein E	47.9	0						70.2	13283.1	23.6515							100	27927	462.147
18477	518	Prdx1	Mus musculus	decrease	Knockout			ENSMUSG00000028691	Peroxiredoxin 1	83	289.611	87.1	58.1265	88.3	76.5913	403.099	82.9	1056.23	414.822	83.9	6.29699	4.49487	90.1	19.2408	105.038	100	1108.09	531.581	81.9	938.761	1640.28	86.5	258.731	563.788
12359	92	Cat	Mus musculus	increase || increase	Overexpression || Overexpression in cardiac and skeletal muscles	21	20.5	ENSMUSG00000027187	Catalase					75.6	2560.76	691.068	75.2	267.191	392.654							100	1018.7	426.067	75.9	340.775	1846.64	75.7	76.8797	519.743
14268	818	Fn1	Mus musculus	decrease	Mutations			ENSMUSG00000026193	Fibronectin 1	84.2	146.067	84.3	10.8879	84.1	475.248	60.5529	83.7	102.61	20.4897	85.1	107.076	5.22903	81.6	376.409	26.126	100	400.588	10.7394	84.9	186.98	902.194	85.3	70.8894	433.515
11739	615	Slc25a4	Mus musculus	decrease	Knockout			ENSMUSG00000031633	solute carrier family 25 (mitochondrial carrier, adenine nucleotide translocator), member 4					84.2	190.237	607.793	84	88.3957	172.271	75.5	0.379516	1.14294				100	3.73249	221.6	78.5	1604.31	103.031	78.2	275.872	21.8522
13871	222	Ercc2	Mus musculus	decrease	Mutations			ENSMUSG00000030400	Excision repair cross-complementing rodent repair deficiency, complementation group 2	85.6	0.724262	86.9	1.88224	89	50.8264	100.913	90.8	66.1391	21.8995	88.9	0.802942	1.41845	86.8	4.8e-05	12.0213	100	4.27635	8.94519	49.4	72.0351	35.6023	87.8	0.026281	1.19514
18412	1812	Sqstm1	Mus musculus	decrease	Knockout		34	ENSMUSG00000015837	sequestosome 1					67.6	231.192	254.009	77.1	62.3891	82.0638							100	246.845	329.269
16478	821	Jund	Mus musculus	decrease	Knockout	14	17	ENSMUSG00000071076	Jun proto-oncogene related gene d								72.3	50.9628	12.5414	71.1	1.85299	7.04436				100	0	0
56424	633	Stub1	Mus musculus	decrease	Knockout			ENSMUSG00000039615	STIP1 homology and U-Box containing protein 1								81	50.6371	41.3216							100	29.7607	44.2841
13405	815	Dmd	Mus musculus	decrease	Mutations	22	18	ENSMUSG00000045103	Dystrophin, muscular dystrophy	93.2	8.28818	95.3	0.021731	92.9	22.6995	24.7851	95.6	50.5206	163.919	95.7	2.19155	0.40402	91.9	19.7254	14.6369	100	9.63512	7.10222	93.1	147.178	28.2046	93.2	21.88	2.43867
20602	1815	Ncor2	Mus musculus	decrease	Mutation		50	ENSMUSG00000029478	nuclear receptor co-repressor 2	71.5	0	88.2	0	85.1	9.29566	48.1369	81.3	44.7425	12.0441	86.1	0.119046	0.193204	79.7	5.982	14.317	100	8.022	18.8076				85.2	15.5399	22.9626
11545	1010	Parp1	Mus musculus	decrease	Overexpression		25	ENSMUSG00000026496	ADP-ribosyltransferase (NAD+; poly (ADP-ribose) polymerase)	57.1	12.4462	59	3.75184	69.1	24.9108	43.9932	83.3	44.4472	35.0751	64.6	0.054536	0.322328	70.1	14.6294	20.1725	100	12.8536	26.195				67.6	13.4699	8.01853
17216	427	Mcm2	Mus musculus	decrease	Conditional knockout			ENSMUSG00000002870	minichromosome maintenance deficient 2 mitotin (S. cerevisiae)	84	1.61462	83.9	0.757196	80.6	26.6371	53.2034	84	38.0688	38.967	87.3	0.007541	0.020982	84	10.1407	51.0231	100	1.41682	4.4836	51.7	68.6174	11.0498	52.9	6.3014	2.38389
18534	497	Pck1	Mus musculus	increase	Overexpression			ENSMUSG00000027513	phosphoenolpyruvate carboxykinase 1, cytosolic								70.3	28.1669	344.341							100	1374.47	950.399	78.2	15.2756	1069.07
14824	1814	Grn	Mus musculus	decrease	Knockout			ENSMUSG00000034708	granulin								75.2	24.8345	15.395							100	132.15	69.7054
11991	819	Hnrnpd	Mus musculus	decrease	Knockout			ENSMUSG00000000568	heterogeneous nuclear ribonucleoprotein D	96.7	45.3696	95.2	1.10175	91.5	90.88	151.897	91.9	24.8164	39.4564	96.9	3.42196	8.14238	91.9	168.287	279.647	100	33.2955	59.6583	46.9	18.4914	23.6369	95.3	63.5938	74.8649
18975	512	Polg	Mus musculus	decrease || decrease	Mutations || Mutations			ENSMUSG00000039176	Polymerase (DNA directed), gamma	84.3	0.191281	78.9	0.085516	82.4	37.9042	40.1835	85.1	23.4711	25.0662	85	0.553964	1.25884	84.3	6.85539	23.0775	100	19.0012	15.7373	60.8	107.332	50.2645	84.2	24.5896	19.1201
13870	1850	Ercc1	Mus musculus	decrease || decrease	Mutation || Mutation	83	83	ENSMUSG00000003549	excision repair cross-complementing rodent repair deficiency, complementation group 1					84.2	62.4359	114.283	85.3	22.5999	24.554	85.8	0.097065	0.147363	47.7	0.682855	2.68406	100	5.48774	12.497	85.6	91.15	59.7844	85.6	48.7318	35.2766
50883	122	Chek2	Mus musculus	decrease	Mutation			ENSMUSG00000029521	CHK2 checkpoint homolog (S. pombe)	61.4	0			66.2	1.51857	9.11782	80.1	22.401	46.2324	54.5	0.493714	0.893199				100	1.27516	4.4124	78.7	9.0619	1.20274	67.4	3.40732	8.43922
56190	1978	Rbm38	Mus musculus	decrease	Knockout	11	22	ENSMUSG00000027510	RNA binding motif protein 38	70.6	0.317932	70.6	0.243934	77.5	1.65539	6.91455	79.8	20.0732	9.84159	80.8	0.091361	0.509173	80.6	8.31254	8.12412	100	2.85594	5.66042	79.5	8.1922	0.731227	79.5	1.45563	0.162241
12237	51	Bub3	Mus musculus	decrease	Mutation		12	ENSMUSG00000066979	budding uninhibited by benzimidazoles 3 homolog (S. cerevisiae)	80.1	12.0359	59.1	7.46986	79.2	43.2302	52.6372	81.6	18.1039	52.0547	80.7	0.37286	0.582948	80.1	37.6972	48.8981	100	12.889	22.5316	79.1	36.2809	15.0546	89.4	10.6758	6.68968
64704	1802	Htra2	Mus musculus	decrease	Mutation			ENSMUSG00000068329	HtrA serine peptidase 2	89.2	1.93141	89.2	0.530911	87.8	21.1081	28.989	89.2	16.4314	26.2503	88.7	1.16366	1.30239	89	11.2195	25.7909	100	12.9473	17.2874	88.6	28.8373	20.6536	88.6	12.463	11.2991
16000	364	Igf1	Mus musculus	increase || increase || decrease	Overexpression || Mutation || Knockout	12	21.5	ENSMUSG00000020053	Insulin-like growth factor 1								76.9	13.6462	0.363385	79.2	4.28664	0.005989	80.4	1.88781	0	100	255.394	3.83872	74.6	5.69102	382.108	74.7	1.56603	134.333
22228	696	Ucp2	Mus musculus	increase	Overexpression		20	ENSMUSG00000033685	uncoupling protein 2 (mitochondrial, proton carrier)			83.5	0.745572	82.4	42.784	25.373	84.1	13.0762	23.9196	93.2	0.870786	0.704047	83.9	2.7276	14.8885	100	47.8202	109.209	83.1	6.50771	3.77336	83.1	2.10178	2.54387
606496	1807	Gsk3a	Mus musculus	decrease	Knockout			ENSMUSG00000057177	glycogen synthase kinase 3 alpha					86	24.9264	60.3135	81.6	12.0334	12.521	87.3	0.395526	0.858727				100	23.8844	37.7214				87	18.6042	4.10606
21752	672	Tert	Mus musculus	increase || increase || increase	Overexpression || Overexpression || Knockin	50		ENSMUSG00000021611	Telomerase reverse transcriptase								46	11.9611	5.75251							100	1.23301	1.95093
14375	736	Xrcc6	Mus musculus	decrease	Knockout			ENSMUSG00000022471	X-ray repair complementing defective repair in Chinese hamster cells 6					76.2	9.52699	24.3432	80.2	11.5639	22.9524	77	0.083153	0.323359	66.4	11.9993	27.2155	100	9.4142	12.2964				78.3	1.93715	2.07305
16905	415	Lmna	Mus musculus	decrease || decrease || increase	Knockout || Mutation || Mutation		48	ENSMUSG00000028063	lamin A	87	3.44584	85	3.02574	87.8	22.9609	69.3155	87	11.3803	13.1983	87.3	1.89068	1.64039	85.1	36.523	111.042	100	10.3252	21.1378				89.1	26.9602	65.6801
209011	824	Sirt7	Mus musculus	decrease	Mutations	55	59	ENSMUSG00000025138	Sirtuin 7 (silent mating type information regulation 2, homolog) 7 (S. cerevisiae)	49	0			77.3	45.1087	59.572	80.3	10.357	7.55197	78.8	0.23544	0.215517	50.8	0.696341	4.13353	100	24.6169	40.753	47.6	121.866	240.569	78	22.7646	5.9446
12842	2009	Col1a1	Mus musculus	decrease	Mutation			ENSMUSG00000001506	collagen, type I, alpha 1	85.3	34.7637	86.3	1.99725	88.3	14.5203	144.86	88.1	10.0837	32.6762	88.8	0.118232	0.26582	83.6	23.0992	5.4605	100	1.15675	9.00354	59.2	3671.4	91.4455	87.6	149.522	3.93071
22059	682	Trp53	Mus musculus	decrease || decrease || decrease || null || decrease || decrease	Mutation || Deletion || Deletion || Overexpression || Overexpression of the short isoform of p53 (p44) || Mutation	40	23	ENSMUSG00000059552	Transformation related protein 53								69	9.24657	9.42369				69	9.87907	3.22585	100	5.46561	7.56403				67.2	6.87592	4.97128
12389	93	Cav1	Mus musculus	decrease	Knockout		50	ENSMUSG00000007655	caveolin, caveolae protein 1	91.3	13.7709	91.1	1.79199	90.7	12.1977	45.3533	91.3	7.89036	19.1047	92.7	0.935594	1.52211	91.5	8.84192	6.85598	100	1.92123	28.3295				91.9	88.2781	24.9257
228359	13	Arhgap1	Mus musculus	decrease	Knockout			ENSMUSG00000027247	Rho GTPase activating protein 1								84.8	7.47724	12.6218	77.4	0.369647	1.48869	78	14.9765	35.9975	100	8.32465	33.0434	76.9	52.8744	26.1684	76	15.3318	9.52613
15201	334	Hells	Mus musculus	decrease	Gene disruption			ENSMUSG00000025001	Proliferation associated SNF-2-like gene	81.9	0.683199	51	0.008194	82.5	2.15985	4.41151	91.2	7.12375	36.582	84.8	0.073529	0	84.2	2.36271	0.231612	100	0.420492	3.80516	50.8	84.469	78.3262	83.9	12.2687	0.153111
18033	1956	Nfkb1	Mus musculus	decrease	Knockout		33	ENSMUSG00000028163	nuclear factor of kappa light polypeptide gene enhancer in B cells 1, p105	86.6	0.982394			82.5	8.16211	15.1295	86.8	6.75187	5.45097	83.1	0.093369	0.602133				100	10.2871	8.85928
110265	446	Msra	Mus musculus	decrease || null	Knockout || Mutations			ENSMUSG00000054733	Methionine sulfoxide reductase A	59.8	0	60	0.001935	59.8	1.33064	6.22605	59.8	5.90052	14.4775	60.7	0.114514	0.541102	60	0	0	100	121.675	191.403	58.7	0.205508	0.064356	60.2	0	0
66679	537	Rae1	Mus musculus	decrease	Knockout			ENSMUSG00000027509	RAE1 RNA export 1 homolog (S. pombe)					78.6	8.43744	20.9737	84.5	5.74753	11.9955	77	0	0.041199				100	12.9313	22.7159	81.5	70.3967	41.5914	77.1	15.7033	11.509
11865	15	Arntl	Mus musculus	decrease	Knockout			ENSMUSG00000055116	aryl hydrocarbon receptor nuclear translocator-like			89.3	0.627574	87.8	21.2301	13.6404	90.3	5.50482	4.64681	88.7	0.053846	0.902669	89.5	14.3497	20.6691	100	0.810949	2.91338	86.2	8.87979	4.91422	90	0.989315	2.28127
106021	828	Topors	Mus musculus	decrease	Knockout	42	42	ENSMUSG00000036822	Topoisomerase I binding, arginine/serine-rich					79.8	6.03735	19.4641	82.1	5.48345	9.59468	82.8	0.934861	0.843452	81.3	19.9975	31.1177	100	7.48858	10.007	81.1	21.6061	14.3688	84.1	5.95829	4.99434
19016	823	Pparg	Mus musculus	decrease || increase	Mutations || Knockin		12	ENSMUSG00000000440	Peroxisome proliferator activated receptor gamma	51.5	0.870399	51.8	0	87.9	3.66197	5.17324	95.8	5.34743	5.96535	89.3	1.12016	2.59401	86.8	4.02214	1.2122	100	5.50606	3.84493	55	4.35432	0.09571	83.2	4.27775	5.36561
245000	30	Atr	Mus musculus	decrease || decrease	Deletion || Mutations			ENSMUSG00000032409	Ataxia telangiectasia and Rad3 related	89.9	2.70616	87.9	0.410699	87.6	4.8239	11.1989	91.2	5.24971	9.19051	87.9	0.405257	1.68609	87.8	4.78181	8.23757	100	1.92473	4.55698	88.1	25.421	11.4831	88.4	6.52449	3.72811
18127	466	Nos3	Mus musculus	decrease	Knockout			ENSMUSG00000028978	nitric oxide synthase 3, endothelial cell					81.6	4.54504	14.3342	82.1	5.19651	2.01216	83.9	0.133803	0.334038	82.3	0	0	100	1.80779	3.15442	83.1	26.2711	15.2642	86.4	6.9265	5.02975
22019	829	Tpp2	Mus musculus	decrease	Knockout			ENSMUSG00000041763	Tripeptidyl peptidase II	88.4	0.121044	88.4	0.387707	85	22.7672	9.42164	88.6	4.75805	14.6343	90	0.494192	0.583189	88.4	15.7175	28.7383	100	15.1357	12.804	88.7	37.9982	7.57813	88.7	6.30096	0.749272
216616	209	Efemp1	Mus musculus	decrease	Knockout	30	20	ENSMUSG00000020467	Epidermal growth factor-containing fibulin-like extracellular matrix protein 1	73.4	23.8425	73.4	12.2628	81.8	0.409053	181.882	82.1	4.75736	20.1928	83.6	0.164567	4.5301	80.9	30.0186	183.989	100	7.39701	12.8168	82.7	69.1378	5.1029	82.7	16.031	1.40123
216233	826	Socs2	Mus musculus	decrease	Mutations	14	35	ENSMUSG00000020027	Suppressor of cytokine signaling 2	76.5	1.96321	86.9	1.20449	78.8	9.70441	11.8658	80	4.63755	43.0684	83.2	0.580644	1.17245	89	31.8026	9.30263	100	21.4959	7.56314	82.2	38.727	78.4399	88.2	1.56466	4.09907
218294	1795	Cdc14b	Mus musculus	null	Mutation			ENSMUSG00000033102	CDC14 cell division cycle 14B	70.9	1.83633			80.7	4.83708	20.0389	77.5	4.58352	17.4092	75.7	0.044113	0.149352	75.8	21.495	59.3567	100	6.19097	6.12552	75.7	5.49415	18.8948	74.6	1.38791	6.13884
22590	734	Xpa	Mus musculus	decrease	Mutation			ENSMUSG00000028329	Xeroderma pigmentosum, complementation group A	46.1	0.000303111	79.6	0.028053	62.9	9.5903	18.0932	79.1	4.16578	8.11113	48	0	0	48.9	1.1884	7.32044	100	11.5696	16.6337	49.6	31.9695	249.973	50	0.385965	0.606395
17685	444	Msh2	Mus musculus	decrease	Knockout			ENSMUSG00000024151	mutS homolog 2, colon cancer, nonpolyposis type 1 (E. coli)	61.8	4.81907	67	4.56366	81.4	2.94261	11.7265	84.9	3.9715	19.4575	82.2	0.13552	0.417593	89.4	1.80073	8.00751	100	2.89056	7.10164	82.6	63.5931	5.81711	82.8	8.79674	1.69058
11920	24	Atm	Mus musculus	decrease || null || decrease || decrease	Mutations || Mutation || Deletion || Deletion			ENSMUSG00000034218	Ataxia telangiectasia mutated homolog (human)	81.5	6.00855	83.6	0.209981	82.5	5.1704	5.64736	86.9	3.89529	7.07414	81.1	0.159169	0.799459	81.9	1.98517	4.04949	100	2.01686	2.43251	81.5	17.0332	2.61499	82.6	7.37643	2.51308
72774	458	Neil1	Mus musculus	decrease	Knockout			ENSMUSG00000032298	nei endonuclease VIII-like 1 (E. coli)								80.4	3.7351	2.44984							100	3.82889	4.68877
230709	789	Zmpste24	Mus musculus	decrease	Knockout			ENSMUSG00000043207	zinc metallopeptidase, STE24 homolog (S. cerevisiae)					76.1	8.70402	14.8816	76.3	3.64652	11.984							100	21.4576	39.1609	77.7	28.1984	88.9523	77.7	9.68766	20.0846
22596	735	Xrcc5	Mus musculus	decrease || decrease	Deletion || Mutations		40	ENSMUSG00000026187	X-ray repair complementing defective repair in Chinese hamster cells 5								81.8	3.55668	10.0052							100	8.14592	23.9975	79.9	49.7224	17.1979	80.1	10.3596	4.47734
12572	1813	Cdk7	Mus musculus	decrease	Knockout			ENSMUSG00000069089	cyclin-dependent kinase 7					76.5	4.18656	11.3748	75	3.49507	7.00726				76.7	4.24732	10.9634	100	10.0716	14.4426	84	48.5117	18.0763	77.6	9.25619	4.30841
12366	90	Casp2	Mus musculus	decrease	Knockout	10		ENSMUSG00000029863	caspase 2	76.9	0			63.7	6.66324	15.6847	81.2	2.94412	5.75945	85	0.202829	0.286904	64.5	1.55421	9.16378	100	2.36725	6.7697	81.9	12.1053	6.52324	81.9	2.25528	1.60924
19211	1012	Pten	Mus musculus	decrease || increase	Deletion || Overexpression	16		ENSMUSG00000013663	Phosphatase and tensin homolog	71.7	21.1822	89.6	6.73027	66.4	15.0025	20.1173	69.9	2.91004	9.14496	78.3	3.28383	3.2938	85.3	11.4324	21.8801	100	17.1905	15.2547				66.3	13.6293	20.1631
114774	496	Pawr	Mus musculus	increase || decrease	Overexpression || Deletion	20	25	ENSMUSG00000035873	PRKC, apoptosis, WT1, regulator			58.5	0.73309				78.1	2.74137	13.896	73.9	0.794464	1.77774				100	6.22076	32.9885				69.6	0.66308	3.91076
11793	1862	Atg5	Mus musculus	increase	Overexpression		17	ENSMUSG00000038160	autophagy related 5	76.2	9.2515	61.7	1.82387	61.8	7.53258	15.5608	96.2	2.25322	9.17801	78.1	0.382767	0.269116	61.8	6.27949	15.8827	100	21.5793	14.2099	76.6	19.3832	76.5118	81.2	6.99591	37.404
12189	48	Brca1	Mus musculus	decrease || decrease	Deletion || Deletion			ENSMUSG00000017146	Breast cancer 1					76.9	6.36799	0.983872	47.4	1.13193	3.70024				77.2	0.050583	0.306449	100	0.47112	0.190578				74.1	0.569335	0
53892	515	Ppm1d	Mus musculus	decrease	Knockout			ENSMUSG00000020525	protein phosphatase 1D magnesium-dependent, delta isoform					70.5	4.78268	8.13691	74.8	0.838601	2.67114	81.9	0.288186	0.814861	82.4	4.34022	6.35574	100	2.72866	5.27057				78.4	3.73872	1.46067
21976	677	Top3b	Mus musculus	decrease	Deletion			ENSMUSG00000022779	Topoisomerase (DNA) III beta								81.5	0.681822	2.77656							100	8.03546	19.0224	83.3	21.0437	11.7322	83.3	2.67527	3.731
12753	814	Clock	Mus musculus	decrease	Deletion	20	15	ENSMUSG00000029238	Circadian locomotor output cycles kaput					76.4	0.892556	1.98309	84.4	0.574825	2.9864	75.4	0.645036	1.93268	76	0.696219	7.11728	100	3.64653	7.98595				76.2	5.95277	2.27468
93759	1011	Sirt1	Mus musculus	decrease || increase || noeffect || increase	Mutations || Overexpression || Overexpression || Overexpression		12.5	ENSMUSG00000020063	Sirtuin 1 ((silent mating type information regulation 2, homolog) 1 (S. cerevisiae)	79.5	5.42763	80.6	0.848272	78	3.23639	8.6293	86	0.280929	0.557769	81.5	1.19993	0.83058	80.2	11.4232	17.8588	100	5.78819	6.20393				65.7	4.21823	4.07684
78757	1852	Rictor	Mus musculus	decrease	Depletion		40	ENSMUSG00000050310	RPTOR independent companion of MTOR, complex 2	90.4	0.266639	77.8	0.051165	80.2	0.887064	2.38474	90.7	0.278771	2.60646	82.4	0.053968	1.00892	80.5	6.60586	9.86689	100	2.59821	3.48076	79.8	25.7563	6.42308	83.7	3.56464	1.21723
107895	436	Mgat5	Mus musculus	decrease	Knockout			ENSMUSG00000036155	mannoside acetylglucosaminyltransferase 5								83.5	0.177647	7.35319	77.1	0.266821	1.22477				100	0	0.733838				88.5	0	0
16591	395	Kl	Mus musculus	decrease || increase || decrease	Knockout || Overexpression || Conditional knockout			ENSMUSG00000058488	Klotho								69.6	0.097667	19.9079							100	0.149278	138.34
18792	509	Plau	Mus musculus	increase	Overexpression		20	ENSMUSG00000021822	Plasminogen activator, urokinase								75.9	0.080206	11.3046							100	1.19674	233.596
56636	1800	Fgf21	Mus musculus	increase	Overexpression	16	36	ENSMUSG00000030827	fibroblast growth factor 21																	100	11.6114	0
50505	223	Ercc4	Mus musculus	decrease	Mutations			ENSMUSG00000022545	Excision repair cross-complementing rodent repair deficiency, complementation group 4					71.6	2.39687	6.08498							71.3	0.881986	2.40074	100	2.29897	5.78253				73.9	4.69433	1.14653
23886	1871	Gdf15	Mus musculus	increase	Overexpression		43	ENSMUSG00000038508	growth differentiation factor 15																	100	6.31355	7.12326
67006	813	Cisd2	Mus musculus	decrease || increase	Knockout || Overexpression	29.6	28.95	ENSMUSG00000028165	CDGSH iron sulfur domain 2																	100	14.6771	25.7855
14297	290	Fxn	Mus musculus	decrease	Knockout			ENSMUSG00000059363	frataxin																	100	12.8752	22.1487
22061	683	Trp63	Mus musculus	decrease || decrease	Knockout || Overexpression in skin		70	ENSMUSG00000022510	Transformation related protein 63					75.5	0.034459	0.013011				87.9	0.006012	0.008833	87.4	0.585458	1.37092	100	0	0.755412	73.7	55.8532	0.139081	90.2	1.87186	0.074655
12236	50	Bub1b	Mus musculus	decrease || increase	Knockout || Overexpression	18	14	ENSMUSG00000040084	budding uninhibited by benzimidazoles 1 homolog, beta (S. cerevisiae)					46.8	0	0										100	1.12769	0.490375	80.8	11.4511	0.518301
64654	282	Fgf23	Mus musculus	decrease || decrease	Knockout || Conditional restoration of Fgf23 activity in Fgf23 knockout mice			ENSMUSG00000000182	Fibroblast growth factor 23																	100	0	0
14235	285	Foxm1	Mus musculus	decrease	Deletion			ENSMUSG00000001517	Forkhead box M1					79.6	0.473856	0.455767				87.2	0	0.036385	87.4	0.063808	0.749908	100	0.870669	0.664535	85.5	1.71441	0.487851	86.7	0.429089	0.191432
11549	1953	Adra1a	Mus musculus	increase	Overexpression	8	10	ENSMUSG00000045875	adrenergic receptor, alpha 1a																	100	1.17677	7.04687	67.5	0.72565	3.31119
20656	827	Sod2	Mus musculus	decrease	Deletion in connective tissue	14	43	ENSMUSG00000006818	Superoxide dismutase 2, mitochondrial																	100	46.4222	92.9681
17748	1799	Mt1	Mus musculus	increase	Overexpression		14	ENSMUSG00000031765	metallothionein 1																	100	529.634	290.044
15551	355	Htr1b	Mus musculus	decrease	Knockout			ENSMUSG00000049511	5-hydroxytryptamine (serotonin) receptor 1B					85.1	1.21977	1.75297				88.5	0	0.068362	87.6	0.16342	0	100	0	0	83.8	2.09569	0	84.7	0.647163	0
83382	2082	Siglece	Mus musculus	decrease	Deletion		17	ENSMUSG00000030474	sialic acid binding Ig-like lectin E																	100	4.28084	1.04734
22062	1801	Trp73	Mus musculus	decrease	Knockout		31	ENSMUSG00000029026	transformation related protein 73					82.2	0.420877	0.831868				85	6.99654	0.341582				100	0	0	83.6	4.47058	0	86.5	0	0
22166	691	Txn1	Mus musculus	increase || noeffect	Overexpression || null	35	35	ENSMUSG00000028367	Thioredoxin 1																	100	234.796	399.841
50721	610	Sirt6	Mus musculus	decrease || increase	Knockout || Overexpression	14.5	12	ENSMUSG00000034748	sirtuin 6 (silent mating type information regulation 2, homolog) 6 (S. cerevisiae)																	100	2.15163	6.69135

## Sheet: genes_pro_longevity_worm
Entrez Gene ID	Gene ID	Gene Symbol	Organism	Lifespan Effects	Methods	max(Max Lifespan Change)	avg(Avg Lifespan Change)	gene_stable_id	Gene Name	max(identity_bowhead_liver)	sum(TPM_bowhead_liver_liver)	max(identity_bowhead_kidney)	sum(TPM_bowhead_kidney_kidney)	max(identity_cow)	sum(TPM_cow_liver)	sum(TPM_cow_kidney)	max(identity_gray_whale)	sum(TPM_gray_whale_liver)	sum(TPM_gray_whale_kidney)	max(identity_human)	sum(TPM_human_liver)	sum(TPM_human_kidney)	max(identity_minke_whale)	sum(TPM_minke_whale_liver)	sum(TPM_minke_whale_kidney)	max(identity_mouse)	sum(TPM_mouse_liver)	sum(TPM_mouse_kidney)	max(identity_naked_mole_rat)	sum(TPM_naked_mole_rat_liver)	sum(TPM_naked_mole_rat_kidney)	max(identity_naked_mole_rat_ensembl)	sum(TPM_naked_mole_rat_ensembl_liver)	sum(TPM_naked_mole_rat_ensembl_kidney)
178561	898	atg-9	Caenorhabditis elegans	decrease || increase	RNA interference || RNA interference	15	35	WBGene00020706	AuTophaGy (yeast Atg homolog)					48.3	0.016595	0.099974	46.3	91.0345	165.008	45.6	0	0.179133	47.2	0.427937	3.0909	48.2	0	0.211414	45.7	6.16976	4.37769	47.3	4.10418	0
173073	424	mag-1	Caenorhabditis elegans	decrease	RNA interference		15	WBGene00003123	Drosophila MAGonashi homolog								45.1	83.6449	2.56303
172542	885	adr-1	Caenorhabditis elegans	decrease	RNA interference post development		50	WBGene00000079	Adenosine Deaminase that acts on RNA			48.4	1.36254				47.5	63.8283	288.485	48.7	0.088755	2.86451	45	0	0	48.5	1.67934	0	47.9	12.5986	3.00174	48.1	0.060719	0.012447
176471	1960	sip-1	Caenorhabditis elegans	decrease	RNA interference		18	WBGene00004798	Stress-induced protein 1								45.6	13.8913	61.0289										46.3	53.5484	3.66836	46.4	0	0.232671
176434	909	chc-1	Caenorhabditis elegans	decrease	RNA interference		40	WBGene00011867	Clathrin Heavy Chain								62.8	11.507	61.0787
179286	342	hsp-16.1	Caenorhabditis elegans	increase || decrease	Overexpression || RNA interference		16	WBGene00002017	Heat Shock Protein					47.7	0.694366	0.837681	45.4	10.5071	5.29855							48.4	1.75764	1.99633	48.6	73.0738	60.5627
184953	964	ncbp-2	Caenorhabditis elegans	decrease	RNA interference		24	WBGene00009141	Nuclear Cap-Binding Protein	52.5	0.578043	50.3	0	52.2	1.50622	0.838667	51.7	8.57407	20.1358	54.2	0	0	51.6	3.67829	2.83687	52.5	1e-06	0.085703	51.1	49.4047	0.699411	51.1	10.0812	11.3892
187837	528	R12B2.6	Caenorhabditis elegans	decrease	RNA interference		22	WBGene00020020	Protein R12B2.6	46.7	0.443466	48.6	0	48.9	4.40779	7.733	47.3	6.41049	14.1843	48.2	0.00016	0.001342				45.8	2.64962	5.02632	47	50.7959	9.74017	47.4	2.86055	2.63928
176402	253	CELE_F40F12.7	Caenorhabditis elegans	decrease	RNA interference			WBGene00009595	Protein F40F12.7								45.9	6.07245	10.1837
173436	1951	tomm-22	Caenorhabditis elegans	decrease	RNA interference		14.5	WBGene00021133	Translocase of Outer Mitochondrial Membrane	50.4	1.81642	48.6	0.040498	50	0.872352	2.53175	49.4	5.99694	20.5022	50.8	0.685209	3.00396	50.2	13.4659	45.9712	50.2	0.074214	0.00812	52.8	82.584	39.0797	49.6	3.2671	0.622825
177988	418	lsm-7	Caenorhabditis elegans	decrease	RNA interference		24	WBGene00003081	LSM Sm-like protein					47.4	0	0	46.2	5.82142	14.7015							47.3	0.00362	0.182676	45.9	28.1029	7.04963
179046	1881	lipl-4	Caenorhabditis elegans	increase || increase	Overexpression || Overexpression	25	39.5	WBGene00019376	LIPase Like								45.2	4.87245	8.68732
180769	88	calu-1	Caenorhabditis elegans	decrease	RNA interference			WBGene00019760	CALUmenin (calcium-binding protein) homolog	47.5	0.996371	46.3	0	47.7	110.184	0.153814	47.9	3.4091	1.46777							45.9	0.355357	2.29766				47	2.85717	0.742543
187537	329	gst-5	Caenorhabditis elegans	decrease	RNA interference			WBGene00001753	Glutathione S-Transferase	50.2	2.60414	51.1	0.014022	50.4	4.30875	9.14885	50.2	2.88664	3.59885	51.5	0.311334	0.326955	49.8	0.175399	264.869	50	0.06731	0.056344	50	0.219579	0	49.4	2.68698	12.3704
176330	38	baf-1	Caenorhabditis elegans	decrease	RNA interference		28	WBGene00000235	Barrier to Autointegration Factor								46.1	2.40625	0							46	0	0.084358
172231	1949	dnj-21	Caenorhabditis elegans	decrease	RNA interference		10.5	WBGene00001039	Mitochondrial import inner membrane translocase subunit TIM14								47.1	2.29202	2.07685										45.1	83.0696	17.9961
179288	344	hsp-16.49	Caenorhabditis elegans	increase || decrease	Overexpression || RNA interference		11	WBGene00002019	Heat Shock Protein			45.9	5e-06				48	2.20256	5.88636	48.8	0.179418	0.697022	46.1	0.456504	4.87417	48.2	0	29.1192	46.1	9.1585	1.07284	46.6	1.29312	1.00276
179287	343	hsp-16.48	Caenorhabditis elegans	increase	Overexpression			WBGene00002019	Heat Shock Protein			45.9	5e-06				48	2.20256	5.88636	48.8	0.179418	0.697022	46.1	0.456504	4.87417	48.2	0	29.1192	46.1	9.1585	1.07284	46.6	1.29312	1.00276
181863	31	trx-1	Caenorhabditis elegans	decrease	Deletion			WBGene00015062	ThioRedoXin					48.7	5.44837	14.2673	45.6	2.01418	3.1191										48	57.093	23.8623	45.2	1.42611	0.74788
171735	897	atg-5	Caenorhabditis elegans	decrease	RNA interference	19		WBGene00022152	AuTophaGy (yeast Atg homolog)								46.2	1.8365	7.11276										45.9	6.13471	51.6998
180702	1827	ets-9	Caenorhabditis elegans	decrease	RNA interference		23	WBGene00016865	Protein ETS-9			46.8	0.002086	46.2	2.45031	7.74979	47.1	1.77859	4.3749	45.5	0.104787	0.126484				47.4	0.039252	0.080473	47.4	10.3731	1.42498
178402	298	gdi-1	Caenorhabditis elegans	decrease	RNA interference			WBGene00001558	GDI (RabGDP Dissociation Inhibitor) family								45.3	1.4155	7.7395	46.2	0.019377	0.446829
181057	336	his-71	Caenorhabditis elegans	decrease	RNA interference		19	WBGene00001945	HIStone								45.1	1.09922	3.97667
181499	648	hlb-1	Caenorhabditis elegans	decrease	Mutation	15		WBGene00011904	Protein HLB-1					47.8	0.029758	0.864365	47.3	0.786386	67.5974				46.9	3e-06	0.000956	46.3	0.034963	0.023347	45.9	16.496	13.5772
177778	1959	hsp-12.6	Caenorhabditis elegans	decrease	RNA interference		16	WBGene00002013	Heat Shock Protein	48.5	0			48.9	0.002569	0.009328	48.2	0.61707	7.15691				49.7	0	0.001416	49.4	0.597979	1.15173	49.6	110.133	0.737037	49.6	15.3501	1.39898
179161	401	lbp-4	Caenorhabditis elegans	decrease	RNA interference			WBGene00002256	Lipid Binding Protein			47.1	0.008955				45.9	0.517321	2.6282
175179	70	C29F9.2	Caenorhabditis elegans	decrease	RNA interference		12	WBGene00016217	Protein C29F9.2	48	4.29814			46.4	10.9953	18.9787	47.9	0.326668	1.00564	49.1	2.91729	5.71317	48.5	1.7e-05	2.54388	46.7	0	0.000559	47.4	39.8464	24.3016	46.7	4.36135	2.39059
184647	965	nlp-7	Caenorhabditis elegans	decrease	RNA interference		10	WBGene00003745	Neuropeptide-like protein genes family					45.6	2.90811	2.31201	46.4	0.324246	6.34337							47.5	3.7116	5.54015	46.2	12.696	0.36165
177113	423	M57.2	Caenorhabditis elegans	decrease	RNA interference		20	WBGene00019778	Protein M57.2			47.7	0.617972				47.2	0.18425	5.68932	46.7	0.238596	0.674277	47.4	0.017348	0.559343	49.6	0.002397	0.009607	48.3	12.0656	29.1305	47.4	0	0
176921	894	atg-3	Caenorhabditis elegans	decrease	RNA interference	19		WBGene00021922	AuTophaGy (yeast Atg homolog)	48.1	0.40302	48.4	0.009446				47	0.024088	5.45545				47.6	4.68237	6.61406	47	0	0.399594				46.8	0	0
179286	342	hsp-16.1	Caenorhabditis elegans	increase || decrease	Overexpression || RNA interference		16	WBGene00002015	Heat Shock Protein			46.7	0.296873	48.6	6.83946	8.39859	48.8	0.005794	0.911351				47.7	3.13425	3e-06	48.1	0.993685	1.54214	49.5	36.4618	4.31753	46.8	0.928424	0.296422
174002	287	frh-1	Caenorhabditis elegans	increase || decrease || increase	RNA interference || RNA interference || RNA interference	18	25	WBGene00001486	FRataxin (involved in human Friedrich's ataxia) Homolog														45.8	1.82012	4.42782							46.3	1.72304	2.52029
175195	1785	gei-4	Caenorhabditis elegans	decrease	Post-developmental RNA interference	38	27	WBGene00001561	Protein GEI-4					46.9	1.95253	3.74844							46.4	0.4007	0
188761	1882	lbp-8	Caenorhabditis elegans	increase	Overexpression	22	30	WBGene00002260	Lipid Binding Protein	46.5	0.00726482									45.2	0.132199	0.242817	47.3	723.592	50.2582	48.4	0.113179	0.198508	48.2	13.1735	8.16611
174637	61	C14A4.9	Caenorhabditis elegans	decrease	RNA interference		14	WBGene00007560	Protein C14A4.9			46.2	0.09232	45.8	0.073967	2.40011
172632	985	sod-2	Caenorhabditis elegans	increase || increase	Pharmacological overexpression (Superoxide dismutase/catalase mimetics) || Mutations	30	44	WBGene00004931	Superoxide dismutase (24.5 kD) (sod-2)																				46	12.1665	5.6374
179319	314	gpa-3	Caenorhabditis elegans	decrease	Knockout		15	WBGene00001665	G Protein, Alpha subunit											56.5	0.444072	0.616484
179288	344	hsp-16.49	Caenorhabditis elegans	increase || decrease	Overexpression || RNA interference		11	WBGene00002020	Heat Shock Protein					48.6	11.7692	16.6353							48.5	0.122362	0.985656				48.9	0.540996	0.225995	48.6	4.2075	1.0548
179287	343	hsp-16.48	Caenorhabditis elegans	increase	Overexpression			WBGene00002020	Heat Shock Protein					48.6	11.7692	16.6353							48.5	0.122362	0.985656				48.9	0.540996	0.225995	48.6	4.2075	1.0548
172390	402	lbp-6	Caenorhabditis elegans	decrease || increase	RNA interference || RNA interference		20	WBGene00002258	Lipid Binding Protein																	48.7	1.4e-05	0.873649
173863	652	T27F7.1	Caenorhabditis elegans	decrease	RNA interference		34	WBGene00020866	Protein T27F7.1			45.6	0.001291
187451	422	M05B5.2	Caenorhabditis elegans	decrease	RNA interference		45	WBGene00010870	Protein M05B5.2											46.9	0.241587	0.832882										45.1	3.20011	0.557488
172783	617	smn-1	Caenorhabditis elegans	decrease	RNA interference		26	WBGene00004887	SMN (human Survival Motor Neuron gene) homolog														45.9	0	3.8e-05				46.9	5.14378	7.7731
177345	44	bec-1	Caenorhabditis elegans	decrease || decrease || decrease || decrease	RNA interference || RNA interference || RNA interference || RNA interference		28	WBGene00000247	BEClin (human autophagy) homolog																	48.2	0.009733	0.298486	46	9.75541	15.105
